# Supplementary material for: Relationship between gut microbiota and Chinook salmon (Oncorhynchus tshawytscha) health and growth performance in freshwater recirculating aquaculture systems
Source: Front Microbiol. 2023 Feb 7;14:1065823. doi: 10.3389/fmicb.2023.1065823 (PMC9941681; doi:10.3389/fmicb.2023.1065823)
Supplement: Supplementary file 1 [file Table_1.xlsx]

## Sheet: Sheet1
	Supplementary Table 1. Growth performance and blood chemistry profiles of fish with different blood chemistry variables
			Group A	Group B
	Number of fish (n)		27	10
	Fish weight (g)		779.50 ± 171.63	773.04 ± 146.51
	Fork length (mm)		349.60 ± 22.61	351.78 ± 19.57
	Fulton’s CF (K)		1.80 ± 0.094	1.76 ± 0.16
	SGR (w/day%)		0.42 ± 0.13	0.42 ± 0.12
	FS		1.80 ± 0.87	1.89 ± 1.07
	Mucous density (n/mm2)		164.70 ± 55.15	125.03 ± 30.51*
	Total protein (g/L)		34.10 ± 5.15	38.74 ± 3.47*
	Albumin (g/L)		15.10 ± 2.51	17.22 ± 1.55*
	Globulin (g/L)		19.20 ± 3.16	21.56 ± 2.35
	Alkaline Phosphatase (IU/L)		15.40 ± 7.02	21.04 ± 4.29*
	Aspartate aminotransferase (IU/L)		220.60 ± 77.4	299.67 ± 108.97*
	Chloride (mmol/L)		139.90 ± 9.43	139.81 ± 6.38
	Cholesterol (mmol/L)		6.20 ± 1.76	8.39 ± 1.68*
	Creatine phosphokinase (IU/L)		3159.40 ± 3680.70	2283.44 ± 3696.93
	Glutamate dehydrogenase (IU/L)		82.05 ± 33.75	114.30 ± 46.77*
	Potassium (mmol/L)		4.60 ± 0.66	4.87 ± 0.70
	Urea (mmol/L)		0.82 ± 0.23	1.11 ± 0.55*
	Phosphate (mmol/L)		3.23 ± 0.49	3.41 ± 0.46
	Triglycerides (mmol/L)		1.31 ± 1.11	1.29 ± 0.67
	Glucose (mmol/L)		4.93 ± 0.88	5.57 ± 0.94
	Cortisol (nmol/L)		124.34 ± 110.99	224.48 ± 149.15*
	Haemoglobin (g/L)		104.10 ± 12.75	96.30 ± 9.26
	White blood cell count (109/L)		14.38 ± 5.81	21.80 ± 6.71*
	Lymphocytes Absolute (109/L)		13.65 ± 5.63	21.41 ± 6.63*
	Haematocrit (%)		37.25 ± 2.28	37.67 ± 2.94
	Group A: fish with an average of 87% blood variables in the normal ranges; Group B: fish with an average of 76% blood variables in the normal ranges. CF: condition factor; SGR: specific growth rate; FS: faecal score. Values are represented means ± SEM (standard error of the mean). An asterisk indicates a significant difference between the two groups (p < 0.05) and without an asterisk the differen…
