# Supplementary material for: Relationship between gut microbiota and Chinook salmon (Oncorhynchus tshawytscha) health and growth performance in freshwater recirculating aquaculture systems
Source: Front Microbiol. 2023 Feb 7;14:1065823. doi: 10.3389/fmicb.2023.1065823 (PMC9941681; doi:10.3389/fmicb.2023.1065823)
Supplement: Supplementary file 2 [file Table_2.xlsx]

## Sheet: Sheet1
Supplementary Table 2. Growth performance of fish with different growth performances and intestinal mucous cell densities
	HPF	LPF	HMDF	LMDF
Fish number	36	42	11	28
Fish weight (g)	850.94 ± 158.36	716.76 ± 121.44*	747.40 ± 153.28	787.92 ± 155.84*
Fork length (mm)	354.63 ± 22.27	348.57 ± 18.54	350.70 ± 19.95	350.44 ± 21.05
Fulton’s CF (K)	1.89 ± 0.11	1.67 ± 0.10*	1.71 ± 0.14	1.81 ± 0.13*
SGR (w/day%)	0.53 ± 0.09	0.33 ± 0.07*	0.39 ± 0.11	0.44 ± 0.13*
FS	1.63 ± 0.6	2.04 ± 1.21	2.30 ± 1.00	1.60 ± 0.75
Mucous density (n/mm2)	157.92 ± 49.23	149.53 ± 54.86	220.44 ± 34.70	126.75 ± 25.65*
HPF: high-performing fish; LPF: low-performing fish; HMDF: high mucous density fish; LMDF: low mucous density fish; CF: condition factor; SGR: specific growth rate; FS: faecal score. Values are represented means ± SEM (standard error of the mean). An asterisk indicates a significant difference between the two groups (p < 0.05) and without an asterisk the differences were not significantly differe…
