# Supplementary material for: Relationship between gut microbiota and Chinook salmon (Oncorhynchus tshawytscha) health and growth performance in freshwater recirculating aquaculture systems
Source: Front Microbiol. 2023 Feb 7;14:1065823. doi: 10.3389/fmicb.2023.1065823 (PMC9941681; doi:10.3389/fmicb.2023.1065823)
Supplement: Supplementary file 3 [file Table_3.xlsx]

## Sheet: Digesta
Supplementary Table 3. Digesta sample OTU table
OTU ID	Grand Total	6911	6912	6913	6914	6915	6916	6921	6922	6923	6924	6925	6926	6931	6932	6933	6934	6935	6936	6941	6942	6943	6944	6945	6946	6951	6952	6953	6954	6955	6956	6961	6962	6963	6964	6965	6966	6971	6972	6973	6974	6975	6976	6981	6982	6983	6984	6985	6986
Grand Total	6215963	15679	17849	7589	22627	20206	12169	6758	14862	19311	26137	4020	29456	21542	4898	13444	9112	22003	19915	19000	15982	19526	20811	15741	20182	25376	3309	18145	22938	21403	24872	840	13270	7525	19363	21745	17198	21593	22796	15901	7909	20454	23378	7082	21241	18363	8662	8606	17223
OTU000018_Bacteria_Proteobacteria_Gammaproteobacteria_Vibrionales_Vibrionaceae_Photobacterium_Photobacterium_piscicola	3574871	12966	14480	103	19250	16985	9391	3175	12932	15772	19970	492	23546	18278	291	5874	5958	18988	16784	15773	13286	16780	17009	12765	16620	20744	189	15502	18868	18451	21343		9880	2529	16356	17214	13357	17671	19600	267	2492	15916	20127	185	18209	15704	3432	2703	14410
OTU005880_Bacteria_Proteobacteria_Gammaproteobacteria_Vibrionales_Vibrionaceae_Photobacterium_uncultured_bacterium	581726	1924	2150		3232	2528	1457		1838	1767	5064		4060	2855		854	1237	2762	2918	2621	2100	2697	3011	2375	2817	3542		2226	3264	2794	3473		1447	533	2351	3387	2036	1536	3055			2191	3145	2	2811	1425		634	1273
OTU001305_Bacteria_Proteobacteria_Gammaproteobacteria_Enterobacteriales_Enterobacteriaceae_Serratia_uncultured_bacterium	354066						2																				6																				6
OTU000005_Bacteria_Spirochaetes_Spirochaetia_Brevinematales_Brevinemataceae_Brevinema_uncultured_bacterium	139829				12	324								5		6207	2		2								139	11	6				2	11		2				1279			19
D2000471_Bacteria_Firmicutes_Bacilli_Lactobacillales_Enterococcaceae_Enterococcus_Enterococcus___casseliflavus	134343
OTU000115_Bacteria_Proteobacteria_Gammaproteobacteria_Aeromonadales_Aeromonadaceae_Aeromonas_Aeromonas_sobria	126332	614	684							3				196				6								209		193					1880	221				7				5		2		2		545	70
OTU003863_Bacteria_Proteobacteria_Gammaproteobacteria_Enterobacteriales_Enterobacteriaceae_Hafnia-Obesumbacterium_Hafnia_alvei_ATCC_13337	123252
D2000996_Bacteria_Proteobacteria_Gammaproteobacteria_Enterobacterales_Yersiniaceae_Serratia_Serratia___sp._P2ACOL2	116552
D2006267_Bacteria_Proteobacteria_Gammaproteobacteria_Enterobacterales_Enterobacteriaceae_Raoultella_Raoultella___ornithinolytica	98905
OTU000945_Bacteria_Firmicutes_Bacilli_Lactobacillales_Enterococcaceae_Enterococcus_Enterococcus_faecium_LCT-EF90	91349														13												4							3							10						2
D2007708_Bacteria_Firmicutes_Clostridia_Clostridiales_Clostridiaceae_Clostridium____sensu_stricto_1_uncultured_bacterium	85634														5																									11026								1103
D2002196_Bacteria_Proteobacteria_Gammaproteobacteria_Aeromonadales_Aeromonadaceae_Aeromonas_Aeromonas___rivipollensis	82509
D2008912_Bacteria_Firmicutes_Bacilli_Lactobacillales_Aerococcaceae_Aerococcus_uncultured___bacterium	60267
D2004472_Bacteria_Firmicutes_Bacilli_Lactobacillales_Enterococcaceae_Enterococcus_Enterococcus___phoeniculicola_ATCC_BAA-412	54564
OTU003916_Bacteria_Proteobacteria_Gammaproteobacteria_Enterobacteriales_Enterobacteriaceae_Lelliottia_Enterobacter_sp._KAR4	46787																																									5
D2000446_Bacteria_Proteobacteria_Gammaproteobacteria_Enterobacterales_Enterobacteriaceae_Klebsiella_Klebsiella___sp._ALL-1	45123
OTU000600_Bacteria_Proteobacteria_Gammaproteobacteria_Xanthomonadales_Xanthomonadaceae_Stenotrophomonas_Stenotrophomonas_maltophilia	38746																																							16				8
D2001329_Bacteria_Firmicutes_Bacilli_Lactobacillales_Enterococcaceae_Enterococcus_Enterococcus___sp._CR-Ec1	35874
D2007750_Bacteria_Proteobacteria_Gammaproteobacteria_Vibrionales_Vibrionaceae_Photobacterium_uncultured___bacterium	35041		424	37	129			199			9			176	8	5			5	511		27	791	599		877	15	176		136	56		17		14			12			390	33	80		219		269
D2000876_Bacteria_Proteobacteria_Gammaproteobacteria_Enterobacterales_Yersiniaceae_Serratia_Serratia___sp._P2ACOL2	32143
D2006483_Bacteria_Firmicutes_Bacilli_Lactobacillales_Enterococcaceae_Enterococcus_Enterococcus___malodoratus_ATCC_43197	28042
OTU002023_Bacteria_Firmicutes_Bacilli_Bacillales_Staphylococcaceae_Staphylococcus_uncultured_Staphylococcus_sp.	23486															27																		12
D2005530_Bacteria_Firmicutes_Bacilli_Lactobacillales_Streptococcaceae_Lactococcus_Lactococcus___raffinolactis	19700
D2005301_Bacteria_Firmicutes_Bacilli_Lactobacillales_Enterococcaceae_Enterococcus_Enterococcus___casseliflavus_EC20	19151
D2001194_Bacteria_Proteobacteria_Gammaproteobacteria_Enterobacterales_Yersiniaceae_Serratia_Serratia___sp._P2ACOL2	16041
OTU006782_Bacteria_Firmicutes_Clostridia_Clostridiales_Clostridiaceae_1_Clostridium_sensu_stricto_18_Clostridium_sp._IEH_97212	15339	79	2	929			155	477		284				3	1413	125	277	96	185			2					327							1075	58		360	715	7	681	1232			1457		113	1144	467	551
OTU000380_Bacteria_Firmicutes_Bacilli_Lactobacillales_Carnobacteriaceae_Carnobacterium_uncultured_Carnobacterium_sp.	15191
D2003499_Bacteria_Firmicutes_Bacilli_Lactobacillales_Carnobacteriaceae_Carnobacterium_Carnobacterium___divergens	13695
OTU000180_Bacteria_Firmicutes_Clostridia_Clostridiales_Clostridiaceae_1_Clostridium_sensu_stricto_7_Clostridium_botulinum_C/D_str._It1	12815		8	1499		5	306	426	2	800				4	529	124	263	10	9	5		3					349	2				2	4	490	34	6	337	390	9	310	690	429		929		263	540	390	208
D2000963_Bacteria_Proteobacteria_Gammaproteobacteria_Vibrionales_Vibrionaceae_Photobacterium_uncultured___bacterium	12569	28				20	13		14	16			25	2			4	125			596				741				800							1106	26		56							10			8
D2008980_Bacteria_Proteobacteria_Gammaproteobacteria_Enterobacterales_Enterobacteriaceae_Citrobacter_Citrobacter___werkmanii	9924
D2008219_Bacteria_Firmicutes_Bacilli_Lactobacillales_Enterococcaceae_Enterococcus_Enterococcus___casseliflavus	8992
D2000735_Bacteria_Firmicutes_Bacilli_Lactobacillales_Enterococcaceae_Enterococcus_uncultured___organism	8234
OTU000617_Bacteria_Firmicutes_Bacilli_Lactobacillales_Enterococcaceae_Enterococcus_Enterococcus_faecalis_EnGen0404	8146
OTU000438_Bacteria_Proteobacteria_Gammaproteobacteria_Pseudomonadales_Pseudomonadaceae_Pseudomonas_uncultured_bacterium	8095																15																							10
OTU002409_Bacteria_Proteobacteria_Gammaproteobacteria_Aeromonadales_Aeromonadaceae_Aeromonas_Aeromonas_veronii	8075																																													2
OTU000742_Bacteria_Proteobacteria_Gammaproteobacteria_Pseudomonadales_Moraxellaceae_Acinetobacter_uncultured_Acinetobacter_sp.	7139		4	144		2	18	11	4							7	7										119					16				3	21	78		64	158	12		292		6	87	349	19
D2001401_Bacteria_Proteobacteria_Gammaproteobacteria_Vibrionales_Vibrionaceae_Photobacterium_uncultured___bacterium	6225																															4
OTU002198_Bacteria_Firmicutes_Bacilli_Lactobacillales_Carnobacteriaceae_Carnobacterium_Carnobacterium_mobile_DSM_4848	5990
OTU000147_Bacteria_Firmicutes_Clostridia_Clostridiales_Clostridiaceae_1_Hathewaya_Clostridium_sp._rennanqilfy33	5670	4	3	734			16	339		51					223		51			7							212					2	2	360			158	150	5	247	260	218	3	743		64	498	186	109
D2004108_Bacteria_Firmicutes_Clostridia_Clostridiales_Clostridiaceae_Clostridium____sensu_stricto_15_Clostridium_cochlearium	4999	7	3	577			81			100				5	424	22		4	3								292			3			7	460	72	5	173	245	3	263		131		661		64	455	435	55
OTU003177_Bacteria_Actinobacteria_Actinobacteria_Corynebacteriales_Corynebacteriaceae_Corynebacterium_1_Corynebacterium_variabile	4694
D2000116_Bacteria_Firmicutes_Bacilli_Lactobacillales_Enterococcaceae_Enterococcus_Enterococcus___saccharolyticus_subsp._saccharolyticus_ATCC_43076	3995
OTU003218_Bacteria_Firmicutes_Bacilli_Bacillales_Planococcaceae_Kurthia_Kurthia_sp._M3T8Bx	3397														10
OTU007923_Bacteria_Firmicutes_Clostridia_Clostridiales_Clostridiaceae_1_Clostridium_sensu_stricto_7_Clostridium_thermopalmarium	3395			562										2	469	12	146										142							468				125		206	392						310	316
OTU000002_Bacteria_Proteobacteria_Gammaproteobacteria_Betaproteobacteriales_Burkholderiaceae_Burkholderia-Caballeronia-Paraburkholderia_Antheraea_pernyi_(Chinese_oak_silkmoth)	3269			25			28		6		584	1006	21			2																		10	40		3							23			3	2
D2009007_Bacteria_Actinobacteriota_Actinobacteria_Corynebacteriales_Mycobacteriaceae_Mycobacterium_Mycobacteroides___abscessus_ATCC_19977	3049																																							71
OTU000042_Bacteria_Firmicutes_Clostridia_Clostridiales_Family_XI_Anaerosalibacter_Anaerosalibacter_bizertensis	2841		3	362		3	12	106		7					179	4	43										22							171			29	100		115	362	182		198		108	280	106	7
OTU000010_Bacteria_Firmicutes_Bacilli_Bacillales_Bacillaceae_Geobacillus_Geobacillus_sp._WCH70	2564	2	11	150			24	108	2	27				2	109	7	180										59						2	125			30	101	2	212	177	70		218		103	223	113	27
OTU003138_Bacteria_Firmicutes_Bacilli_Bacillales_Bacillaceae_Oceanobacillus_Bacilli_bacterium_VT-13-104	2427						93	113		56							145										187					8		171	23		4	94	3	279	331			416		58	134	4
OTU000277_Bacteria_Firmicutes_Clostridia_Clostridiales_Peptostreptococcaceae_Paraclostridium_Paraclostridium_bifermentans_ATCC_19299	2197	3		85			92	193		74					95	7	95										73					3	11	89			87	29		122	60	56		150		35	205	78	74
OTU002429_Bacteria_Proteobacteria_Gammaproteobacteria_Betaproteobacteriales_Burkholderiaceae_Pelomonas_uncultured_bacterium	2125			156			54	3	7		301	402	100			2	8										6	16				21		23	60			27				12		11			5	160
D2000577_Bacteria_Firmicutes_Bacilli_Bacillales_Bacillaceae_Bacillus_Bacillus___smithii	2057	16		353			16	80		58					111		37		2								57			3		2	4	77	12		25	79		74	150	161		126		58	80	88	15
OTU009672_Bacteria_Firmicutes_Clostridia_Clostridiales_Clostridiaceae_1_Clostridium_sensu_stricto_7_Clostridium_thermobutyricum	1995							439		66																																197		480		73			57
OTU003333_Bacteria_Proteobacteria_Gammaproteobacteria_Pseudomonadales_Pseudomonadaceae_Pseudomonas_uncultured_gamma_proteobacterium	1786																										6																				4
OTU003271_Bacteria_Firmicutes_Bacilli_Lactobacillales_Enterococcaceae_Enterococcus_Enterococcus_hermanniensis	1580
OTU000986_Bacteria_Firmicutes_Bacilli_Lactobacillales_Carnobacteriaceae_Desemzia_uncultured_Desemzia_sp.	1561
D2000159_Bacteria_Actinobacteriota_Actinobacteria_Propionibacteriales_Propionibacteriaceae_Cutibacterium_uncultured___bacterium	1422												1325																			11												10
OTU006699_Bacteria_Proteobacteria_Alphaproteobacteria_Sphingomonadales_Sphingomonadaceae_Sphingomonas_uncultured_bacterium	1340		2										45				16																	13						3		3
OTU000295_Bacteria_Firmicutes_Bacilli_Bacillales_Bacillaceae_Ureibacillus_Ureibacillus_thermosphaericus	1272			285			28	56	2	4					133	3	4			2							38							39			52			15	72	60		123		7	70		4
OTU000017_Bacteria_Proteobacteria_Gammaproteobacteria_Betaproteobacteriales_Rhodocyclaceae_Methyloversatilis_uncultured_bacterium	1263			46					26
OTU009229_Bacteria_Proteobacteria_Gammaproteobacteria_Pseudomonadales_Moraxellaceae_Acinetobacter_uncultured_Acinetobacter_sp.	1190			2			16																																			4		11
OTU001984_Bacteria_Proteobacteria_Alphaproteobacteria_Rhizobiales_Rhizobiaceae_Mesorhizobium_Mesorhizobium_sp._NBIMC_P2-C1	1153			12			72	29			91						25																							28							17	17
OTU010167_Bacteria_Firmicutes_Clostridia_Clostridiales_Clostridiaceae_1_Clostridium_sensu_stricto_15_Clostridium_cochlearium	1095							291		14							95																								253
OTU000174_Bacteria_Actinobacteria_Actinobacteria_Micrococcales_Micrococcaceae_Micrococcus_uncultured_bacterium	1079										31		47		5																									2		3		8
OTU001591_Bacteria_Proteobacteria_Gammaproteobacteria_Pseudomonadales_Pseudomonadaceae_Pseudomonas_uncultured_bacterium	1022
OTU001282_Bacteria_Firmicutes_Bacilli_Bacillales_Bacillaceae_Bacillus_uncultured_bacterium	980			42				108		22					66	5	31					2					29							27			89	4		48	45	49		121		22	26	75	26
OTU005241_Bacteria_Actinobacteria_Actinobacteria_Micrococcales_Sanguibacteraceae_Sanguibacter_Sanguibacter_keddieii	966
D2000423_Bacteria_Firmicutes_Bacilli_Bacillales_Planococcaceae_Kurthia_Kurthia___gibsonii	886
OTU004623_Bacteria_Firmicutes_Clostridia_Clostridiales_Clostridiaceae_1_Clostridium_sensu_stricto_18_Clostridium_sp._IEH_97212	874																			3								2														320
D2008264_Bacteria_Proteobacteria_Gammaproteobacteria_Enterobacterales_Enterobacteriaceae_Enterobacter_Enterobacter___cloacae_complex_sp._FDA-CDC-AR_0132	872			9
D2000746_Bacteria_Proteobacteria_Gammaproteobacteria_Enterobacterales_Enterobacteriaceae_Raoultella_Raoultella___ornithinolytica	855
OTU005475_Bacteria_Proteobacteria_Alphaproteobacteria_Caulobacterales_Caulobacteraceae_uncultured_soil_bacterium_TWE165	855			9			19					677					5																			3					14			32		27	9
D2003853_Bacteria_Firmicutes_Bacilli_Lactobacillales_Streptococcaceae_Lactococcus_uncultured___bacterium	808															14																										13		11
OTU009653_Bacteria_Proteobacteria_Gammaproteobacteria_Enterobacteriales_Enterobacteriaceae_Escherichia-Shigella_Escherichia_coli	781						6					305					9										3
OTU000118_Bacteria_Proteobacteria_Gammaproteobacteria_Betaproteobacteriales_Burkholderiaceae_Ralstonia_uncultured_Ralstonia_sp.	730		2				13					351																												15							24	9
OTU001330_Bacteria_Firmicutes_Bacilli_Bacillales_Bacillaceae_Oceanobacillus_Oceanobacillus_sp._AvH_7	664			428											99				2	2																						127		6
OTU000228_Bacteria_Actinobacteria_Actinobacteria_Corynebacteriales_Corynebacteriaceae_Corynebacterium_1_uncultured_bacterium	610			27				30							18	7	9										24							6			3				87	7		119		5			53
OTU000054_Bacteria_Proteobacteria_Alphaproteobacteria_Sphingomonadales_Sphingomonadaceae_Sphingomonas_Sphingomonas_sp._Ant_H11	597						9			6					5												2													19						3		7
OTU000683_Bacteria_Proteobacteria_Gammaproteobacteria_Betaproteobacteriales_Burkholderiaceae_Ralstonia_uncultured_Ralstonia_sp.	594																																		25												6	3
OTU000114_Bacteria_Proteobacteria_Alphaproteobacteria_Rhodobacterales_Rhodobacteraceae_Paracoccus_uncultured_bacterium	575			123								442				5
OTU002638_Bacteria_Firmicutes_Clostridia_Clostridiales_Peptostreptococcaceae_Romboutsia_uncultured_bacterium	546		5	63			17	3		25					2		9										145										13	9		25	49	5		9		6
OTU000962_Bacteria_Firmicutes_Clostridia_Clostridiales_Clostridiaceae_1_Clostridium_sensu_stricto_18_Clostridium_sp._mt5	539															2																										2
OTU000876_Bacteria_Firmicutes_Clostridia_Clostridiales_Peptostreptococcaceae_Romboutsia_uncultured_bacterium	521			8				33							3		23																	12	29			4		10		6		12		13	14	68	6
OTU000112_Bacteria_Proteobacteria_Alphaproteobacteria_Rhizobiales_Xanthobacteraceae_Bradyrhizobium_uncultured_bacterium	483		14					17					63														15					13			151	3						6					8	18
OTU002748_Bacteria_Actinobacteria_Actinobacteria_Propionibacteriales_Propionibacteriaceae_Cutibacterium_uncultured_bacterium	481
OTU003815_Bacteria_Firmicutes_Bacilli_Lactobacillales_Streptococcaceae_Lactococcus_Lactococcus_piscium	456
OTU004172_Bacteria_Firmicutes_Bacilli_Lactobacillales_Streptococcaceae_Streptococcus_Streptococcus_sp._M143	433					246							151																												36
D2000049_Bacteria_Firmicutes_Bacilli_Bacillales_Bacillaceae_Anaerobacillus_uncultured___bacterium	429
OTU002734_Bacteria_Firmicutes_Bacilli_Bacillales_Bacillaceae_Bacillus_Bacillus_sp._CFWTS30	427	4		21		15	9	18		2					12	2	7					6					9					17		45			4	7		18	45	6		38		2	59	21	7
OTU001670_Bacteria_Firmicutes_Clostridia_Clostridiales_Clostridiaceae_1_Clostridium_sensu_stricto_1_Clostridium_perfringens	407			32				20		5					78	3	6										11							14			7	27	6	19	17	8		35		6	7		4
OTU009629_Bacteria_Firmicutes_Bacilli_Bacillales_Bacillaceae_Oceanobacillus_Oceanobacillus_sp._AvH_7	392	7	9			5		2		3							4	2									6										34	3		8	6					2	9	132	54
OTU001217_Bacteria_Proteobacteria_Gammaproteobacteria_Xanthomonadales_Xanthomonadaceae_Stenotrophomonas_Stenotrophomonas_rhizophila	383
OTU002450_Bacteria_Proteobacteria_Gammaproteobacteria_Pseudomonadales_Moraxellaceae_Acinetobacter_uncultured_bacterium	368																										4																					42
OTU000009_Bacteria_Proteobacteria_Gammaproteobacteria_Alteromonadales_Alteromonadaceae_Alishewanella_uncultured_bacterium	365						27								11		7																	16												5		71	3
OTU001870_Bacteria_Firmicutes_Bacilli_Bacillales_Bacillaceae_Oceanobacillus_Bacilli_bacterium_VT-13-104	357											343			7																											7
D2004328_Bacteria_Firmicutes_Bacilli_Bacillales_Planococcaceae_Lysinibacillus_Lysinibacillus___sp._FFL6	319			23				2							3		3										12					26									2			14				15	4
D2000019_Bacteria_Proteobacteria_Gammaproteobacteria_Pseudomonadales_Moraxellaceae_Acinetobacter_Acinetobacter___ursingii_DSM_16037_=_CIP_107286	318																3																					12										22
OTU005858_Bacteria_Proteobacteria_Gammaproteobacteria_Pseudomonadales_Moraxellaceae_Acinetobacter_Acinetobacter_sp._MJMG7.2	285
OTU001792_Bacteria_Actinobacteria_Actinobacteria_Actinomycetales_Actinomycetaceae_Actinomyces_uncultured_bacterium	276
OTU002837_Bacteria_Firmicutes_Clostridia_Clostridiales_Family_XI_Tepidimicrobium_Tepidimicrobium_sp._GRC1	276	5	10	17				5							6		7															12					5	15		8	23	4		46			11	22
OTU010449_Bacteria_Proteobacteria_Alphaproteobacteria_Rhizobiales_Beijerinckiaceae_Bosea_Bosea_sp._Root483D1	276														10
OTU000918_Bacteria_Firmicutes_Bacilli_Bacillales_Planococcaceae_Sporosarcina_unidentified	263							7		35						2	2										53					7		8			2	26		21	3			26				27	2
OTU001422_Bacteria_Proteobacteria_Gammaproteobacteria_Betaproteobacteriales_Burkholderiaceae_Pelomonas_uncultured_bacterium	257
OTU001727_Bacteria_Firmicutes_Bacilli_Lactobacillales_Carnobacteriaceae_Carnobacterium_uncultured_bacterium	255
OTU000970_Bacteria_Firmicutes_Bacilli_Bacillales_Staphylococcaceae_Staphylococcus_Staphylococcus_warneri	252		3				28							2																		11								8	17						6	18	2
OTU000290_Bacteria_Firmicutes_Clostridia_Clostridiales_Peptostreptococcaceae_Peptostreptococcus_uncultured_bacterium	246			5				67							6		3			2							19					28		2			2	22		9	3			12			4	11	3
OTU005736_Bacteria_Firmicutes_Bacilli_Bacillales_Planococcaceae_Lysinibacillus_swine_manure_pit_bacterium_TT4-B	246
OTU008038_Bacteria_Proteobacteria_Alphaproteobacteria_Rhizobiales_Xanthobacteraceae_Afipia_uncultured_bacterium	244			28									23																						6						17			2		9			5
OTU000569_Bacteria_Firmicutes_Bacilli_Bacillales_Bacillaceae_Bacillus_Streptococcus_pneumoniae	235			4				2						3	23	3											3					12		4				5			3	4		2		10	3
OTU006594_Bacteria_Firmicutes_Bacilli_Bacillales_Staphylococcaceae_Staphylococcus_uncultured_bacterium	234																24										3							33						2				11
OTU000461_Bacteria_Firmicutes_Bacilli_Bacillales_Planococcaceae_Sporosarcina_Sporosarcina_saromensis	228			19				3									5										8					12		34				8			12			16		3	6
OTU001711_Bacteria_Firmicutes_Bacilli_Lactobacillales_Leuconostocaceae_Weissella_uncultured_bacterium	226																										12
OTU000007_Bacteria_Actinobacteria_Actinobacteria_Corynebacteriales_Corynebacteriaceae_Corynebacterium_1_uncultured_bacterium	219		2	19			21								2	3											5							10						41	19	10		3		7	5		4
D2000829_Bacteria_Firmicutes_Clostridia_Peptostreptococcales-Tissierellales_Peptostreptococcaceae_Peptostreptococcus_uncultured___bacterium	218			7				4							31		4										56					7		20								4		12			22
OTU003209_Bacteria_Firmicutes_Bacilli_Bacillales_Bacillaceae_Bacillus_Bacillus_sp._BG-B18	215		2	5			6			3					13		3					3					8					22		11			20				15	3		22		5	15	38	3
OTU008475_Bacteria_Firmicutes_Bacilli_Bacillales_Staphylococcaceae_Macrococcus_Macrococcus_caseolyticus	213						5	27		2					3	3											5											2						9				20
OTU008545_Bacteria_Firmicutes_Bacilli_Bacillales_Planococcaceae_Kurthia_Kurthia_gibsonii	209			14				8									5										50							26						2	15					12	30
OTU003918_Bacteria_Proteobacteria_Gammaproteobacteria_Enterobacteriales_Enterobacteriaceae_Pantoea_Pantoea_gaviniae	208			10				7
OTU001734_Bacteria_Firmicutes_Bacilli_Bacillales_Bacillaceae_Bacillus_Bacillus_sp.	206			16				8						3	13	8											13					11		5			2	4			7	2		8		2	4		5
OTU000786_Bacteria_Proteobacteria_Alphaproteobacteria_Sphingomonadales_Sphingomonadaceae_Sphingobium_uncultured_bacterium	205																12																		70
OTU003341_Bacteria_Actinobacteria_Actinobacteria_Corynebacteriales_Nocardiaceae_Rhodococcus_uncultured_bacterium	196
OTU001022_Bacteria_Firmicutes_Bacilli_Bacillales_Bacillaceae_Cerasibacillus_uncultured_Bacillaceae_bacterium	194			8				4							7	19	2										4							9				3			2			7		2	23	12	5
OTU005808_Bacteria_Firmicutes_Bacilli_Bacillales_Planococcaceae_Kurthia_Kurthia_sp._11kri321	192																																																11
OTU001009_Bacteria_Firmicutes_Bacilli_Bacillales_Bacillaceae_uncultured_uncultured_bacterium	187			8				8								3																		5							4			7			36		2
OTU005082_Bacteria_Proteobacteria_Gammaproteobacteria_Pseudomonadales_Moraxellaceae_Acinetobacter_uncultured_bacterium	185
OTU000436_Bacteria_Firmicutes_Clostridia_Clostridiales_Family_XI_Tissierella_uncultured_bacterium	177							3							9												18							4				8		41	14			4			19		2
OTU010215_Bacteria_Firmicutes_Bacilli_Bacillales_Bacillaceae_Bacillus_uncultured_Bacillus_sp.	174			5						4					36	3											4					5						8		17		4		17			9		4
OTU000051_Bacteria_Proteobacteria_Alphaproteobacteria_Rhizobiales_Beijerinckiaceae_Methylobacterium_uncultured_bacterium	171						11																																					5
OTU003571_Bacteria_Actinobacteria_Actinobacteria_Propionibacteriales_Propionibacteriaceae_Cutibacterium_Cutibacterium_granulosum_TM11	169							12		2							41										14							11															2
OTU006785_Bacteria_Firmicutes_Clostridia_Clostridiales_Clostridiaceae_1_Clostridium_sensu_stricto_7_Clostridium_thermopalmarium	168								7																					3							152
OTU003524_Bacteria_Firmicutes_Bacilli_Bacillales_Paenibacillaceae_Brevibacillus_Brevibacillus_parabrevis	167			8				4							13		8										34							2						15		36		24		2			4
D2006546_Bacteria_Firmicutes_Bacilli_Lactobacillales_Leuconostocaceae_Weissella_Weissella___paramesenteroides	166
OTU003192_Bacteria_Firmicutes_Bacilli_Lactobacillales_Lactobacillaceae_Lactobacillus_uncultured_Bacillus_sp.	165																															6
OTU001285_Bacteria_Firmicutes_Clostridia_Clostridiales_Family_XI_Anaerococcus_uncultured_bacterium	155																																														13
D2005435_Bacteria_Proteobacteria_Gammaproteobacteria_Pseudomonadales_Pseudomonadaceae_Pseudomonas_Pseudomonas___alkylphenolica	153																										13
OTU003828_Bacteria_Firmicutes_Clostridia_Clostridiales_Peptostreptococcaceae_Asaccharospora_Asaccharospora_irregularis	153																																						2
OTU001265_Bacteria_Firmicutes_Bacilli_Bacillales_Planococcaceae_Sporosarcina_Sporosarcina_sp._WB6	151			28											2	2	2										5					20		4						10	41	3				3	7
D2001905_Bacteria_Actinobacteriota_Actinobacteria_Corynebacteriales_Nocardiaceae_Rhodococcus_Rhodococcus___sp._B7740	149
D2000979_Bacteria_Firmicutes_Bacilli_Lactobacillales_Aerococcaceae_Aerococcus_Aerococcus___viridans_ATCC_11563_=_CCUG_4311	148																3																	6
D2006390_Bacteria_Firmicutes_Bacilli_Lactobacillales_Enterococcaceae_Enterococcus_Enterococcus___phoeniculicola_ATCC_BAA-412	146
D2004363_Bacteria_Actinobacteriota_Actinobacteria_Micrococcales_Dermatophilaceae_Mobilicoccus_Mobilicoccus___pelagius_NBRC_104925	145
OTU001056_Bacteria_Firmicutes_Bacilli_Bacillales_Staphylococcaceae_Staphylococcus_uncultured_bacterium	140		3	8				12							4		14															13		2												2
OTU002111_Bacteria_Firmicutes_Clostridia_Thermoanaerobacterales_Family_III_Tepidanaerobacter_uncultured_bacterium	139			20				7						2													4					16		5			2			2	24			4			18		14
OTU001303_Bacteria_Firmicutes_Clostridia_Clostridiales_Clostridiaceae_1_Clostridium_sensu_stricto_1_uncultured_bacterium	138																																									2
OTU005668_Bacteria_Firmicutes_Clostridia_Clostridiales_Family_XI_Gallicola_uncultured_bacterium	136			26				3		6					3																	14								19		5		5			23
OTU003202_Bacteria_Proteobacteria_Gammaproteobacteria_Betaproteobacteriales_Burkholderiaceae_Alcaligenes_Alcaligenes_sp._CO14	135
OTU003868_Bacteria_Actinobacteria_Actinobacteria_Corynebacteriales_Nocardiaceae_Rhodococcus_Rhodococcus_sp._1159	131		2
D2004031_Bacteria_Bacteroidota_Bacteroidia_Cytophagales_Hymenobacteraceae_Hymenobacter_uncultured___bacterium	129
OTU005720_Bacteria_Firmicutes_Bacilli_Bacillales_Planococcaceae_Lysinibacillus_Lysinibacillus_sphaericus_KCTC_3346	129														4																			2												49			8
OTU002785_Bacteria_Firmicutes_Bacilli_Bacillales_Bacillaceae_Bacillus_uncultured_bacterium	126			3				3							5		5										3							3										44			5	44	2
OTU002405_Bacteria_Firmicutes_Clostridia_Clostridiales_Family_XI_Anaerococcus_uncultured_bacterium	125																																							2
OTU001299_Bacteria_Firmicutes_Bacilli_Bacillales_Bacillaceae_Bacillus_uncultured_bacterium	123														9		17										8					7		10						14	20						11		2
D2006860_Bacteria_Firmicutes_Bacilli_Bacillales_Bacillaceae_Bacillus_uncultured___bacterium	122
OTU007551_Bacteria_Firmicutes_Bacilli_Bacillales_Bacillaceae_Bacillus_uncultured_bacterium	122			3				8								3											6					14										11		9					7
OTU004564_Bacteria_Firmicutes_Clostridia_Clostridiales_Family_XI_Tepidimicrobium_uncultured_bacterium	120			2				4								3	5										11							22							9					4	2
OTU001287_Bacteria_Proteobacteria_Gammaproteobacteria_Alteromonadales_Shewanellaceae_Shewanella_uncultured_bacterium	119						10	47									10										22					18												3
OTU003250_Bacteria_Firmicutes_Clostridia_Clostridiales_Clostridiaceae_1_Clostridium_sensu_stricto_1_uncultured_organism	118			13						3					10	2	8															10		7								2				3		16
D2000067_Bacteria_Firmicutes_Bacilli_Bacillales_Bacillaceae_Bacillus_uncultured___bacterium	117
OTU000432_Bacteria_Proteobacteria_Deltaproteobacteria_Oligoflexales_0319-6G20_uncultured_bacterium_	114
D2007036_Bacteria_Firmicutes_Bacilli_Aneurinibacillales_Aneurinibacillaceae_Aneurinibacillus_Aneurinibacillus___sp._XH2	112	2						7		3					19		5										9					23					3			10	13			4					4
OTU001667_Bacteria_Actinobacteria_Actinobacteria_Micrococcales_Micrococcaceae_Kocuria_uncultured_bacterium	112																																							25						5
OTU001269_Bacteria_Firmicutes_Bacilli_Bacillales_Bacillaceae_Bacillus_Bacillus_andreraoultii	110			24				14							7												8					19					7					8					23
OTU008312_Bacteria_Proteobacteria_Alphaproteobacteria_Rhizobiales_Devosiaceae_Devosia_uncultured_Devosia_sp.	110									18																														33				27			13
OTU002072_Bacteria_Firmicutes_Bacilli_Bacillales_Paenibacillaceae_Paenibacillus_Paenibacillus_sp._AHK180-5	108							4		4					10		12										4					8		5				10		10	25			14
OTU010606_Bacteria_Proteobacteria_Gammaproteobacteria_Betaproteobacteriales_Methylophilaceae_Methylophilus_uncultured_bacterium	106
OTU002710_Bacteria_Actinobacteria_Actinobacteria_Corynebacteriales_Corynebacteriaceae_Corynebacterium_1_Corynebacterium_sp._HMSC27B11	104			52				4							13	2											5							4							3								10
OTU002620_Bacteria_Firmicutes_Bacilli_Bacillales_Bacillaceae_Bacillus_Bacillus_pseudofirmus_OF4	101
OTU000324_Bacteria_Firmicutes_Bacilli_Bacillales_Bacillaceae_Anoxybacillus_Anoxybacillus_flavithermus_subsp._flavithermus	100			10				4							7																	10		3								4		5			16
OTU001292_Bacteria_Firmicutes_Bacilli_Bacillales_Planococcaceae_Savagea_uncultured_bacterium	96			24			2	5							3																	10		21										5		5	4	13
D2005633_Bacteria_Firmicutes_Bacilli_Exiguobacterales_Exiguobacteraceae_Exiguobacterium_proteobacterium___symbiont_of_Nilaparvata_lugens	94
OTU001189_Bacteria_Firmicutes_Bacilli_Bacillales_Bacillaceae_Bacillus_uncultured_bacterium	93			3											4		13										13					14					4			2	12	7		10				9
OTU002345_Bacteria_Deinococcus-Thermus_Deinococci_Thermales_Thermaceae_Thermus_Thermus_sp._B70-05	92																															7
OTU005599_Bacteria_Proteobacteria_Alphaproteobacteria_Rickettsiales_Rickettsiaceae_Rickettsia_Rickettsia_endosymbiont_of_Coccotrypes_dactyliperda	91
D2005271_Bacteria_Firmicutes_Bacilli_Lactobacillales_Enterococcaceae_Enterococcus_Enterococcus___flavescens_ATCC_49996	90
D2007634_Bacteria_Firmicutes_Bacilli_Lactobacillales_Enterococcaceae_Enterococcus_Enterococcus___diestrammenae	88
OTU000561_Bacteria_Proteobacteria_Alphaproteobacteria_Rhizobiales_Beijerinckiaceae_Methylobacterium_uncultured_bacterium	87																																				18
OTU001623_Bacteria_Proteobacteria_Alphaproteobacteria_Sphingomonadales_Sphingomonadaceae_Sphingomonas_uncultured_bacterium	86			21							65
OTU001026_Bacteria_Firmicutes_Clostridia_Clostridiales_Clostridiaceae_1_Clostridium_sensu_stricto_1_uncultured_bacterium	85																																	8							10	3					21
OTU002637_Bacteria_Actinobacteria_Coriobacteriia_Coriobacteriales_Coriobacteriales_Incertae_Sedis_uncultured_uncultured_bacterium	85						4								6		2										4					3					5				19						2
OTU002651_Bacteria_Proteobacteria_Gammaproteobacteria_Pseudomonadales_Moraxellaceae_Acinetobacter_Acinetobacter_towneri_DSM_14962_=_CIP_107472	85																										3														11						3
D2003884_Bacteria_Proteobacteria_Gammaproteobacteria_Enterobacterales_Enterobacteriaceae_Salmonella_Salmonella___enterica	84
OTU009329_Bacteria_Proteobacteria_Alphaproteobacteria_Rhizobiales_Hyphomicrobiaceae_Hyphomicrobium_uncultured_bacterium	81
D2001361_Bacteria_Firmicutes_Bacilli_Lactobacillales_Leuconostocaceae_Weissella_Weissella___jogaejeotgali	77
OTU005734_Bacteria_Firmicutes_Clostridia_Clostridiales_Family_XI_Sporanaerobacter_uncultured_bacterium	77			4											63												2													8
OTU002601_Bacteria_Proteobacteria_Gammaproteobacteria_Enterobacteriales_Enterobacteriaceae_Escherichia-Shigella_Escherichia_coli	76
OTU002729_Bacteria_Firmicutes_Bacilli_Bacillales_Planococcaceae_Lysinibacillus_Bacillus_sp._SS1.12	75			20				12									10																								4
OTU000024_Bacteria_Proteobacteria_Gammaproteobacteria_Nitrococcales_Nitrococcaceae_Halopeptonella_uncultured_Ectothiorhodospiraceae_bacterium	72						14								8																			3
OTU000301_Bacteria_Cyanobacteria_Melainabacteria_Obscuribacterales_uncultured_bacterium__	71																																															6
OTU000453_Bacteria_Firmicutes_Bacilli_Bacillales_Bacillaceae_Cerasibacillus_Cerasibacillus_quisquiliarum	71			4				7																			4					8		2			2			3	10			5			2	5	2
OTU000694_Bacteria_Proteobacteria_Gammaproteobacteria_Cardiobacteriales_Wohlfahrtiimonadaceae_Ignatzschineria_swine_manure_pit_bacterium_TE9-A	70																																														70
D2000040_Bacteria_Firmicutes_Clostridia_Clostridiales_Clostridiaceae_Clostridium____sensu_stricto_15_uncultured_Clostridium_sp.	68
OTU001279_Bacteria_Firmicutes_Bacilli_Lactobacillales_Lactobacillaceae_Lactobacillus_uncultured_Bacillus_sp.	68			4
D2000038_Bacteria_Firmicutes_Bacilli_Lactobacillales_Lactobacillaceae_Lactobacillus_Lactobacillus___aviarius	64
OTU000492_Bacteria_Firmicutes_Bacilli_Bacillales_Bacillaceae_uncultured_uncultured_bacterium	64							2		3							19															6		2	10						7			5
OTU000808_Bacteria_Proteobacteria_Alphaproteobacteria_Rhizobiales_Hyphomicrobiaceae_uncultured_uncultured_bacterium	64																										46					2										16
OTU000513_Bacteria_Firmicutes_Bacilli_Lactobacillales_Lactobacillaceae_Lactobacillus_Lactobacillus_brevis	63
OTU000949_Bacteria_Actinobacteria_Actinobacteria_Propionibacteriales_Propionibacteriaceae_Cutibacterium_uncultured_bacterium	63															2	2															2										20
OTU001419_Bacteria_Firmicutes_Bacilli_Bacillales_Planococcaceae_Savagea_Savagea_faecisuis	63			14				6							2		4										4					8		2				7						5
OTU001562_Bacteria_Fusobacteria_Fusobacteriia_Fusobacteriales_Fusobacteriaceae_Psychrilyobacter_Psychrilyobacter_atlanticus_DSM_19335	63	6								6					7												7					2		14							14								2
OTU001788_Bacteria_Firmicutes_Clostridia_Clostridiales_Peptostreptococcaceae_Terrisporobacter_uncultured_bacterium	62			31																							9					22
D2000032_Bacteria_Firmicutes_Bacilli_Erysipelotrichales_Erysipelotrichaceae_Erysipelothrix_uncultured___bacterium	61
D2001067_Bacteria_Firmicutes_Bacilli_Lactobacillales_Enterococcaceae_Enterococcus_Enterococcus___italicus_DSM_15952	61
OTU000938_Bacteria_Actinobacteria_Actinobacteria_Corynebacteriales_Corynebacteriaceae_Corynebacterium_1_Corynebacterium_falsenii	61														7
OTU002288_Bacteria_Firmicutes_Bacilli_Bacillales_Bacillaceae_Oceanobacillus_Oceanobacillus_indicireducens	61															2
OTU000247_Bacteria_Firmicutes_Bacilli_Bacillales_Staphylococcaceae_Staphylococcus_Staphylococcus_piscifermentans	60																																														60
OTU000350_Bacteria_Firmicutes_Clostridia_Clostridiales_Peptococcaceae_Peptococcus_Peptococcus_sp._canine_oral_taxon_344	60			5											4																	10												5			7	11
OTU002110_Bacteria_Firmicutes_Bacilli_Lactobacillales_Streptococcaceae_Lactococcus_Lactococcus_taiwanensis	60																										7							4													7
OTU004085_Bacteria_Proteobacteria_Gammaproteobacteria_Pseudomonadales_Moraxellaceae_Acinetobacter_uncultured_bacterium	60																																	9							13
D2004277_Bacteria_Actinobacteriota_Actinobacteria_Corynebacteriales_Nocardiaceae_Rhodococcus_Rhodococcus___sp.	58
OTU001417_Bacteria_Firmicutes_Clostridia_Clostridiales_Family_XI_Anaerococcus_uncultured_bacterium	57																																								4
OTU007093_Bacteria_Proteobacteria_Alphaproteobacteria_Sphingomonadales_Sphingomonadaceae_Sphingomonas_Sphingomonas_paucimobilis_NBRC_13935	57															17
OTU008868_Bacteria_Proteobacteria_Gammaproteobacteria_Pseudomonadales_Moraxellaceae_Acinetobacter_uncultured_bacterium	57			28
OTU009946_Bacteria_Acidobacteria_Blastocatellia_(Subgroup_4)_Blastocatellales_Blastocatellaceae_uncultured_uncultured_bacterium	57
OTU000354_Bacteria_Proteobacteria_Gammaproteobacteria_Pseudomonadales_Pseudomonadaceae_Pseudomonas_uncultured_bacterium	56						10																									3		8
D2007873_Bacteria_Proteobacteria_Gammaproteobacteria_Pseudomonadales_Pseudomonadaceae_Pseudomonas_uncultured___bacterium	55
OTU008729_Bacteria_Proteobacteria_Gammaproteobacteria_Betaproteobacteriales_Burkholderiaceae_Delftia_uncultured_bacterium	55																					2															4
OTU000251_Bacteria_Firmicutes_Clostridia_Clostridiales_Clostridiaceae_1_Clostridium_sensu_stricto_15_Clostridium_tetani_E88	54							2		2					19																	14		9
OTU003423_Bacteria_Firmicutes_Bacilli_Lactobacillales_Lactobacillaceae_Pediococcus_Pediococcus_pentosaceus	54
OTU000554_Bacteria_Firmicutes_Clostridia_Thermoanaerobacterales_Family_III_Tepidanaerobacter_uncultured_bacterium	53														4		2															24								9							4		2
OTU005141_Bacteria_Firmicutes_Clostridia_Clostridiales_Clostridiaceae_1_Clostridium_sensu_stricto_13_Clostridium_subterminale	53			8
D2008947_Bacteria_Proteobacteria_Gammaproteobacteria_Vibrionales_Vibrionaceae_Photobacterium_uncultured___bacterium	52																			52
OTU004412_Bacteria_Firmicutes_Bacilli_Lactobacillales_Enterococcaceae_Enterococcus_Enterococcus_bulliens	52
D2000172_Bacteria_Proteobacteria_Gammaproteobacteria_Enterobacterales_Yersiniaceae_Serratia_Serratia___sp._P2ACOL2	51
D2004368_Bacteria_Proteobacteria_Gammaproteobacteria_Enterobacterales_Yersiniaceae_Serratia_Serratia___liquefaciens	51
OTU000783_Bacteria_Firmicutes_Bacilli_Bacillales_Staphylococcaceae_Staphylococcus_Staphylococcus_aureus_subsp._aureus_IS-189	51
OTU001403_Bacteria_Firmicutes_Clostridia_Clostridiales_Family_XI_Peptoniphilus_swine_effluent_bacterium_CHNDP10	51			23																							5					3		3										10		2
OTU002116_Bacteria_Firmicutes_Clostridia_Clostridiales_Family_XI_Tissierella_uncultured_bacterium	50																6																															41	3
OTU004601_Bacteria_Firmicutes_Bacilli_Bacillales_Staphylococcaceae_Staphylococcus_uncultured_bacterium	50							7	8
D2003929_Bacteria_Proteobacteria_Gammaproteobacteria_Vibrionales_Vibrionaceae_Photobacterium_uncultured___bacterium	49
OTU003458_Bacteria_Firmicutes_Bacilli_Bacillales_Planococcaceae_Sporosarcina_uncultured_bacterium	49														26												3					16
OTU000550_Bacteria_Proteobacteria_Gammaproteobacteria_Alteromonadales_Shewanellaceae_Shewanella_uncultured_bacterium	48			2											2	3											13
OTU001366_Bacteria_Proteobacteria_Gammaproteobacteria_Pseudomonadales_Moraxellaceae_Acinetobacter_Acinetobacter_sp._WCHA34	46
OTU003525_Bacteria_Firmicutes_Clostridia_Clostridiales_Clostridiaceae_1_Clostridium_sensu_stricto_7_Clostridium_thermobutyricum	46		8			8	25													2
OTU006787_Bacteria_Proteobacteria_Gammaproteobacteria_Betaproteobacteriales_Burkholderiaceae_Variovorax_uncultured_Variovorax_sp.	45
OTU001343_Bacteria_Bacteroidetes_Bacteroidia_Flavobacteriales_Weeksellaceae_Empedobacter_Empedobacter_falsenii_genomovar_1	44
OTU007076_Bacteria_Proteobacteria_Alphaproteobacteria_Sphingomonadales_Sphingomonadaceae_Sphingobium_uncultured_proteobacterium	44														16																	6
OTU001920_Bacteria_Actinobacteria_Actinobacteria_Micrococcales_Micrococcaceae_Glutamicibacter_Arthrobacter_sp._PAO19	43																										4
OTU003811_Bacteria_Proteobacteria_Gammaproteobacteria_Betaproteobacteriales_Burkholderiaceae_Delftia_uncultured_bacterium	43
OTU004055_Bacteria_Proteobacteria_Gammaproteobacteria_Betaproteobacteriales_Rhodocyclaceae_Candidatus_Accumulibacter_metagenome	43
OTU005068_Bacteria_Proteobacteria_Gammaproteobacteria_Pseudomonadales_Pseudomonadaceae_Pseudomonas_uncultured_bacterium	43
OTU005654_Bacteria_Firmicutes_Bacilli_Lactobacillales_Lactobacillaceae_Lactobacillus_Lactobacillus_farciminis_KCTC_3681_=_DSM_20184	43
OTU010233_Bacteria_Firmicutes_Bacilli_Bacillales_Bacillaceae_Virgibacillus_Virgibacillus_soli	43			7			8																				2							4			13			2							5
D2000576_Bacteria_Proteobacteria_Gammaproteobacteria_Enterobacterales_Yersiniaceae_Serratia_Serratia___sp._P2ACOL2	42
D2004217_Bacteria_Firmicutes_Clostridia_Clostridiales_Clostridiaceae_Clostridium____sensu_stricto_1_uncultured_bacterium	42																																						6
OTU000004_Bacteria_Firmicutes_Bacilli_Lactobacillales_Streptococcaceae_Streptococcus_uncultured_bacterium	42																8										17															2		8			7
OTU000049_Bacteria_Proteobacteria_Alphaproteobacteria_Reyranellales_Reyranellaceae_Reyranella_metagenome	42																																							2
OTU000592_Bacteria_Proteobacteria_Alphaproteobacteria_Rhizobiales_Rhizobiaceae_Pseudochrobactrum_Pseudochrobactrum_sp._AO18b	42
OTU001811_Bacteria_Firmicutes_Clostridia_Clostridiales_Clostridiaceae_1_Clostridium_sensu_stricto_1_uncultured_bacterium	42
D2000433_Bacteria_Proteobacteria_Gammaproteobacteria_Oceanospirillales_Halomonadaceae_Halomonas_uncultured___Halomonas_sp.	41
OTU000567_Bacteria_Proteobacteria_Gammaproteobacteria_Betaproteobacteriales_Burkholderiaceae_Verticia_metagenome	41
OTU001201_Bacteria_Firmicutes_Clostridia_Clostridiales_Family_XI_Tepidimicrobium_uncultured_bacterium	41																										4					10									20			3		2			2
OTU001921_Bacteria_Firmicutes_Bacilli_Bacillales_Bacillaceae_Bacillus_Bacillus_thermoamylovorans	41																13																	19				5									4
OTU001283_Bacteria_Firmicutes_Bacilli_Bacillales_Planococcaceae_uncultured_uncultured_bacterium	40			9			4								4																										3			11			4
OTU002069_Bacteria_Fusobacteria_Fusobacteriia_Fusobacteriales_Fusobacteriaceae_Fusobacterium_Fusobacteriaceae_bacterium_F3	40			9			7										5										3					4															7
OTU002380_Bacteria_Firmicutes_Clostridia_Clostridiales_Clostridiaceae_1_Clostridium_sensu_stricto_7_Clostridium_botulinum_C/D_str._It1	40	6																										5		2									21							2
OTU010336_Bacteria_Bacteroidetes_Bacteroidia_Flavobacteriales_Flavobacteriaceae_Robiginitalea_uncultured_Bacteroidetes_bacterium	40
D2002651_Bacteria_Proteobacteria_Gammaproteobacteria_Vibrionales_Vibrionaceae_Photobacterium_uncultured___bacterium	39
OTU001747_Bacteria_Firmicutes_Bacilli_Bacillales_Paenibacillaceae_Brevibacillus_uncultured_Brevibacillus_sp.	39																																	6			3				3			6				14
OTU001832_Bacteria_Proteobacteria_Gammaproteobacteria_Alteromonadales_Moritellaceae_Moritella_Moritella_viscosa	39														5												24													10
OTU005254_Bacteria_Firmicutes_Bacilli_Bacillales_Bacillaceae_Pseudogracilibacillus_Virgibacillus_sp._CAU_90321	39			5				3																			4					10		5										4					5
OTU005588_Bacteria_Proteobacteria_Gammaproteobacteria_Oceanospirillales_Halomonadaceae_Zymobacter_Zymobacter_palmae	39			3											5																			4													14
OTU000821_Bacteria_Actinobacteria_Actinobacteria_Corynebacteriales_Corynebacteriaceae_Corynebacterium_1_Corynebacterium_sp._HMSC077B05	38
D2005433_Bacteria_Actinobacteriota_Actinobacteria_Micrococcales_Microbacteriaceae_Diaminobutyricimonas_uncultured___Microbacteriaceae_bacterium	37																																											23
OTU004229_Bacteria_Firmicutes_Bacilli_Lactobacillales_Streptococcaceae_Lactococcus_uncultured_bacterium	37																																									2
OTU007686_Bacteria_Proteobacteria_Gammaproteobacteria_Pseudomonadales_Moraxellaceae_Enhydrobacter_metagenome	37
D2001268_Bacteria_Firmicutes_Clostridia_Peptostreptococcales-Tissierellales_Peptostreptococcaceae_Peptostreptococcus_Peptostreptococcus___anaerobius	36			4												3
OTU000196_Bacteria_Cyanobacteria_Melainabacteria_Obscuribacterales_uncultured_bacterium__	36
OTU000824_Bacteria_Cyanobacteria_Oxyphotobacteria_Leptolyngbyales_Leptolyngbyaceae_uncultured_uncultured_bacterium	36												36
OTU002940_Bacteria_Proteobacteria_Alphaproteobacteria_Acetobacterales_Acetobacteraceae_Roseococcus_metagenome	36
OTU003240_Bacteria_Firmicutes_Clostridia_Clostridiales_Clostridiaceae_1_Clostridium_sensu_stricto_7_Clostridium_botulinum_C/D_str._BKT12695	36
OTU000716_Bacteria_Proteobacteria_Alphaproteobacteria_Acetobacterales_Acetobacteraceae_Roseomonas_Roseomonas_sp._TAS13	35
OTU001206_Bacteria_Firmicutes_Bacilli_Bacillales_Bacillaceae_Bacillus_Bacillus_licheniformis	35
OTU001436_Bacteria_Proteobacteria_Alphaproteobacteria_Sphingomonadales_Sphingomonadaceae_Sphingomonas_uncultured_Sphingomonas_sp.	35
OTU003983_Bacteria_Proteobacteria_Gammaproteobacteria_Vibrionales_Vibrionaceae_Photobacterium_uncultured_bacterium	35							6																			24																	5
OTU010022_Bacteria_Proteobacteria_Alphaproteobacteria_Rhodobacterales_Rhodobacteraceae_uncultured_uncultured_bacterium	35																																		23					12
D2006538_Bacteria_Proteobacteria_Gammaproteobacteria_Vibrionales_Vibrionaceae_Photobacterium_uncultured___bacterium	34
OTU000760_Bacteria_Firmicutes_Bacilli_Lactobacillales_Streptococcaceae_Streptococcus_uncultured_bacterium	34						5	2																			13							4								2							2
OTU000952_Bacteria_Actinobacteria_Actinobacteria_Micrococcales_Microbacteriaceae_Microbacterium_uncultured_bacterium	34
OTU001406_Bacteria_Firmicutes_Bacilli_Bacillales_Bacillaceae_Geobacillus_Geobacillus_sp._N60	34																															2															7	20
OTU002361_Bacteria_Proteobacteria_Gammaproteobacteria_Pseudomonadales_Moraxellaceae_Acinetobacter_Acinetobacter_baumannii_ACICU	34						6																																					28
OTU000798_Bacteria_Firmicutes_Bacilli_Bacillales_Staphylococcaceae_Staphylococcus_uncultured_bacterium	33			15						2					5																			2
OTU005745_Bacteria_Proteobacteria_Gammaproteobacteria_Betaproteobacteriales_Burkholderiaceae_Rhodoferax_uncultured_bacterium	33
OTU009940_Bacteria_Firmicutes_Bacilli_Bacillales_Planococcaceae_Sporosarcina_Sporosarcina_sp._HW10C2	33															2											8					6		6
D2000063_Bacteria_Actinobacteriota_Actinobacteria_Corynebacteriales_Tsukamurellaceae_Tsukamurella_Tsukamurella___pulmonis	32
OTU001090_Bacteria_Firmicutes_Clostridia_Clostridiales_Lachnospiraceae_Lachnoclostridium_uncultured_bacterium	32																																											16			16
OTU005803_Bacteria_Firmicutes_Clostridia_Clostridiales_Peptostreptococcaceae_Peptostreptococcus_uncultured_bacterium	32							12		3																						9												2		6
D2000430_Bacteria_Proteobacteria_Gammaproteobacteria_Vibrionales_Vibrionaceae_Photobacterium_uncultured___bacterium	31
OTU002733_Bacteria_Firmicutes_Bacilli_Bacillales_Planococcaceae_Sporosarcina_uncultured_bacterium	31
OTU003616_Bacteria_Proteobacteria_Alphaproteobacteria_Sphingomonadales_Sphingomonadaceae_Sphingomonas_uncultured_bacterium	31																																													3
OTU004677_Bacteria_Proteobacteria_Alphaproteobacteria_Sphingomonadales_Sphingomonadaceae_Sphingomonas_uncultured_bacterium	31																																								17
D2001111_Bacteria_Proteobacteria_Gammaproteobacteria_Vibrionales_Vibrionaceae_Photobacterium_Photobacterium___phosphoreum	30
D2002436_Bacteria_Firmicutes_Clostridia_Peptostreptococcales-Tissierellales_Peptostreptococcaceae_Romboutsia_uncultured___bacterium	30																																							14
D2006477_Bacteria_Proteobacteria_Gammaproteobacteria_Aeromonadales_Aeromonadaceae_Aeromonas_Aeromonas___rivipollensis	29																																																4
OTU000965_Bacteria_Actinobacteria_Actinobacteria_Micrococcales_Microbacteriaceae_Microbacterium_uncultured_bacterium	29
OTU004654_Bacteria_Proteobacteria_Gammaproteobacteria_Enterobacteriales_Enterobacteriaceae_Enterobacter_Enterobacter_cloacae	29
OTU000448_Bacteria_Proteobacteria_Gammaproteobacteria_Betaproteobacteriales_Burkholderiaceae_Undibacterium_uncultured_bacterium	28
OTU000917_Bacteria_Proteobacteria_Alphaproteobacteria_Rhizobiales_Beijerinckiaceae_Methylobacterium_uncultured_bacterium	28																																															25
OTU001290_Bacteria_Actinobacteria_Actinobacteria_Micrococcales_Intrasporangiaceae_Janibacter_Janibacter_melonis	28																																														28
OTU001784_Bacteria_Proteobacteria_Gammaproteobacteria_Enterobacteriales_Enterobacteriaceae_Erwinia_uncultured_bacterium	28
OTU007005_Bacteria_Proteobacteria_Alphaproteobacteria_Sphingomonadales_Sphingomonadaceae_Sphingopyxis_Sphingopyxis_sp._H005	28																																							26
OTU009798_Bacteria_Proteobacteria_Gammaproteobacteria_Betaproteobacteriales_Neisseriaceae_uncultured_uncultured_organism	28
D2001716_Bacteria_Proteobacteria_Gammaproteobacteria_Burkholderiales_Chromobacteriaceae_Aquitalea_Aquitalea___sp._7A-187	27
OTU000204_Bacteria_Firmicutes_Bacilli_Lactobacillales_Lactobacillaceae_Pediococcus_Pediococcus_acidilactici	27			4				2									2																	6													3
OTU001429_Bacteria_Firmicutes_Bacilli_Bacillales_Planococcaceae_Sporosarcina_Sporosarcina_pasteurii	27																																					5		8	8
OTU001465_Bacteria_Proteobacteria_Gammaproteobacteria_Vibrionales_Vibrionaceae_Aliivibrio_Aliivibrio_wodanis	27																11										6							8												2
OTU001680_Bacteria_Actinobacteria_Actinobacteria_Corynebacteriales_Corynebacteriaceae_Corynebacterium_1_Corynebacterium_glutamicum	27
OTU002214_Bacteria_Actinobacteria_Actinobacteria_Micrococcales_Micrococcaceae_Glutamicibacter_uncultured_Arthrobacter_sp.	27
OTU006304_Bacteria_Firmicutes_Bacilli_Bacillales_Listeriaceae_Listeria_Listeria_monocytogenes	27
OTU008526_Bacteria_Firmicutes_Clostridia_Clostridiales_Clostridiaceae_1_Clostridium_sensu_stricto_10_uncultured_bacterium	27					2																								4									8
D2000448_Bacteria_Proteobacteria_Alphaproteobacteria_Rhizobiales_Beijerinckiaceae_Methylobacterium-Methylorubrum_Methylorubrum___populi_BJ001	26
OTU000108_Bacteria_Proteobacteria_Alphaproteobacteria_Caulobacterales_Caulobacteraceae_Brevundimonas_Brevundimonas_sp._V4.BP.05	26
OTU002592_Bacteria_Firmicutes_Clostridia_Clostridiales_Family_XIII_[Eubacterium]_brachy_group_uncultured_bacterium	26
OTU002641_Bacteria_Actinobacteria_Actinobacteria_Micrococcales_Brevibacteriaceae_Brevibacterium_Brevibacterium_casei	26		6																																							11					9
OTU002787_Bacteria_Proteobacteria_Alphaproteobacteria_Acetobacterales_Acetobacteraceae_Acidiphilium_uncultured_bacterium	26
OTU003205_Bacteria_Firmicutes_Bacilli_Lactobacillales_Enterococcaceae_Vagococcus_uncultured_bacterium	26						2										7															5		4								2
OTU004204_Bacteria_Actinobacteria_Actinobacteria_Corynebacteriales_Corynebacteriaceae_Turicella_Turicella_otitidis	26																																		17		9
OTU001328_Bacteria_Proteobacteria_Gammaproteobacteria_Betaproteobacteriales_Burkholderiaceae_Pelomonas_Pelomonas_sp._JGI_001013-K11	25
OTU002314_Bacteria_Firmicutes_Bacilli_Lactobacillales_Enterococcaceae_Vagococcus_uncultured_bacterium	25			6																												3					4				7
OTU003153_Bacteria_Firmicutes_Clostridia_Clostridiales_Clostridiaceae_1_Clostridium_sensu_stricto_5_bacterium_NLAE-zl-C487	25														17																										8
OTU005552_Bacteria_Proteobacteria_Alphaproteobacteria_Sphingomonadales_Sphingomonadaceae_Novosphingobium_Novosphingobium_hassiacum	25
OTU005812_Bacteria_Proteobacteria_Gammaproteobacteria_Pseudomonadales_Moraxellaceae_Psychrobacter_uncultured_bacterium	25																22
D2002866_Bacteria_Firmicutes_Bacilli_Bacillales_Planococcaceae_uncultured_Bacillus___sp._FJAT-22090	24																																	10
D2008564_Bacteria_Proteobacteria_Gammaproteobacteria_Aeromonadales_Aeromonadaceae_Aeromonas_Aeromonas___media_WS	24
OTU000625_Bacteria_Firmicutes_Bacilli_Lactobacillales_Streptococcaceae_Streptococcus_Streptococcus_iniae	24
OTU001160_Bacteria_Proteobacteria_Gammaproteobacteria_Betaproteobacteriales_Burkholderiaceae_Comamonas_uncultured_bacterium	24																																				24
OTU002957_Bacteria_Proteobacteria_Gammaproteobacteria_Alteromonadales_Colwelliaceae_Colwellia_Colwellia_sp._NF3-29	24
OTU005774_Bacteria_Firmicutes_Clostridia_Clostridiales_Family_XI_Sporanaerobacter_uncultured_bacterium	24																																											3
OTU007635_Bacteria_Proteobacteria_Gammaproteobacteria_Pseudomonadales_Moraxellaceae_Acinetobacter_metagenome	24																															24
D2005073_Bacteria_Proteobacteria_Gammaproteobacteria_Vibrionales_Vibrionaceae_Photobacterium_uncultured___bacterium	23
OTU009006_Bacteria_Proteobacteria_Gammaproteobacteria_Enterobacteriales_Enterobacteriaceae_Pantoea_Pantoea_sp._SL1_M5	23			8																												11
D2000442_Bacteria_Proteobacteria_Gammaproteobacteria_Aeromonadales_Aeromonadaceae_Aeromonas_Aeromonas___rivipollensis	22
D2000944_Bacteria_Firmicutes_Bacilli_Lactobacillales_Streptococcaceae_Streptococcus_uncultured___bacterium	22					18									4
D2004383_Bacteria_Firmicutes_Bacilli_Erysipelotrichales_Erysipelotrichaceae_Turicibacter_uncultured___bacterium	22
D2004615_Bacteria_Proteobacteria_Gammaproteobacteria_Vibrionales_Vibrionaceae_Photobacterium_uncultured___bacterium	22																																												2			3
OTU000483_Bacteria_Firmicutes_Bacilli_Lactobacillales_Lactobacillaceae_Lactobacillus_uncultured_bacterium	22																																																2
OTU001839_Bacteria_Firmicutes_Bacilli_Bacillales_Planococcaceae_Kurthia_uncultured_bacterium	22																																											10			6
OTU003284_Bacteria_Proteobacteria_Alphaproteobacteria_Caulobacterales_Caulobacteraceae_Brevundimonas_uncultured_bacterium	22																										7
OTU003548_Bacteria_Proteobacteria_Gammaproteobacteria_Vibrionales_Vibrionaceae_Photobacterium_Photobacterium_piscicola	22										22
OTU003939_Bacteria_Actinobacteria_Actinobacteria_Micrococcales_Microbacteriaceae_Yonghaparkia_bacterium_BAC205	22							22
OTU004333_Bacteria_Proteobacteria_Gammaproteobacteria_Betaproteobacteriales_Methylophilaceae_Methylophilus_metagenome	22
D2000425_Bacteria_Proteobacteria_Gammaproteobacteria_Aeromonadales_Aeromonadaceae_Aeromonas_Aeromonas___rivipollensis	21
OTU000340_Bacteria_Actinobacteria_Actinobacteria_Corynebacteriales_Corynebacteriaceae_Corynebacterium_1_Corynebacterium_lipophiloflavum	21																	2																														11
OTU000486_Bacteria_Proteobacteria_Gammaproteobacteria_Pseudomonadales_Moraxellaceae_Psychrobacter_uncultured_bacterium	21																																				18
OTU000498_Bacteria_Proteobacteria_Gammaproteobacteria_Legionellales_Legionellaceae_Legionella_uncultured_bacterium	21
OTU001642_Bacteria_Proteobacteria_Gammaproteobacteria_Enterobacteriales_Enterobacteriaceae_Pantoea_uncultured_Pantoea_sp.	21						2																				10							5													4
OTU004383_Bacteria_Proteobacteria_Gammaproteobacteria_Betaproteobacteriales_Burkholderiaceae_Comamonas_uncultured_bacterium	21
OTU004393_Bacteria_Proteobacteria_Gammaproteobacteria_Alteromonadales_Shewanellaceae_Shewanella_uncultured_bacterium	21														6																			6
OTU005730_Bacteria_Firmicutes_Bacilli_Bacillales_Paenibacillaceae_uncultured_uncultured_compost_bacterium	21
OTU006001_Bacteria_Proteobacteria_Gammaproteobacteria_Betaproteobacteriales_Neisseriaceae_Neisseria_uncultured_bacterium	21					19																																	2
D2000719_Bacteria_Proteobacteria_Gammaproteobacteria_Aeromonadales_Aeromonadaceae_Aeromonas_Aeromonas___eucrenophila	20
D2001930_Bacteria_Proteobacteria_Gammaproteobacteria_Enterobacterales_Yersiniaceae_Serratia_Serratia___sp._P2ACOL2	20
D2004625_Bacteria_Firmicutes_Bacilli_Bacillales_Planococcaceae_Kurthia_Kurthia___gibsonii	20																															20
OTU000076_Bacteria_Proteobacteria_Alphaproteobacteria_Rhizobiales_Beijerinckiaceae_Bosea_uncultured_bacterium	20																																								20
OTU001547_Bacteria_Proteobacteria_Alphaproteobacteria_Sphingomonadales_Sphingomonadaceae_Sphingomonas_uncultured_bacterium	20																																														15
OTU002215_Bacteria_Proteobacteria_Alphaproteobacteria_Caulobacterales_Caulobacteraceae_Caulobacter_uncultured_Caulobacter_sp.	20
OTU002793_Bacteria_Proteobacteria_Alphaproteobacteria_Sphingomonadales_Sphingomonadaceae_Sphingomonas_uncultured_Sphingomonas_sp.	20			3
OTU005470_Bacteria_Firmicutes_Clostridia_Clostridiales_Clostridiaceae_1_Clostridium_sensu_stricto_5_Clostridium_putrefaciens	20																																											20
OTU008013_Bacteria_Actinobacteria_Actinobacteria_Corynebacteriales_Nocardiaceae_Nocardia_uncultured_bacterium	20
OTU009039_Bacteria_Proteobacteria_Gammaproteobacteria_Legionellales_Legionellaceae_Legionella_uncultured_bacterium	20
OTU010153_Bacteria_Proteobacteria_Gammaproteobacteria_Betaproteobacteriales_Burkholderiaceae_Massilia_uncultured_bacterium	20
D2000459_Bacteria_Proteobacteria_Gammaproteobacteria_Enterobacterales_Enterobacteriaceae_Klebsiella_uncultured___bacterium	19
D2007644_Bacteria_Proteobacteria_Gammaproteobacteria_Pseudomonadales_Pseudomonadaceae_Pseudomonas_Pseudomonas___sp._L10	19
OTU000348_Bacteria_Actinobacteria_Actinobacteria_Micrococcales_Dermacoccaceae_Dermacoccus_uncultured_bacterium	19																															17																	2
OTU000362_Bacteria_Firmicutes_Clostridia_Clostridiales_Clostridiaceae_1_Clostridium_sensu_stricto_1_uncultured_bacterium	19
OTU001042_Bacteria_Actinobacteria_Actinobacteria_Micrococcales_Micrococcaceae_Micrococcus_uncultured_bacterium	19
OTU002127_Bacteria_Acidobacteria_Blastocatellia_(Subgroup_4)_Blastocatellales_Blastocatellaceae_Blastocatella_uncultured_bacterium	19
OTU003782_Bacteria_Proteobacteria_Alphaproteobacteria_Sphingomonadales_Sphingomonadaceae_Ellin6055_uncultured_bacterium	19
OTU005365_Bacteria_Firmicutes_Bacilli_Lactobacillales_Lactobacillaceae_Lactobacillus_uncultured_bacterium	19																															3
OTU005630_Bacteria_Firmicutes_Clostridia_Clostridiales_Clostridiaceae_1_Clostridium_sensu_stricto_18_Clostridium_sp._IEH_97212	19								5																					3			9	2
OTU007976_Bacteria_Firmicutes_Clostridia_Clostridiales_Clostridiaceae_1_Clostridium_sensu_stricto_1_Clostridiaceae_bacterium	19
D2000572_Bacteria_Actinobacteriota_Actinobacteria_Pseudonocardiales_Pseudonocardiaceae_Pseudonocardia_Pseudonocardia___petroleophila	18
D2004180_Bacteria_Actinobacteriota_Actinobacteria_Corynebacteriales_Mycobacteriaceae_Mycobacterium_Mycobacterium___nonchromogenicum	18
D2006911_Bacteria_Firmicutes_Bacilli_Lactobacillales_Leuconostocaceae_Weissella_Weissella___paramesenteroides_ATCC_33313	18
OTU000916_Bacteria_Actinobacteria_Actinobacteria_Frankiales_uncultured_uncultured_bacterium_	18
OTU000951_Bacteria_Actinobacteria_Actinobacteria_Propionibacteriales_Nocardioidaceae_Nocardioides_Nocardioides_aquaticus	18
OTU001270_Bacteria_Bacteroidetes_Bacteroidia_Cytophagales_Hymenobacteraceae_Hymenobacter_uncultured_bacterium	18																																	7
OTU002086_Bacteria_Firmicutes_Bacilli_Bacillales_Bacillaceae_Bacillus_Bacillus_sp._OV166	18
OTU002752_Bacteria_Actinobacteria_Actinobacteria_Frankiales_Nakamurellaceae_Nakamurella_uncultured_bacterium	18																																				4
OTU003150_Bacteria_Actinobacteria_Thermoleophilia_Solirubrobacterales_Solirubrobacteraceae_Solirubrobacter_uncultured_bacterium	18
OTU005593_Bacteria_Bacteroidetes_Bacteroidia_Flavobacteriales_Weeksellaceae_Empedobacter_Empedobacter_falsenii_genomovar_2	18
OTU007025_Bacteria_Proteobacteria_Alphaproteobacteria_Rhodobacterales_Rhodobacteraceae_Paracoccus_uncultured_bacterium	18
D2004128_Bacteria_Proteobacteria_Alphaproteobacteria_Rhizobiales_Beijerinckiaceae_1174-901-12_uncultured___Alphaproteobacteria_bacterium	17
D2007711_Bacteria_Firmicutes_Bacilli_Lactobacillales_Lactobacillaceae_Lactobacillus_Lactobacillus___amylotrophicus	17
OTU001682_Bacteria_Proteobacteria_Alphaproteobacteria_Acetobacterales_Acetobacteraceae_uncultured_uncultured_bacterium	17
OTU001901_Bacteria_Proteobacteria_Gammaproteobacteria_Enterobacteriales_Enterobacteriaceae_Escherichia-Shigella_uncultured_Enterobacteriaceae_bacterium	17																																								6								2
OTU002022_Bacteria_Firmicutes_Bacilli_Bacillales_Planococcaceae_Sporosarcina_Sporosarcina_koreensis	17			15											2
OTU002277_Bacteria_Actinobacteria_Actinobacteria_Propionibacteriales_Nocardioidaceae_Nocardioides_uncultured_bacterium	17														5
OTU002901_Bacteria_Proteobacteria_Gammaproteobacteria_Betaproteobacteriales_Burkholderiaceae_Noviherbaspirillum_uncultured_bacterium	17
OTU003223_Bacteria_Firmicutes_Bacilli_Bacillales_Paenibacillaceae_Aneurinibacillus_Aneurinibacillus_aneurinilyticus_ATCC_12856	17			2				9							2		2																							2
OTU003242_Bacteria_Firmicutes_Clostridia_Clostridiales_Lachnospiraceae_Anaerosporobacter_uncultured_Firmicutes_bacterium	17
OTU003278_Bacteria_Firmicutes_Bacilli_Lactobacillales_Enterococcaceae_Enterococcus_Enterococcus_cecorum	17																															4					10											3
OTU005577_Bacteria_Proteobacteria_Gammaproteobacteria_Oceanospirillales_Halomonadaceae_Halomonas_Halomonas_sp._BC1	17																																								17
OTU006592_Bacteria_Proteobacteria_Alphaproteobacteria_Rhodobacterales_Rhodobacteraceae_Pseudorhodobacter_uncultured_bacterium	17
OTU008634_Bacteria_Proteobacteria_Gammaproteobacteria_Pseudomonadales_Moraxellaceae_Acinetobacter_uncultured_bacterium	17																										17
OTU010290_Bacteria_Proteobacteria_Alphaproteobacteria_Acetobacterales_Acetobacteraceae_Acidiphilium_metagenome	17						17
D2000208_Bacteria_Proteobacteria_Alphaproteobacteria_Rhizobiales_Pleomorphomonadaceae_Pleomorphomonas_Pleomorphomonas___oryzae_DSM_16300	16
D2002571_Bacteria_Actinobacteriota_Actinobacteria_Corynebacteriales_Nocardiaceae_Gordonia_Gordonia___caeni	16
D2002990_Bacteria_Proteobacteria_Gammaproteobacteria_Aeromonadales_Aeromonadaceae_Aeromonas_Aeromonas___veronii	16
D2003380_Bacteria_Firmicutes_Bacilli_Lactobacillales_Lactobacillaceae_Lactobacillus_Lactobacillus___senioris	16
OTU001203_Bacteria_Proteobacteria_Gammaproteobacteria_Pasteurellales_Pasteurellaceae_Haemophilus_uncultured_bacterium	16					2																																		14
OTU001215_Bacteria_Firmicutes_Bacilli_Bacillales_Planococcaceae_Sporosarcina_Sporosarcina_sp._HW10C2	16																															16
OTU001392_Bacteria_Cyanobacteria_Oxyphotobacteria_Synechococcales_Cyanobiaceae_Cyanobium_PCC-6307_Synechococcus_sp._B9801	16
OTU001416_Bacteria_Firmicutes_Bacilli_Bacillales_Bacillaceae_Virgibacillus_Virgibacillus_alimentarius	16			5																																								4				7
OTU002315_Bacteria_Proteobacteria_Gammaproteobacteria_Enterobacteriales_Enterobacteriaceae_Enterobacter_uncultured_bacterium	16			3																							3																	7
OTU002542_Bacteria_Firmicutes_Bacilli_Bacillales_Bacillaceae_Bacillus_uncultured_bacterium	16																															4
OTU002819_Bacteria_Proteobacteria_Alphaproteobacteria_Rhodobacterales_Rhodobacteraceae_Rhodobacter_uncultured_bacterium	16
OTU003194_Bacteria_Firmicutes_Bacilli_Bacillales_Bacillaceae_uncultured_uncultured_bacterium	16																																								14
OTU003351_Bacteria_Actinobacteria_Actinobacteria_Micrococcales_Microbacteriaceae_Aurantimicrobium_actinobacterium_MWH-Wo1	16
OTU003491_Bacteria_Firmicutes_Bacilli_Bacillales_Paenibacillaceae_Brevibacillus_Brevibacillus_panacihumi	16															3																															3
OTU003763_Bacteria_Bacteroidetes_Bacteroidia_Flavobacteriales_Flavobacteriaceae_Flavobacterium_uncultured_bacterium	16
OTU004157_Bacteria_Proteobacteria_Alphaproteobacteria_Rhizobiales_Rhizobiaceae_Allorhizobium-Neorhizobium-Pararhizobium-Rhizobium_Agrobacterium_genomosp._2_str._CFBP_5494	16
OTU004208_Bacteria_Firmicutes_Clostridia_Clostridiales_Clostridiaceae_1_Clostridium_sensu_stricto_1_Clostridium_carnis	16
OTU004490_Bacteria_Firmicutes_Bacilli_Bacillales_Planococcaceae_Planomicrobium_uncultured_bacterium	16																																									4	4			4
OTU005249_Bacteria_Firmicutes_Bacilli_Bacillales_Planococcaceae_Lysinibacillus_Bacillus_sp._SS1.25	16																																											9
OTU005598_Bacteria_Firmicutes_Clostridia_Clostridiales_Clostridiaceae_2_Alkaliphilus_Alkaliphilus_sp._V37_03_1	16														10
OTU005750_Bacteria_Proteobacteria_Alphaproteobacteria_Rhizobiales_Devosiaceae_Devosia_uncultured_bacterium	16																8
OTU008116_Bacteria_Proteobacteria_Alphaproteobacteria_Rickettsiales_Rickettsiaceae_uncultured_metagenome	16
OTU008774_Bacteria_Fusobacteria_Fusobacteriia_Fusobacteriales_Fusobacteriaceae_Cetobacterium_uncultured_bacterium	16																										9					2
OTU008985_Bacteria_Proteobacteria_Gammaproteobacteria_Pseudomonadales_Moraxellaceae_Acinetobacter_uncultured_bacterium	16																															16
OTU009068_Bacteria_Proteobacteria_Alphaproteobacteria_Rhizobiales_Rhizobiaceae_Allorhizobium-Neorhizobium-Pararhizobium-Rhizobium_uncultured_bacterium	16																																																16
D2000071_Bacteria_Firmicutes_Bacilli_Lactobacillales_Lactobacillaceae_Lactobacillus_uncultured___bacterium	15									3
OTU000199_Bacteria_Firmicutes_Bacilli_Bacillales_Bacillaceae_Bacillus_uncultured_bacterium	15														2																											5
OTU000434_Bacteria_Proteobacteria_Gammaproteobacteria_Betaproteobacteriales_Burkholderiaceae_Undibacterium_beta_proteobacterium_HTCC525	15
OTU001032_Bacteria_Firmicutes_Bacilli_Bacillales_Bacillaceae_uncultured_uncultured_bacterium	15							8																								5															2
OTU001041_Bacteria_Firmicutes_Bacilli_Lactobacillales_Enterococcaceae_Tetragenococcus_Tetragenococcus_halophilus_NBRC_12172	15														10																											5
OTU001705_Bacteria_Proteobacteria_Alphaproteobacteria_Rhizobiales_Xanthobacteraceae_uncultured_uncultured_bacterium	15																																											15
OTU003801_Bacteria_Proteobacteria_Alphaproteobacteria_Rhizobiales_Hyphomicrobiaceae_Hyphomicrobium_uncultured_bacterium	15
OTU005550_Bacteria_Bacteroidetes_Bacteroidia_Flavobacteriales_Flavobacteriaceae_Flavobacterium_uncultured_bacterium	15
OTU007079_Bacteria_Proteobacteria_Alphaproteobacteria_Rhizobiales_Beijerinckiaceae_Methylobacterium_uncultured_bacterium	15
D2000157_Bacteria_Firmicutes_Bacilli_Bacillales_Bacillaceae_Bacillus_Bacillus___niameyensis	14
D2002447_Bacteria_Proteobacteria_Gammaproteobacteria_Enterobacterales_Enterobacteriaceae_Raoultella_Raoultella___ornithinolytica	14
D2002529_Bacteria_Actinobacteriota_Actinobacteria_Corynebacteriales_Corynebacteriaceae_Corynebacterium_uncultured___bacterium	14
D2004811_Bacteria_Firmicutes_Clostridia_Peptostreptococcales-Tissierellales_Peptostreptococcaceae_Tepidibacter_Tepidibacter___sp._enrichment_culture_clone_KME55-7	14
D2005754_Bacteria_Proteobacteria_Gammaproteobacteria_Vibrionales_Vibrionaceae_Photobacterium_uncultured___bacterium	14
D2006796_Bacteria_Spirochaetota_Brevinematia_Brevinematales_Brevinemataceae_Brevinema_uncultured___bacterium	14																			14
OTU000278_Bacteria_Proteobacteria_Alphaproteobacteria_Acetobacterales_Acetobacteraceae_Roseomonas_uncultured_Roseomonas_sp.	14														3																									11
OTU000755_Bacteria_Firmicutes_Clostridia_Clostridiales_Family_XI_Anaerosalibacter_uncultured_bacterium	14
OTU001029_Bacteria_Proteobacteria_Gammaproteobacteria_Betaproteobacteriales_Burkholderiaceae_Massilia_Aquaspirillum_sp._HMF2936	14
OTU001284_Bacteria_Proteobacteria_Gammaproteobacteria_Betaproteobacteriales_Burkholderiaceae_Comamonas_uncultured_bacterium	14																										9
OTU001293_Bacteria_Firmicutes_Clostridia_Clostridiales_Clostridiaceae_1_Sarcina_Clostridium_tarantellae	14																																									6
OTU001341_Bacteria_Actinobacteria_Actinobacteria_Micrococcales_Dermabacteraceae_Brachybacterium_uncultured_bacterium	14
OTU001420_Bacteria_Proteobacteria_Gammaproteobacteria_Vibrionales_Vibrionaceae_Photobacterium_Photobacterium_piscicola	14									2																										3	4
OTU001645_Bacteria_Firmicutes_Bacilli_Bacillales_Bacillaceae_Pseudogracilibacillus_uncultured_bacterium	14			7				3
OTU002343_Bacteria_Firmicutes_Bacilli_Bacillales_Paenibacillaceae_Brevibacillus_Brevibacillus_thermoruber_423	14																										3										2
OTU002527_Bacteria_Firmicutes_Clostridia_Clostridiales_Family_XI_Tepidimicrobium_uncultured_bacterium	14																																							14
OTU002701_Bacteria_Firmicutes_Clostridia_Clostridiales_Family_XI_Tepidimicrobium_uncultured_prokaryote	14
OTU003183_Bacteria_Firmicutes_Bacilli_Lactobacillales_Streptococcaceae_Streptococcus_Streptococcus_parauberis_NCFD_2020	14																										8
D2002148_Bacteria_Spirochaetota_Brevinematia_Brevinematales_Brevinemataceae_Brevinema_uncultured___spirochete	13
D2002562_Bacteria_Proteobacteria_Gammaproteobacteria_Vibrionales_Vibrionaceae_Photobacterium_Photobacterium___phosphoreum	13
D2003043_Bacteria_Firmicutes_Bacilli_Bacillales_Bacillaceae_Bacillus_Bacillus___flexus	13
D2003807_Bacteria_Proteobacteria_Gammaproteobacteria_Aeromonadales_Aeromonadaceae_Aeromonas_Aeromonas___rivipollensis	13
D2004314_Bacteria_Firmicutes_Bacilli_Lactobacillales_Enterococcaceae_Enterococcus_Enterococcus___casseliflavus_EC20	13
D2005210_Bacteria_Proteobacteria_Gammaproteobacteria_Vibrionales_Vibrionaceae_Photobacterium_Photobacterium___phosphoreum	13
OTU000807_Bacteria_Firmicutes_Clostridia_Clostridiales_Family_XIII_[Eubacterium]_nodatum_group_uncultured_bacterium	13																																	4
OTU002396_Bacteria_Proteobacteria_Gammaproteobacteria_Pseudomonadales_Moraxellaceae_Acinetobacter_Acinetobacter_harbinensis	13																																														10
OTU002412_Bacteria_Firmicutes_Clostridia_Clostridiales_Clostridiaceae_1_Clostridium_sensu_stricto_16_Clostridium_sp._TB1	13																																														2
OTU002596_Bacteria_Actinobacteria_Actinobacteria_Corynebacteriales_Corynebacteriaceae_Corynebacterium_1_uncultured_bacterium	13																																															13
OTU002610_Bacteria_Firmicutes_Clostridia_Clostridiales_Peptostreptococcaceae_Paraclostridium_uncultured_bacterium	13																																											3
OTU002612_Bacteria_Firmicutes_Clostridia_Clostridiales_Clostridiaceae_1_Thermobrachium_uncultured_bacterium	13																																								2			11
OTU002945_Bacteria_Proteobacteria_Alphaproteobacteria_Rhizobiales_Rhizobiaceae_Aminobacter_uncultured_bacterium	13
OTU003197_Bacteria_Firmicutes_Bacilli_Bacillales_Bacillaceae_uncultured_Virgibacillus_sp._R-7428	13																																														2
OTU003659_Bacteria_Proteobacteria_Gammaproteobacteria_Betaproteobacteriales_Burkholderiaceae_Acidovorax_Acidovorax_sp._GW101-3H11	13
OTU003661_Bacteria_Proteobacteria_Gammaproteobacteria_Betaproteobacteriales_Methylophilaceae_Methylobacillus_Methylobacillus_glycogenes	13
OTU004576_Bacteria_Proteobacteria_Alphaproteobacteria_Rhizobiales_Rhizobiaceae_uncultured_uncultured_bacterium	13															13
OTU004881_Bacteria_Proteobacteria_Gammaproteobacteria_Betaproteobacteriales_Neisseriaceae_Neisseria_uncultured_bacterium	13																																														3
OTU005820_Bacteria_Firmicutes_Clostridia_Clostridiales_Clostridiaceae_1_Clostridium_sensu_stricto_1_uncultured_bacterium	13																																							2								9	2
OTU007402_Bacteria_Actinobacteria_Actinobacteria_Corynebacteriales_Mycobacteriaceae_Mycobacterium_uncultured_bacterium	13
OTU009791_Bacteria_Firmicutes_Clostridia_Clostridiales_Clostridiaceae_1_Clostridium_sensu_stricto_1_uncultured_bacterium	13																																											13
OTU010007_Bacteria_Proteobacteria_Alphaproteobacteria_Rhodobacterales_Rhodobacteraceae_uncultured_uncultured_alpha_proteobacterium	13
D2000379_Bacteria_Proteobacteria_Gammaproteobacteria_Vibrionales_Vibrionaceae_Photobacterium_Photobacterium___sp._FLSCI	12	2																																												4
D2001138_Bacteria_Proteobacteria_Gammaproteobacteria_Vibrionales_Vibrionaceae_Photobacterium_Photobacterium___phosphoreum	12
D2001527_Bacteria_Firmicutes_Clostridia_Peptostreptococcales-Tissierellales_Finegoldia_Finegoldia____magna_ATCC_53516	12																																	6
D2001692_Bacteria_Firmicutes_Bacilli_Lactobacillales_Lactobacillaceae_Lactobacillus_Lactobacillus___dextrinicus	12
D2002141_Bacteria_Bacteroidota_Bacteroidia_Flavobacteriales_Weeksellaceae_Chryseobacterium_Chryseobacterium___indoltheticum	12
D2003947_Bacteria_Proteobacteria_Gammaproteobacteria_Vibrionales_Vibrionaceae_Photobacterium_Photobacterium___sp._FLSCI	12
D2004191_Bacteria_Proteobacteria_Gammaproteobacteria_Xanthomonadales_Xanthomonadaceae_Stenotrophomonas_uncultured___bacterium	12
D2004637_Bacteria_Proteobacteria_Gammaproteobacteria_Vibrionales_Vibrionaceae_Photobacterium_Photobacterium___phosphoreum	12
D2006186_Bacteria_Proteobacteria_Gammaproteobacteria_Pseudomonadales_Moraxellaceae_Acinetobacter_uncultured___marine_bacterium	12
D2007001_Bacteria_Firmicutes_Bacilli_Bacillales_Planococcaceae_Kurthia_uncultured___bacterium	12
OTU000127_Bacteria_Proteobacteria_Gammaproteobacteria_Betaproteobacteriales_Burkholderiaceae_Hydrogenophaga_uncultured_bacterium	12																		3
OTU000445_Bacteria_Firmicutes_Bacilli_Bacillales_Bacillaceae_Bacillus_uncultured_bacterium	12																4															6												2
OTU001084_Bacteria_Actinobacteria_Actinobacteria_Propionibacteriales_Propionibacteriaceae_Friedmanniella_uncultured_bacterium	12
OTU001308_Bacteria_Proteobacteria_Alphaproteobacteria_Sphingomonadales_Sphingomonadaceae_Sphingobium_Sphingobium_yanoikuyae_ATCC_51230	12
OTU001441_Bacteria_Firmicutes_Bacilli_Bacillales_Listeriaceae_Brochothrix_uncultured_bacterium	12
OTU001874_Bacteria_Proteobacteria_Gammaproteobacteria_Pseudomonadales_Moraxellaceae_Enhydrobacter_uncultured_Magnetococcus_sp.	12																																											4
OTU002113_Bacteria_Acidobacteria_Blastocatellia_(Subgroup_4)_Blastocatellales_Blastocatellaceae_Blastocatella_uncultured_bacterium	12
OTU002271_Bacteria_Firmicutes_Bacilli_Bacillales_Bacillaceae_Bacillus_Bacillus_methanolicus_MGA3	12																																					4
OTU002296_Bacteria_Proteobacteria_Gammaproteobacteria_Aeromonadales_Aeromonadaceae_Aeromonas_Aeromonas_sobria	12
OTU002564_Bacteria_Firmicutes_Clostridia_Clostridiales_Lachnospiraceae_Cellulosilyticum_uncultured_bacterium	12																																															12
OTU002595_Bacteria_Firmicutes_Bacilli_Bacillales_Thermoactinomycetaceae_Kroppenstedtia_uncultured_Thermoactinomycetaceae_bacterium	12														6		6
OTU003008_Bacteria_Proteobacteria_Alphaproteobacteria_Rhizobiales_Rhizobiales_Incertae_Sedis_Phreatobacter_metagenome	12
OTU003246_Bacteria_Patescibacteria_Saccharimonadia_Saccharimonadales_uncultured_soil_bacterium__	12
OTU004752_Bacteria_Firmicutes_Clostridia_Clostridiales_Family_XI_Anaerosalibacter_uncultured_bacterium	12																															8								2
OTU005620_Bacteria_Firmicutes_Bacilli_Bacillales_Bacillaceae_Bacillus_Bacillus_smithii_7_3_47FAA	12															6																															3
OTU006924_Bacteria_Actinobacteria_Actinobacteria_Micrococcales_Beutenbergiaceae_Salana_uncultured_bacterium	12
OTU007971_Bacteria_Actinobacteria_Actinobacteria_Propionibacteriales_Propionibacteriaceae_Tessaracoccus_Tessaracoccus_sp._ZS01	12
OTU007983_Bacteria_Firmicutes_Clostridia_Clostridiales_Family_XI_uncultured_uncultured_Tepidimicrobium_sp.	12																																											4			8
D2000429_Bacteria_Proteobacteria_Gammaproteobacteria_Aeromonadales_Aeromonadaceae_Aeromonas_Aeromonas___sp._ASNIH5	11
D2000905_Bacteria_Firmicutes_Clostridia_Clostridiales_Clostridiaceae_Clostridium____sensu_stricto_7_Clostridium_novyi	11
D2001169_Bacteria_Proteobacteria_Gammaproteobacteria_Vibrionales_Vibrionaceae_Photobacterium_Photobacterium___phosphoreum	11
D2001252_Bacteria_Proteobacteria_Gammaproteobacteria_Vibrionales_Vibrionaceae_Photobacterium_Photobacterium___phosphoreum	11
D2001888_Bacteria_Bacteroidota_Bacteroidia_Flavobacteriales_Weeksellaceae_Cloacibacterium_uncultured___Cloacibacterium_sp.	11
D2002300_Bacteria_Proteobacteria_Gammaproteobacteria_Enterobacterales_Yersiniaceae_Serratia_Serratia___sp._P2ACOL2	11
D2002391_Bacteria_Proteobacteria_Gammaproteobacteria_Vibrionales_Vibrionaceae_Photobacterium_Photobacterium___phosphoreum	11
D2003054_Bacteria_Proteobacteria_Gammaproteobacteria_Vibrionales_Vibrionaceae_Photobacterium_uncultured___bacterium	11
D2003393_Bacteria_Proteobacteria_Gammaproteobacteria_Aeromonadales_Aeromonadaceae_Aeromonas_Aeromonas___rivipollensis	11
D2004700_Bacteria_Proteobacteria_Alphaproteobacteria_Rhodospirillales_uncultured_uncultured____bacterium	11
D2006685_Bacteria_Proteobacteria_Gammaproteobacteria_Vibrionales_Vibrionaceae_Photobacterium_uncultured___bacterium	11
OTU000927_Bacteria_Firmicutes_Negativicutes_Selenomonadales_Veillonellaceae_Veillonella_uncultured_bacterium	11
OTU002275_Bacteria_Firmicutes_Clostridia_Clostridiales_Family_XI_Peptoniphilus_unidentified	11
OTU002320_Bacteria_Actinobacteria_Actinobacteria_Micrococcales_Dermatophilaceae_Mobilicoccus_Mobilicoccus_pelagius_NBRC_104925	11														5																	2															4
OTU002374_Bacteria_Firmicutes_Bacilli_Bacillales_Staphylococcaceae_Jeotgalicoccus_uncultured_bacterium	11
OTU002417_Bacteria_Firmicutes_Bacilli_Bacillales_Bacillaceae_Ureibacillus_Ureibacillus_thermophilus	11									7
OTU002598_Bacteria_Cyanobacteria_Oxyphotobacteria_Nostocales_uncultured_uncultured_bacterium_	11																11
OTU002714_Bacteria_Firmicutes_Bacilli_Lactobacillales_Lactobacillaceae_Lactobacillus_Lactobacillus_coryniformis_subsp._torquens_DSM_20004_=_KCTC_3535	11															5
OTU003400_Bacteria_Proteobacteria_Gammaproteobacteria_Betaproteobacteriales_Burkholderiaceae_uncultured_metagenome	11
OTU003807_Bacteria_Cyanobacteria_Oxyphotobacteria_Nostocales_Chroococcidiopsaceae_Aliterella_CENA595_Oreochromis_niloticus_(Nile_tilapia)	11																																																11
OTU005584_Bacteria_Firmicutes_Clostridia_Clostridiales_Clostridiaceae_1_Clostridium_sensu_stricto_1_uncultured_bacterium	11							11
OTU005601_Bacteria_Firmicutes_Clostridia_Clostridiales_Family_XIII_[Eubacterium]_nodatum_group_uncultured_rumen_bacterium	11							11
OTU006152_Bacteria_Firmicutes_Bacilli_Bacillales_Planococcaceae_Planococcus_uncultured_Planococcus_sp.	11
OTU006970_Bacteria_Proteobacteria_Alphaproteobacteria_Caulobacterales_Caulobacteraceae_uncultured_uncultured_bacterium	11			11
OTU007747_Bacteria_Actinobacteria_Actinobacteria_Micrococcales_Micrococcaceae_Kocuria_Kocuria_rhizophila	11									3																									8
OTU007935_Bacteria_Firmicutes_Bacilli_Lactobacillales_Enterococcaceae_Vagococcus_Vagococcus_fessus	11
OTU009018_Bacteria_Proteobacteria_Gammaproteobacteria_Betaproteobacteriales_Burkholderiaceae_Pelomonas_uncultured_bacterium	11																																				11
D2000119_Bacteria_Proteobacteria_Gammaproteobacteria_Enterobacterales_Yersiniaceae_Serratia_uncultured___bacterium	10
D2000403_Bacteria_Proteobacteria_Gammaproteobacteria_Enterobacterales_Enterobacteriaceae_Klebsiella_uncultured___bacterium	10
D2000649_Bacteria_Proteobacteria_Gammaproteobacteria_Vibrionales_Vibrionaceae_Photobacterium_uncultured___bacterium	10
D2000781_Bacteria_Proteobacteria_Gammaproteobacteria_Vibrionales_Vibrionaceae_Photobacterium_uncultured___bacterium	10
D2000978_Bacteria_Firmicutes_Bacilli_Lactobacillales_Aerococcaceae_Aerococcus_uncultured___bacterium	10
D2001132_Bacteria_Firmicutes_Bacilli_Lactobacillales_Enterococcaceae_Enterococcus_Enterococcus___faecium_ATCC_8459	10
D2001389_Bacteria_Proteobacteria_Gammaproteobacteria_Vibrionales_Vibrionaceae_Photobacterium_Photobacterium___sp._FLSCI	10
D2001673_Bacteria_Proteobacteria_Gammaproteobacteria_Enterobacterales_Enterobacteriaceae_Raoultella_Raoultella___ornithinolytica	10
D2002200_Bacteria_Proteobacteria_Gammaproteobacteria_Vibrionales_Vibrionaceae_Photobacterium_uncultured___bacterium	10
D2002302_Bacteria_Proteobacteria_Gammaproteobacteria_Vibrionales_Vibrionaceae_Photobacterium_Photobacterium___phosphoreum	10
D2002646_Bacteria_Firmicutes_Bacilli_Lactobacillales_Enterococcaceae_Enterococcus_uncultured___bacterium	10
D2002767_Bacteria_Proteobacteria_Gammaproteobacteria_Enterobacterales_Enterobacteriaceae_Raoultella_Raoultella___ornithinolytica	10
D2003460_Bacteria_Proteobacteria_Gammaproteobacteria_Enterobacterales_Yersiniaceae_Serratia_Serratia___liquefaciens	10
D2004101_Bacteria_Firmicutes_Clostridia_Peptostreptococcales-Tissierellales_W5053_uncultured____bacterium	10
D2006191_Bacteria_Proteobacteria_Gammaproteobacteria_Vibrionales_Vibrionaceae_Photobacterium_uncultured___bacterium	10																																														10
D2006918_Bacteria_Actinobacteriota_Actinobacteria_Actinomycetales_Actinomycetaceae_Actinomyces_uncultured___bacterium	10																															10
D2008893_Bacteria_Proteobacteria_Gammaproteobacteria_Vibrionales_Vibrionaceae_Photobacterium_uncultured___bacterium	10
OTU000469_Bacteria_Fusobacteria_Fusobacteriia_Fusobacteriales_Fusobacteriaceae_Cetobacterium_Cetobacterium_ceti	10																4										3
OTU000470_Bacteria_Firmicutes_Bacilli_Bacillales_Bacillaceae_Virgibacillus_Virgibacillus_alimentarius	10
OTU001028_Bacteria_Firmicutes_Bacilli_Lactobacillales_Streptococcaceae_Lactococcus_Lactococcus_hircilactis	10																																								10
OTU002128_Bacteria_Actinobacteria_Actinobacteria_Micrococcales_Microbacteriaceae_Microbacterium_Microbacterium_sp._A2-53	10
OTU002319_Bacteria_Firmicutes_Bacilli_Bacillales_Bacillaceae_uncultured_uncultured_bacterium	10																					2
OTU002539_Bacteria_Actinobacteria_Actinobacteria_Corynebacteriales_Mycobacteriaceae_Mycobacterium_Mycobacterium_obuense	10																															2
OTU002768_Bacteria_Actinobacteria_Actinobacteria_Propionibacteriales_Nocardioidaceae_Nocardioides_uncultured_bacterium	10
OTU003412_Bacteria_Proteobacteria_Gammaproteobacteria_Enterobacteriales_Enterobacteriaceae_Pantoea_uncultured_bacterium	10							4
OTU003519_Bacteria_Proteobacteria_Gammaproteobacteria_Pseudomonadales_Moraxellaceae_Enhydrobacter_Actinomycetales_bacterium_XJSS-08	10															2
OTU005364_Bacteria_Firmicutes_Clostridia_Clostridiales_Family_XI_Peptoniphilus_swine_effluent_bacterium_CHNDP10	10														6
OTU005412_Bacteria_Firmicutes_Clostridia_Clostridiales_Peptostreptococcaceae_Peptostreptococcus_uncultured_bacterium	10
OTU005579_Bacteria_Firmicutes_Bacilli_Bacillales_Planococcaceae_Solibacillus_uncultured_bacterium	10																6
OTU005582_Bacteria_Actinobacteria_Actinobacteria_Micrococcales_Brevibacteriaceae_Brevibacterium_uncultured_bacterium	10
OTU005587_Bacteria_Firmicutes_Bacilli_Bacillales_Planococcaceae_Sporosarcina_Bacillus_sp._YM9-101	10																																	10
OTU005600_Bacteria_Firmicutes_Bacilli_Bacillales_Planococcaceae_Sporosarcina_Sporosarcina_ureae	10																															2		5
OTU005802_Bacteria_Firmicutes_Bacilli_Bacillales_Planococcaceae_Sporosarcina_Sporosarcina_sp._P33	10
OTU006185_Bacteria_Proteobacteria_Alphaproteobacteria_Rhodobacterales_Rhodobacteraceae_Paracoccus_Paracoccus_sp._TLB-10	10
OTU006892_Bacteria_Proteobacteria_Alphaproteobacteria_Rhizobiales_Beijerinckiaceae_Methylobacterium_uncultured_bacterium	10
OTU008451_Bacteria_Proteobacteria_Alphaproteobacteria_Sphingomonadales_Sphingomonadaceae_Sphingomonas_uncultured_bacterium	10																10
OTU010236_Bacteria_Proteobacteria_Alphaproteobacteria_Rhizobiales_Beijerinckiaceae_Methylobacterium_uncultured_bacterium	10			8
D2000121_Bacteria_Actinobacteriota_Actinobacteria_Pseudonocardiales_Pseudonocardiaceae_Actinomycetospora_Actinomycetospora___corticicola	9
D2000241_Bacteria_Proteobacteria_Gammaproteobacteria_Vibrionales_Vibrionaceae_Photobacterium_Photobacterium___sp._FLSCI	9
D2000588_Bacteria_Proteobacteria_Gammaproteobacteria_Enterobacterales_Enterobacteriaceae_Enterobacter_Enterobacter___asburiae	9
D2000609_Bacteria_Proteobacteria_Gammaproteobacteria_Vibrionales_Vibrionaceae_Photobacterium_uncultured___bacterium	9
D2000685_Bacteria_Proteobacteria_Gammaproteobacteria_Vibrionales_Vibrionaceae_Photobacterium_uncultured___bacterium	9
D2000743_Bacteria_Proteobacteria_Gammaproteobacteria_Enterobacterales_Enterobacteriaceae_Raoultella_Raoultella___terrigena	9
D2000783_Bacteria_Proteobacteria_Gammaproteobacteria_Enterobacterales_Yersiniaceae_Serratia_Serratia___sp._P2ACOL2	9
D2000852_Bacteria_Proteobacteria_Gammaproteobacteria_Enterobacterales_Yersiniaceae_Serratia_Serratia___liquefaciens	9
D2000972_Bacteria_Firmicutes_Bacilli_Thermoactinomycetales_Thermoactinomycetaceae_Hazenella_Hazenella___coriacea	9
D2000991_Bacteria_Proteobacteria_Gammaproteobacteria_Aeromonadales_Aeromonadaceae_Aeromonas_Aeromonas___rivipollensis	9
D2001587_Bacteria_Proteobacteria_Gammaproteobacteria_Enterobacterales_Yersiniaceae_Serratia_uncultured___bacterium	9
D2001972_Bacteria_Proteobacteria_Gammaproteobacteria_Enterobacterales_Yersiniaceae_Serratia_Serratia___sp._P2ACOL2	9
D2002117_Bacteria_Proteobacteria_Gammaproteobacteria_Vibrionales_Vibrionaceae_Photobacterium_uncultured___bacterium	9
D2002250_Bacteria_Proteobacteria_Gammaproteobacteria_Vibrionales_Vibrionaceae_Photobacterium_uncultured___bacterium	9
D2002284_Bacteria_Proteobacteria_Gammaproteobacteria_Enterobacterales_Enterobacteriaceae_Citrobacter_Citrobacter___werkmanii	9
D2004037_Bacteria_Proteobacteria_Gammaproteobacteria_Vibrionales_Vibrionaceae_Photobacterium_uncultured___bacterium	9
D2004364_Bacteria_Proteobacteria_Gammaproteobacteria_Aeromonadales_Aeromonadaceae_Aeromonas_Aeromonas___encheleia	9
D2004387_Bacteria_Proteobacteria_Gammaproteobacteria_Vibrionales_Vibrionaceae_Photobacterium_uncultured___bacterium	9
D2005623_Bacteria_Firmicutes_Bacilli_Paenibacillales_Paenibacillaceae_Saccharibacillus_uncultured___bacterium	9
D2005630_Bacteria_Bacteroidota_Bacteroidia_Flavobacteriales_Weeksellaceae_Elizabethkingia_Elizabethkingia___ursingii	9
D2005686_Bacteria_Actinobacteriota_Actinobacteria_Micrococcales_Sanguibacteraceae_Sanguibacter_Terrabacter___terrae	9
D2007832_Bacteria_Proteobacteria_Gammaproteobacteria_Aeromonadales_Aeromonadaceae_Aeromonas_uncultured___bacterium	9							9
D2008530_Bacteria_Proteobacteria_Gammaproteobacteria_Vibrionales_Vibrionaceae_Photobacterium_uncultured___bacterium	9
OTU000272_Bacteria_Bacteroidetes_Bacteroidia_Chitinophagales_Chitinophagaceae_Hydrobacter_Hydrobacter_penzbergensis	9																																														3
OTU000720_Bacteria_Bacteroidetes_Bacteroidia_Chitinophagales_Saprospiraceae_uncultured_uncultured_bacterium	9
OTU000849_Bacteria_Proteobacteria_Alphaproteobacteria_Rhizobiales_Devosiaceae_Devosia_uncultured_bacterium	9
OTU000967_Bacteria_Actinobacteria_Thermoleophilia_Solirubrobacterales_Solirubrobacteraceae_Patulibacter_Patulibacter_minatonensis	9
OTU001185_Bacteria_Firmicutes_Clostridia_Clostridiales_Family_XI_Gottschalkia_[Clostridium]_purinilyticum	9							2																										7
OTU001400_Bacteria_Proteobacteria_Gammaproteobacteria_Pseudomonadales_Pseudomonadaceae_Pseudomonas_uncultured_bacterium	9
OTU001673_Bacteria_Firmicutes_Bacilli_Bacillales_Planococcaceae_Lysinibacillus_Lysinibacillus_sinduriensis	9
OTU001674_Bacteria_Firmicutes_Clostridia_Clostridiales_Clostridiaceae_1_Clostridium_sensu_stricto_13_Clostridium_botulinum	9
OTU001946_Bacteria_Firmicutes_Bacilli_Bacillales_Staphylococcaceae_Staphylococcus_uncultured_Firmicutes_bacterium	9
OTU001959_Bacteria_Firmicutes_Clostridia_Clostridiales_Peptostreptococcaceae_Romboutsia_uncultured_bacterium	9																																						5
OTU002218_Bacteria_Firmicutes_Bacilli_Lactobacillales_Leuconostocaceae_Weissella_Weissella_oryzae_SG25	9
OTU002300_Bacteria_Firmicutes_Bacilli_Bacillales_Planococcaceae_Domibacillus_uncultured_Bacillus_sp.	9																																									3
OTU002311_Bacteria_Cyanobacteria_Oxyphotobacteria_Nostocales_Chroococcidiopsaceae_uncultured_uncultured_cyanobacterium	9																																													4
OTU002524_Bacteria_Firmicutes_Bacilli_Bacillales_Bacillaceae_Bacillus_Bacillus_sp._IP-95	9																2																											5
OTU002563_Bacteria_Firmicutes_Bacilli_Bacillales_Planococcaceae_Sporosarcina_uncultured_bacterium	9																																														9
OTU002731_Bacteria_Firmicutes_Bacilli_Bacillales_Paenibacillaceae_uncultured_uncultured_bacterium	9
OTU003161_Bacteria_Proteobacteria_Gammaproteobacteria_Enterobacteriales_Enterobacteriaceae_Proteus_Proteus_mirabilis_ATCC_29906	9																										7																				2
OTU003191_Bacteria_Firmicutes_Bacilli_Bacillales_Paenibacillaceae_Ammoniphilus_uncultured_bacterium	9
OTU003968_Bacteria_Bacteroidetes_Bacteroidia_Flavobacteriales_Crocinitomicaceae_Crocinitomix_uncultured_bacterium	9
OTU004068_Bacteria_Bacteroidetes_Bacteroidia_Flavobacteriales_Flavobacteriaceae_Flavobacterium_uncultured_bacterium	9
OTU004212_Bacteria_FBP_uncultured_bacterium____	9
OTU004238_Bacteria_Firmicutes_Clostridia_Clostridiales_Family_XI_Anaerococcus_uncultured_bacterium	9														2												2														5
OTU005578_Bacteria_Firmicutes_Bacilli_Lactobacillales_Lactobacillaceae_Lactobacillus_Lactobacillus_paracasei_subsp._paracasei_Lpp120	9																																					9
OTU005635_Bacteria_Firmicutes_Clostridia_Clostridiales_Family_XI_Tissierella_uncultured_bacterium	9																										6															3
OTU005729_Bacteria_Proteobacteria_Gammaproteobacteria_Vibrionales_Vibrionaceae_Photobacterium_Photobacterium_piscicola	9												9
OTU005759_Bacteria_Firmicutes_Clostridia_Clostridiales_Family_XI_Anaerococcus_uncultured_bacterium	9
OTU006076_Bacteria_Actinobacteria_Actinobacteria_Corynebacteriales_Corynebacteriaceae_Corynebacterium_1_uncultured_bacterium	9																															9
OTU006172_Bacteria_Firmicutes_Negativicutes_Selenomonadales_Veillonellaceae_Pelosinus_uncultured_bacterium	9
OTU006831_Bacteria_Firmicutes_Bacilli_Bacillales_Bacillaceae_uncultured_uncultured_bacterium	9																																	5
OTU007550_Bacteria_Cyanobacteria_Oxyphotobacteria_Synechococcales_Cyanobiaceae_Cyanobium_PCC-6307_uncultured_bacterium	9
OTU007636_Bacteria_Firmicutes_Bacilli_Lactobacillales_Carnobacteriaceae_Carnobacterium_Carnobacterium_funditum_DSM_5970	9
OTU008408_Bacteria_Proteobacteria_Gammaproteobacteria_Betaproteobacteriales_Burkholderiaceae_Limnohabitans_uncultured_bacterium	9
OTU008643_Bacteria_Bacteroidetes_Bacteroidia_Chitinophagales_Chitinophagaceae_Ferruginibacter_uncultured_bacterium	9
D2000108_Bacteria_Proteobacteria_Gammaproteobacteria_Aeromonadales_Aeromonadaceae_Aeromonas_Aeromonas___lusitana	8
D2000516_Bacteria_Proteobacteria_Gammaproteobacteria_Vibrionales_Vibrionaceae_Photobacterium_Photobacterium___phosphoreum	8							4
D2000591_Bacteria_Proteobacteria_Gammaproteobacteria_Enterobacterales_Enterobacteriaceae_Raoultella_Raoultella___terrigena	8
D2000630_Bacteria_Proteobacteria_Gammaproteobacteria_Enterobacterales_Enterobacteriaceae_Raoultella_Raoultella___terrigena	8
D2000677_Bacteria_Proteobacteria_Gammaproteobacteria_Vibrionales_Vibrionaceae_Photobacterium_uncultured___bacterium	8
D2000699_Bacteria_Proteobacteria_Gammaproteobacteria_Enterobacterales_Yersiniaceae_Serratia_uncultured___bacterium	8
D2000984_Bacteria_Proteobacteria_Gammaproteobacteria_Enterobacterales_Enterobacteriaceae_Lelliottia_Enterobacter___sp._KAR4	8
D2001219_Bacteria_Proteobacteria_Gammaproteobacteria_Enterobacterales_Yersiniaceae_Serratia_uncultured___soil_bacterium	8
D2001239_Bacteria_Proteobacteria_Gammaproteobacteria_Vibrionales_Vibrionaceae_Photobacterium_Photobacterium___phosphoreum	8
D2001287_Bacteria_Proteobacteria_Gammaproteobacteria_Enterobacterales_Yersiniaceae_Serratia_Serratia___sp._P2ACOL2	8
D2001561_Bacteria_Proteobacteria_Gammaproteobacteria_Enterobacterales_Yersiniaceae_Serratia_uncultured___bacterium	8
D2001647_Bacteria_Proteobacteria_Gammaproteobacteria_Enterobacterales_Enterobacteriaceae_Raoultella_Raoultella___ornithinolytica	8
D2001752_Bacteria_Proteobacteria_Gammaproteobacteria_Enterobacterales_Enterobacteriaceae_Raoultella_Raoultella___ornithinolytica	8
D2002078_Bacteria_Proteobacteria_Gammaproteobacteria_Enterobacterales_Enterobacteriaceae_Raoultella_Raoultella___ornithinolytica	8
D2002105_Bacteria_Proteobacteria_Gammaproteobacteria_Aeromonadales_Aeromonadaceae_Aeromonas_Aeromonas___rivipollensis	8
D2002505_Bacteria_Acidobacteriota_Holophagae_Holophagales_Holophagaceae_Geothrix_uncultured___bacterium	8
D2002778_Bacteria_Proteobacteria_Gammaproteobacteria_Enterobacterales_Enterobacteriaceae_Raoultella_Raoultella___ornithinolytica	8
D2004372_Bacteria_Proteobacteria_Gammaproteobacteria_Enterobacterales_Yersiniaceae_Serratia_Serratia___sp._P2ACOL2	8
D2004605_Bacteria_Proteobacteria_Gammaproteobacteria_Burkholderiales_Comamonadaceae_Aquabacterium_uncultured___bacterium	8
D2005600_Bacteria_Proteobacteria_Gammaproteobacteria_Enterobacterales_Yersiniaceae_Serratia_Serratia___sp._P2ACOL2	8
D2005604_Bacteria_Proteobacteria_Gammaproteobacteria_Enterobacterales_Yersiniaceae_Serratia_Serratia___liquefaciens	8
D2006158_Bacteria_Proteobacteria_Gammaproteobacteria_Vibrionales_Vibrionaceae_Photobacterium_uncultured___bacterium	8
D2006948_Bacteria_Firmicutes_Incertae_______Sedis_DTU014_uncultured_bacterium	8
D2008013_Bacteria_Proteobacteria_Gammaproteobacteria_Oceanospirillales_Halomonadaceae_Kushneria_uncultured___bacterium	8
D2008492_Bacteria_Patescibacteria_Gracilibacteria_Absconditabacteriales______(SR1)_uncultured_bacterium	8
D2008693_Bacteria_Proteobacteria_Gammaproteobacteria_Enterobacterales_Yersiniaceae_Serratia_uncultured___bacterium	8
D2008867_Bacteria_Firmicutes_Clostridia_Clostridiales_Clostridiaceae_Clostridium____sensu_stricto_1_uncultured_bacterium	8
OTU000670_Bacteria_Proteobacteria_Alphaproteobacteria_Rhizobiales_Xanthobacteraceae_uncultured_uncultured_bacterium	8
OTU001079_Bacteria_Firmicutes_Clostridia_Clostridiales_Clostridiaceae_1_Clostridium_sensu_stricto_7_uncultured_bacterium	8							8
OTU001126_Bacteria_Firmicutes_Clostridia_Clostridiales_Lachnospiraceae_GCA-900066575_uncultured_bacterium	8																																								8
OTU001229_Bacteria_Firmicutes_Bacilli_Lactobacillales_Enterococcaceae_Vagococcus_uncultured_bacterium	8									2							3
OTU001630_Bacteria_Firmicutes_Bacilli_Bacillales_Bacillaceae_Bacillus_uncultured_bacterium	8
OTU002071_Bacteria_Firmicutes_Bacilli_Bacillales_Bacillaceae_Virgibacillus_Virgibacillus_halophilus	8																																								8
OTU002483_Bacteria_Actinobacteria_Coriobacteriia_Coriobacteriales_Atopobiaceae_Atopobium_Atopobium_deltae	8						4
OTU002597_Bacteria_Proteobacteria_Gammaproteobacteria_uncultured_uncultured_bacterium__	8														8
OTU003254_Bacteria_Firmicutes_Clostridia_Clostridiales_Clostridiaceae_1_Caloramator_uncultured_bacterium	8																6
OTU003315_Bacteria_Firmicutes_Bacilli_Lactobacillales_Lactobacillaceae_Lactobacillus_Lactobacillus_iners_DSM_13335	8
OTU003319_Bacteria_Bacteroidetes_Bacteroidia_Flavobacteriales_Flavobacteriaceae_Flavobacterium_uncultured_bacterium	8
OTU003439_Bacteria_Actinobacteria_Actinobacteria_Corynebacteriales_Dietziaceae_Dietzia_uncultured_bacterium	8																																							8
OTU005041_Bacteria_Proteobacteria_Alphaproteobacteria_Rhizobiales_Rhizobiaceae_Mesorhizobium_Mesorhizobium_sp._NBIMC_P2-C1	8																																			8
OTU005177_Bacteria_Proteobacteria_Gammaproteobacteria_Enterobacteriales_Enterobacteriaceae_Providencia_Providencia_stuartii	8							8
OTU005354_Bacteria_Proteobacteria_Gammaproteobacteria_Enterobacteriales_Enterobacteriaceae_Enterobacter_uncultured_bacterium	8
OTU005665_Bacteria_Firmicutes_Bacilli_Bacillales_Bacillaceae_Caldibacillus_uncultured_bacterium	8
OTU005716_Bacteria_Actinobacteria_Actinobacteria_Frankiales_Geodermatophilaceae_Blastococcus_Blastococcus_sp._BMG814	8
OTU005768_Bacteria_Proteobacteria_Gammaproteobacteria_Betaproteobacteriales_Burkholderiaceae_Cupriavidus_bacterium_PT06	8																																														8
OTU006407_Bacteria_Proteobacteria_Gammaproteobacteria_Betaproteobacteriales_Burkholderiaceae_Janthinobacterium_uncultured_bacterium	8
OTU007118_Bacteria_Bacteroidetes_Bacteroidia_Cytophagales_Hymenobacteraceae_Adhaeribacter_uncultured_bacterium	8
OTU007143_Bacteria_Firmicutes_Clostridia_Clostridiales_Family_XI_Anaerococcus_uncultured_bacterium	8
OTU008222_Bacteria_Patescibacteria_Saccharimonadia_Saccharimonadales_uncultured_bacterium__	8																																															8
OTU008990_Bacteria_Firmicutes_Bacilli_Bacillales_Bacillaceae_Bacillus_Bacillus_smithii_7_3_47FAA	8																											8
OTU010079_Bacteria_Proteobacteria_Gammaproteobacteria_Pseudomonadales_Moraxellaceae_Psychrobacter_uncultured_bacterium	8
OTU010255_Bacteria_Firmicutes_Bacilli_Bacillales_Paenibacillaceae_Aneurinibacillus_uncultured_Bacilli_bacterium	8																																				8
OTU010289_Bacteria_Deinococcus-Thermus_Deinococci_Deinococcales_Deinococcaceae_Deinococcus_Deinococcus_phoenicis	8																										8
D2000209_Bacteria_Proteobacteria_Gammaproteobacteria_Aeromonadales_Aeromonadaceae_Aeromonas_Aeromonas___salmonicida_subsp._salmonicida_01-B526	7
D2000276_Bacteria_Proteobacteria_Gammaproteobacteria_Vibrionales_Vibrionaceae_Photobacterium_Photobacterium___phosphoreum	7
D2000426_Bacteria_Proteobacteria_Gammaproteobacteria_Aeromonadales_Aeromonadaceae_Aeromonas_Aeromonas___media_WS	7
D2000479_Bacteria_Proteobacteria_Gammaproteobacteria_Vibrionales_Vibrionaceae_Photobacterium_uncultured___bacterium	7
D2000490_Bacteria_Proteobacteria_Gammaproteobacteria_Burkholderiales_Oxalobacteraceae_Duganella_uncultured___bacterium	7
D2000635_Bacteria_Proteobacteria_Gammaproteobacteria_Vibrionales_Vibrionaceae_Photobacterium_uncultured___bacterium	7
D2000814_Bacteria_Firmicutes_Clostridia_Peptostreptococcales-Tissierellales_Anaerococcus_uncultured____bacterium	7
D2000831_Bacteria_Proteobacteria_Gammaproteobacteria_Enterobacterales_Yersiniaceae_Serratia_Serratia___sp._P2ACOL2	7
D2000919_Bacteria_Proteobacteria_Gammaproteobacteria_Aeromonadales_Aeromonadaceae_Aeromonas_Aeromonas___rivipollensis	7
D2000946_Bacteria_Proteobacteria_Gammaproteobacteria_Vibrionales_Vibrionaceae_Photobacterium_uncultured___bacterium	7
D2001511_Bacteria_Proteobacteria_Gammaproteobacteria_Xanthomonadales_Xanthomonadaceae_Stenotrophomonas_uncultured___bacterium	7
D2001563_Bacteria_Proteobacteria_Gammaproteobacteria_Xanthomonadales_Xanthomonadaceae_Stenotrophomonas_Stenotrophomonas___maltophilia	7
D2001581_Bacteria_Proteobacteria_Gammaproteobacteria_Enterobacterales_Yersiniaceae_Serratia_uncultured___bacterium	7
D2001586_Bacteria_Firmicutes_Bacilli_Lactobacillales_Enterococcaceae_Enterococcus_Enterococcus___flavescens_ATCC_49996	7
D2001595_Bacteria_Proteobacteria_Gammaproteobacteria_Vibrionales_Vibrionaceae_Photobacterium_uncultured___bacterium	7
D2001737_Bacteria_Proteobacteria_Gammaproteobacteria_Enterobacterales_Enterobacteriaceae_Klebsiella_Enterobacter___sp.	7
D2002121_Bacteria_Proteobacteria_Gammaproteobacteria_Vibrionales_Vibrionaceae_Photobacterium_uncultured___bacterium	7
D2002135_Bacteria_Proteobacteria_Gammaproteobacteria_Aeromonadales_Aeromonadaceae_Aeromonas_Aeromonas___rivipollensis	7
D2002158_Bacteria_Proteobacteria_Gammaproteobacteria_Aeromonadales_Aeromonadaceae_Aeromonas_Aeromonas___salmonicida_subsp._salmonicida_01-B526	7
D2002283_Bacteria_Proteobacteria_Gammaproteobacteria_Aeromonadales_Aeromonadaceae_Aeromonas_Aeromonas___media_WS	7
D2002315_Bacteria_Proteobacteria_Gammaproteobacteria_Vibrionales_Vibrionaceae_Photobacterium_Photobacterium___sp._FLSCI	7
D2002319_Bacteria_Proteobacteria_Gammaproteobacteria_Pseudomonadales_Pseudomonadaceae_Pseudomonas_Pseudomonas___aeruginosa_ATCC_14886	7
D2004097_Bacteria_Proteobacteria_Gammaproteobacteria_Enterobacterales_Yersiniaceae_Serratia_uncultured___bacterium	7
D2004366_Bacteria_Proteobacteria_Gammaproteobacteria_Enterobacterales_Yersiniaceae_Serratia_Serratia___sp._P2ACOL2	7
D2005713_Bacteria_Actinobacteriota_Actinobacteria_Pseudonocardiales_Pseudonocardiaceae_Amycolatopsis_Amycolatopsis___sp._K34	7
D2006367_Bacteria_Proteobacteria_Gammaproteobacteria_Aeromonadales_Aeromonadaceae_Aeromonas_Aeromonas___salmonicida_subsp._masoucida	7
D2006715_Bacteria_Proteobacteria_Gammaproteobacteria_Vibrionales_Vibrionaceae_Photobacterium_uncultured___bacterium	7
D2007740_Bacteria_Proteobacteria_Gammaproteobacteria_Vibrionales_Vibrionaceae_Photobacterium_Photobacterium___phosphoreum	7
D2008659_Bacteria_Proteobacteria_Alphaproteobacteria_Micavibrionales_uncultured_uncultured____bacterium	7
D2009157_Bacteria_Proteobacteria_Gammaproteobacteria_Vibrionales_Vibrionaceae_Photobacterium_uncultured___bacterium	7
OTU000036_Bacteria_Armatimonadetes_Armatimonadia_Armatimonadales_Armatimonadaceae_Armatimonas_uncultured_beta_proteobacterium	7
OTU000177_Bacteria_Bacteroidetes_Bacteroidia_Flavobacteriales_Flavobacteriaceae_Flavobacterium_uncultured_bacterium	7
OTU000456_Bacteria_Cyanobacteria_Oxyphotobacteria_Oxyphotobacteria_Incertae_Sedis_Unknown_Family_uncultured_cyanobacterium_	7
OTU000819_Bacteria_Gemmatimonadetes_Gemmatimonadetes_Gemmatimonadales_Gemmatimonadaceae_Gemmatimonas_Microcystis_sp._SAG_43.90	7
OTU001266_Bacteria_Bacteroidetes_Bacteroidia_Flavobacteriales_Flavobacteriaceae_Myroides_Myroides_phaeus	7																										4											3
OTU001693_Bacteria_Proteobacteria_Alphaproteobacteria_Rhizobiales_A0839_uncultured_bacterium_	7
OTU001702_Bacteria_Proteobacteria_Gammaproteobacteria_Vibrionales_Vibrionaceae_Vibrio_uncultured_bacterium	7			3				4
OTU002199_Bacteria_Fusobacteria_Fusobacteriia_Fusobacteriales_Fusobacteriaceae_Cetobacterium_uncultured_bacterium	7																																											7
OTU002306_Bacteria_Bacteroidetes_Bacteroidia_Bacteroidales_Prevotellaceae_Prevotella_9_uncultured_bacterium	7
OTU003140_Bacteria_Spirochaetes_Spirochaetia_Brevinematales_Brevinemataceae_Brevinema_uncultured_spirochete	7																									4
OTU003259_Bacteria_Firmicutes_Bacilli_Lactobacillales_Carnobacteriaceae_Jeotgalibaca_uncultured_bacterium	7
OTU004312_Bacteria_Proteobacteria_Gammaproteobacteria_Alteromonadales_Shewanellaceae_Shewanella_uncultured_bacterium	7																										5
OTU004358_Bacteria_Firmicutes_Bacilli_Bacillales_Bacillaceae_Bacillus_Bacillus_coagulans_2-6	7			7
OTU004416_Bacteria_Firmicutes_Bacilli_Bacillales_Bacillaceae_uncultured_uncultured_bacterium	7
OTU004686_Bacteria_Proteobacteria_Gammaproteobacteria_Enterobacteriales_Enterobacteriaceae_Enterobacter_uncultured_bacterium	7																										5
OTU005634_Bacteria_Actinobacteria_Actinobacteria_Micrococcales_Microbacteriaceae_Curtobacterium_Curtobacterium_flaccumfaciens_UCD-AKU	7																										7
OTU005677_Bacteria_Firmicutes_Bacilli_Lactobacillales_Streptococcaceae_Streptococcus_Streptococcus_dysgalactiae_subsp._dysgalactiae	7
OTU005868_Bacteria_Firmicutes_Bacilli_Lactobacillales_Streptococcaceae_Streptococcus_uncultured_bacterium	7
OTU007610_Bacteria_Proteobacteria_Alphaproteobacteria_Sphingomonadales_Sphingomonadaceae_Sphingomonas_Sphingomonadaceae_bacterium_SAP53_3	7																																															7
OTU007804_Bacteria_Firmicutes_Bacilli_Bacillales_Bacillaceae_Oceanobacillus_Oceanobacillus_sp._AvH_7	7			7
OTU007895_Bacteria_Firmicutes_Bacilli_Lactobacillales_Lactobacillaceae_Lactobacillus_Lactobacillus_delbrueckii_subsp._lactis	7									4						3
OTU007957_Bacteria_Actinobacteria_Actinobacteria_Micrococcales_Microbacteriaceae_Leucobacter_uncultured_Leucobacter_sp.	7
OTU008057_Bacteria_Firmicutes_Bacilli_Bacillales_Bacillaceae_Hydrogenibacillus_[Bacillus]_solfatarensis	7																															7
OTU008123_Bacteria_Proteobacteria_Gammaproteobacteria_Pseudomonadales_Moraxellaceae_Acinetobacter_uncultured_bacterium	7
OTU008163_Bacteria_Firmicutes_Bacilli_Bacillales_Bacillaceae_Pseudogracilibacillus_uncultured_bacterium	7			7
OTU009658_Bacteria_Proteobacteria_Gammaproteobacteria_Vibrionales_Vibrionaceae_Vibrio_Vibrio_scophthalmi	7
OTU010291_Bacteria_Firmicutes_Clostridia_Clostridiales_Family_XI_Tissierella_uncultured_bacterium	7																																								7
D2000232_Bacteria_Proteobacteria_Gammaproteobacteria_Vibrionales_Vibrionaceae_Photobacterium_uncultured___bacterium	6
D2000298_Bacteria_Proteobacteria_Gammaproteobacteria_Aeromonadales_Aeromonadaceae_Aeromonas_uncultured___bacterium	6
D2000345_Bacteria_Proteobacteria_Gammaproteobacteria_Aeromonadales_Aeromonadaceae_Aeromonas_Aeromonas___rivipollensis	6
D2000361_Bacteria_Proteobacteria_Gammaproteobacteria_Xanthomonadales_Xanthomonadaceae_Stenotrophomonas_uncultured___bacterium	6
D2000366_Bacteria_Proteobacteria_Gammaproteobacteria_Aeromonadales_Aeromonadaceae_Aeromonas_Aeromonas___rivipollensis	6
D2000558_Bacteria_Proteobacteria_Gammaproteobacteria_Enterobacterales_Yersiniaceae_Serratia_Serratia___sp._P2ACOL2	6
D2000679_Bacteria_Proteobacteria_Gammaproteobacteria_Vibrionales_Vibrionaceae_Photobacterium_Photobacterium___phosphoreum	6
D2000791_Bacteria_Proteobacteria_Gammaproteobacteria_Vibrionales_Vibrionaceae_Photobacterium_Photobacterium___sp._FLSCI	6
D2000916_Bacteria_Proteobacteria_Gammaproteobacteria_Enterobacterales_Yersiniaceae_Serratia_Serratia___liquefaciens	6
D2001098_Bacteria_Proteobacteria_Gammaproteobacteria_Vibrionales_Vibrionaceae_Photobacterium_uncultured___bacterium	6
D2001139_Bacteria_Proteobacteria_Gammaproteobacteria_Enterobacterales_Hafniaceae_Hafnia-Obesumbacterium_Hafnia___alvei_FB1	6
D2001193_Bacteria_Proteobacteria_Gammaproteobacteria_Enterobacterales_Yersiniaceae_Serratia_Serratia___sp._P2ACOL2	6
D2001227_Bacteria_Actinobacteriota_Actinobacteria_Frankiales_Geodermatophilaceae_Geodermatophilus_Geodermatophilus___obscurus	6
D2001262_Bacteria_Spirochaetota_Brevinematia_Brevinematales_Brevinemataceae_Brevinema_uncultured___spirochete	6
D2001390_Bacteria_Proteobacteria_Gammaproteobacteria_Aeromonadales_Aeromonadaceae_Aeromonas_Aeromonas___sp._CU5	6
D2001419_Bacteria_Proteobacteria_Gammaproteobacteria_Enterobacterales_Yersiniaceae_Serratia_Serratia___sp._P2ACOL2	6
D2001495_Bacteria_Proteobacteria_Gammaproteobacteria_Xanthomonadales_Xanthomonadaceae_Stenotrophomonas_uncultured___bacterium	6
D2001569_Bacteria_Proteobacteria_Gammaproteobacteria_Vibrionales_Vibrionaceae_Photobacterium_Photobacterium___phosphoreum	6
D2001575_Bacteria_Proteobacteria_Gammaproteobacteria_Aeromonadales_Aeromonadaceae_Aeromonas_Aeromonas___rivipollensis	6
D2001592_Bacteria_Proteobacteria_Gammaproteobacteria_Enterobacterales_Enterobacteriaceae_Raoultella_Raoultella___sp._X13	6
D2001593_Bacteria_Proteobacteria_Gammaproteobacteria_Enterobacterales_Enterobacteriaceae_Raoultella_Raoultella___ornithinolytica	6
D2001615_Bacteria_Proteobacteria_Gammaproteobacteria_Aeromonadales_Aeromonadaceae_Aeromonas_Aeromonas___rivipollensis	6
D2002153_Bacteria_Proteobacteria_Gammaproteobacteria_Aeromonadales_Aeromonadaceae_Aeromonas_Aeromonas___salmonicida_subsp._salmonicida_01-B526	6
D2002173_Bacteria_Firmicutes_Bacilli_Lactobacillales_Aerococcaceae_Aerococcus_uncultured___bacterium	6
D2002188_Bacteria_Proteobacteria_Gammaproteobacteria_Enterobacterales_Yersiniaceae_Serratia_Serratia___sp._P2ACOL2	6
D2002202_Bacteria_Proteobacteria_Gammaproteobacteria_Enterobacterales_Yersiniaceae_Serratia_Serratia___sp._P2ACOL2	6
D2002257_Bacteria_Proteobacteria_Gammaproteobacteria_Vibrionales_Vibrionaceae_Photobacterium_uncultured___bacterium	6
D2002279_Bacteria_Firmicutes_Bacilli_Lactobacillales_Enterococcaceae_Enterococcus_Enterococcus___faecium_ATCC_8459	6
D2002528_Bacteria_Actinobacteriota_Actinobacteria_Micrococcales_Micrococcaceae_Nesterenkonia_Nesterenkonia___lutea	6
D2003322_Bacteria_Bacteroidota_Bacteroidia_Cytophagales_Cytophagaceae_Rhodocytophaga_uncultured___bacterium	6
D2003418_Bacteria_Cyanobacteria_Cyanobacteriia_Cyanobacteriales_Nostocaceae_Calothrix____PCC-6303_Calothrix_sp._PCC_7103	6
D2003598_Bacteria_Actinobacteriota_Actinobacteria_Corynebacteriales_Mycobacteriaceae_Mycobacterium_Mycobacteroides___abscessus_ATCC_19977	6
D2004385_Bacteria_Firmicutes_Clostridia_Peptostreptococcales-Tissierellales_Peptostreptococcaceae_Sporacetigenium_uncultured___bacterium	6
D2004619_Bacteria_Firmicutes_Bacilli_Bacillales_Planococcaceae_Rummeliibacillus_Rummeliibacillus___stabekisii	6
D2004641_Bacteria_Proteobacteria_Gammaproteobacteria_Vibrionales_Vibrionaceae_Photobacterium_uncultured___bacterium	6
D2004808_Bacteria_Actinobacteriota_Actinobacteria_Micromonosporales_Micromonosporaceae_Actinoplanes_uncultured___bacterium	6
D2005014_Bacteria_Actinobacteriota_Actinobacteria_Propionibacteriales_Nocardioidaceae_Nocardioides_Nocardioides___sp._MN12-14	6
D2005053_Bacteria_Firmicutes_Bacilli_Staphylococcales_Staphylococcaceae_Staphylococcus_Staphylococcus___saprophyticus	6
D2005128_Bacteria_Proteobacteria_Gammaproteobacteria_Enterobacterales_Yersiniaceae_Serratia_uncultured___bacterium	6
D2005139_Bacteria_Firmicutes_Clostridia_Hungateiclostridiaceae_uncultured_uncultured____bacterium	6
D2005408_Bacteria_Proteobacteria_Gammaproteobacteria_Vibrionales_Vibrionaceae_Photobacterium_uncultured___bacterium	6
D2006852_Bacteria_Proteobacteria_Gammaproteobacteria_Xanthomonadales_Xanthomonadaceae_Stenotrophomonas_uncultured___bacterium	6
D2008128_Bacteria_Proteobacteria_Gammaproteobacteria_Vibrionales_Vibrionaceae_Photobacterium_uncultured___bacterium	6
D2008332_Bacteria_Proteobacteria_Gammaproteobacteria_Vibrionales_Vibrionaceae_Photobacterium_uncultured___bacterium	6
D2008454_Bacteria_Proteobacteria_Gammaproteobacteria_Enterobacterales_Hafniaceae_Hafnia-Obesumbacterium_Hafnia___alvei_FB1	6
OTU000394_Bacteria_Firmicutes_Clostridia_Clostridiales_Family_XI_W5053_Clostridiales_bacterium_FK041	6																															6
OTU000462_Bacteria_Proteobacteria_Gammaproteobacteria_Pseudomonadales_Pseudomonadaceae_Oblitimonas_Oblitimonas_alkaliphila	6									6
OTU000795_Bacteria_Actinobacteria_Actinobacteria_Corynebacteriales_Corynebacteriaceae_Corynebacterium_1_Corynebacterium_glutamicum	6
OTU001193_Bacteria_Bacteroidetes_Bacteroidia_Bacteroidales_Prevotellaceae_Alloprevotella_uncultured_bacterium	6					6
OTU001278_Bacteria_Bacteroidetes_Bacteroidia_Bacteroidales_Bacteroidaceae_Bacteroides_human_gut_metagenome	6																																					6
OTU001523_Bacteria_Firmicutes_Clostridia_Clostridiales_Family_XI_Tepidimicrobium_Tepidimicrobium_sp._HUT8119	6														6
OTU001686_Bacteria_Firmicutes_Bacilli_Bacillales_Paenibacillaceae_Paenibacillus_Paenibacillus_sp._NCCB_100172	6																										4
OTU001730_Bacteria_Firmicutes_Bacilli_Bacillales_Bacillaceae_Bacillus_uncultured_compost_bacterium	6
OTU001873_Bacteria_Firmicutes_Bacilli_Bacillales_Bacillaceae_Bacillus_uncultured_bacterium	6																																													6
OTU001940_Bacteria_Firmicutes_Clostridia_Clostridiales_Family_XI_Gallicola_uncultured_bacterium	6																																	6
OTU002130_Bacteria_Proteobacteria_Gammaproteobacteria_Vibrionales_Vibrionaceae_Photobacterium_uncultured_bacterium	6																	3
OTU002310_Bacteria_Firmicutes_Clostridia_Clostridiales_Clostridiaceae_1_Clostridium_sensu_stricto_18_Clostridium_botulinum_A_str._ATCC_19397	6																										4					2
OTU002325_Bacteria_Firmicutes_Clostridia_Clostridiales_Clostridiaceae_1_Clostridium_sensu_stricto_7_uncultured_bacterium	6																																											4
OTU002495_Bacteria_Proteobacteria_Gammaproteobacteria_Vibrionales_Vibrionaceae_Photobacterium_uncultured_Photobacterium_sp.	6
OTU002549_Bacteria_Proteobacteria_Alphaproteobacteria_Acetobacterales_Acetobacteraceae_Roseomonas_Acetobacteraceae_bacterium_SAP1007.2	6			6
OTU002650_Bacteria_Firmicutes_Clostridia_Clostridiales_Peptostreptococcaceae_Paeniclostridium_uncultured_bacterium	6																																														6
OTU002898_Bacteria_Proteobacteria_Gammaproteobacteria_Betaproteobacteriales_Burkholderiaceae_Duganella_uncultured_bacterium	6
OTU002914_Bacteria_Bacteroidetes_Bacteroidia_Flavobacteriales_Weeksellaceae_Chryseobacterium_uncultured_bacterium	6																																							2
OTU003249_Bacteria_Actinobacteria_Actinobacteria_Corynebacteriales_Corynebacteriaceae_Corynebacterium_1_uncultured_bacterium	6
OTU003251_Bacteria_Firmicutes_Bacilli_Bacillales_Paenibacillaceae_Paenibacillus_Paenibacillus_popilliae	6
OTU003316_Bacteria_Proteobacteria_Alphaproteobacteria_Rhizobiales_Rhizobiaceae_Ochrobactrum_Ochrobactrum_pituitosum	6
OTU003624_Bacteria_Actinobacteria_Actinobacteria_Propionibacteriales_Nocardioidaceae_Nocardioides_uncultured_bacterium	6
OTU003781_Bacteria_Firmicutes_Bacilli_Lactobacillales_Lactobacillaceae_Lactobacillus_uncultured_bacterium	6																																	6
OTU004448_Bacteria_Firmicutes_Clostridia_Clostridiales_Lachnospiraceae_[Ruminococcus]_torques_group_uncultured_bacterium	6																															6
OTU004515_Bacteria_Fusobacteria_Fusobacteriia_Fusobacteriales_Fusobacteriaceae_Fusobacterium_Fusobacterium_sp._Marseille-P3599	6																										2							4
OTU005053_Bacteria_Proteobacteria_Gammaproteobacteria_Pseudomonadales_Moraxellaceae_Acinetobacter_uncultured_bacterium	6
OTU005363_Bacteria_Firmicutes_Bacilli_Bacillales_Bacillaceae_Bacillus_Bacillus_sp._BAB-3815	6																															3
OTU005583_Bacteria_Firmicutes_Bacilli_Bacillales_Bacillaceae_Sinibacillus_Sinibacillus_soli	6							2																																							2
OTU005596_Bacteria_Firmicutes_Clostridia_Clostridiales_Family_XI_Tepidimicrobium_uncultured_bacterium	6																																													2			4
OTU005621_Bacteria_Firmicutes_Clostridia_Clostridiales_Peptococcaceae_Peptococcus_uncultured_bacterium	6														6
OTU005755_Bacteria_Firmicutes_Clostridia_Clostridiales_Peptostreptococcaceae_Terrisporobacter_Paeniclostridium_sordellii	6
OTU007922_Bacteria_Firmicutes_Clostridia_Clostridiales_Caldicoprobacteraceae_Caldicoprobacter_uncultured_bacterium	6
OTU008004_Bacteria_Proteobacteria_Gammaproteobacteria_Betaproteobacteriales_Neisseriaceae_Vitreoscilla_Neisseria_sp._93S1	6																																								6
OTU008178_Bacteria_Proteobacteria_Gammaproteobacteria_Vibrionales_Vibrionaceae_Photobacterium_uncultured_bacterium	6													4																			2
OTU008654_Bacteria_Proteobacteria_Gammaproteobacteria_Xanthomonadales_Xanthomonadaceae_Pseudoxanthomonas_Pseudoxanthomonas_sp._CF125	6
OTU010162_Bacteria_Proteobacteria_Gammaproteobacteria_Vibrionales_Vibrionaceae_Aliivibrio_uncultured_bacterium	6			6
OTU010254_Bacteria_Actinobacteria_Actinobacteria_Micrococcales_Dermatophilaceae_uncultured_uncultured_bacterium	6																																					6
D2000084_Bacteria_Proteobacteria_Gammaproteobacteria_Vibrionales_Vibrionaceae_Photobacterium_uncultured___bacterium	5
D2000455_Bacteria_Proteobacteria_Gammaproteobacteria_Vibrionales_Vibrionaceae_Photobacterium_uncultured___bacterium	5
D2000483_Bacteria_Proteobacteria_Gammaproteobacteria_Vibrionales_Vibrionaceae_Photobacterium_uncultured___bacterium	5
D2000533_Bacteria_Proteobacteria_Gammaproteobacteria_Vibrionales_Vibrionaceae_Photobacterium_uncultured___bacterium	5
D2000537_Bacteria_Proteobacteria_Gammaproteobacteria_Aeromonadales_Aeromonadaceae_Aeromonas_Aeromonas___rivipollensis	5
D2000553_Bacteria_Proteobacteria_Gammaproteobacteria_Aeromonadales_Aeromonadaceae_Aeromonas_Aeromonas___eucrenophila	5
D2000618_Bacteria_Proteobacteria_Gammaproteobacteria_Enterobacterales_Yersiniaceae_Serratia_uncultured___Serratia_sp.	5
D2000652_Bacteria_Proteobacteria_Gammaproteobacteria_Vibrionales_Vibrionaceae_Photobacterium_uncultured___bacterium	5
D2000851_Bacteria_Proteobacteria_Gammaproteobacteria_Enterobacterales_Yersiniaceae_Serratia_uncultured___Serratia_sp.	5
D2000928_Bacteria_Proteobacteria_Gammaproteobacteria_Enterobacterales_Yersiniaceae_Serratia_Serratia___liquefaciens	5
D2000964_Bacteria_Proteobacteria_Gammaproteobacteria_Vibrionales_Vibrionaceae_Photobacterium_Photobacterium___phosphoreum	5
D2000982_Bacteria_Proteobacteria_Gammaproteobacteria_Vibrionales_Vibrionaceae_Photobacterium_Photobacterium___phosphoreum	5
D2001051_Bacteria_Proteobacteria_Gammaproteobacteria_Enterobacterales_Yersiniaceae_Serratia_Serratia___sp._P2ACOL2	5
D2001141_Bacteria_Proteobacteria_Gammaproteobacteria_Aeromonadales_Aeromonadaceae_Aeromonas_uncultured___bacterium	5
D2001170_Bacteria_Proteobacteria_Gammaproteobacteria_Xanthomonadales_Xanthomonadaceae_Stenotrophomonas_uncultured___bacterium	5
D2001192_Bacteria_Proteobacteria_Gammaproteobacteria_Enterobacterales_Yersiniaceae_Serratia_Serratia___liquefaciens	5
D2001215_Bacteria_Proteobacteria_Gammaproteobacteria_Vibrionales_Vibrionaceae_Photobacterium_Photobacterium___phosphoreum	5
D2001240_Bacteria_Proteobacteria_Gammaproteobacteria_Vibrionales_Vibrionaceae_Photobacterium_uncultured___bacterium	5
D2001243_Bacteria_Proteobacteria_Gammaproteobacteria_Enterobacterales_Enterobacteriaceae_Citrobacter_Citrobacter___werkmanii	5
D2001267_Bacteria_Proteobacteria_Gammaproteobacteria_Vibrionales_Vibrionaceae_Photobacterium_uncultured___bacterium	5
D2001427_Bacteria_Proteobacteria_Gammaproteobacteria_Vibrionales_Vibrionaceae_Photobacterium_uncultured___bacterium	5
D2001625_Bacteria_Firmicutes_Bacilli_Lactobacillales_Aerococcaceae_Aerococcus_uncultured___bacterium	5
D2001637_Bacteria_Firmicutes_Bacilli_Lactobacillales_Carnobacteriaceae_Carnobacterium_uncultured___bacterium	5
D2001671_Bacteria_Proteobacteria_Gammaproteobacteria_Enterobacterales_Enterobacteriaceae_Raoultella_Raoultella___ornithinolytica	5
D2001675_Bacteria_Proteobacteria_Gammaproteobacteria_Enterobacterales_Enterobacteriaceae_Klebsiella_uncultured___Raoultella_sp.	5
D2001721_Bacteria_Proteobacteria_Gammaproteobacteria_Vibrionales_Vibrionaceae_Photobacterium_Photobacterium___phosphoreum	5
D2001746_Bacteria_Proteobacteria_Gammaproteobacteria_Aeromonadales_Aeromonadaceae_Aeromonas_Aeromonas___eucrenophila	5
D2001765_Bacteria_Proteobacteria_Gammaproteobacteria_Vibrionales_Vibrionaceae_Photobacterium_Photobacterium___phosphoreum	5
D2001776_Bacteria_Proteobacteria_Gammaproteobacteria_Vibrionales_Vibrionaceae_Photobacterium_Photobacterium___phosphoreum	5
D2001784_Bacteria_Proteobacteria_Gammaproteobacteria_Enterobacterales_Yersiniaceae_Serratia_uncultured___bacterium	5
D2001922_Bacteria_Proteobacteria_Gammaproteobacteria_Aeromonadales_Aeromonadaceae_Aeromonas_Aeromonas___eucrenophila	5
D2002042_Bacteria_Proteobacteria_Gammaproteobacteria_Enterobacterales_Yersiniaceae_Serratia_Serratia___sp._P2ACOL2	5
D2002131_Bacteria_Proteobacteria_Gammaproteobacteria_Enterobacterales_Enterobacteriaceae_Lelliottia_Enterobacter___sp._KAR4	5
D2002210_Bacteria_Proteobacteria_Gammaproteobacteria_Aeromonadales_Aeromonadaceae_Aeromonas_Aeromonas___encheleia	5
D2002259_Bacteria_Proteobacteria_Gammaproteobacteria_Vibrionales_Vibrionaceae_Photobacterium_Photobacterium___sp._FLSCI	5
D2002263_Bacteria_Proteobacteria_Gammaproteobacteria_Vibrionales_Vibrionaceae_Photobacterium_Photobacterium___phosphoreum	5
D2002344_Bacteria_Proteobacteria_Gammaproteobacteria_Vibrionales_Vibrionaceae_Photobacterium_Photobacterium___phosphoreum	5
D2002367_Bacteria_Proteobacteria_Gammaproteobacteria_Enterobacterales_Yersiniaceae_Serratia_Serratia___liquefaciens	5
D2002379_Bacteria_Proteobacteria_Gammaproteobacteria_Enterobacterales_Enterobacteriaceae_Buttiauxella_Buttiauxella___sp._3AFRM03	5
D2002444_Bacteria_Proteobacteria_Gammaproteobacteria_Xanthomonadales_Xanthomonadaceae_Stenotrophomonas_uncultured___bacterium	5
D2003077_Bacteria_Proteobacteria_Gammaproteobacteria_Enterobacterales_Yersiniaceae_Serratia_Serratia___sp._P2ACOL2	5
D2003265_Bacteria_Proteobacteria_Gammaproteobacteria_Vibrionales_Vibrionaceae_Photobacterium_uncultured___bacterium	5
D2004125_Bacteria_Proteobacteria_Gammaproteobacteria_Enterobacterales_Enterobacteriaceae_Klebsiella_Klebsiella___aerogenes	5
D2004349_Bacteria_Proteobacteria_Gammaproteobacteria_Enterobacterales_Yersiniaceae_Serratia_Serratia___sp._P2ACOL2	5
D2004568_Bacteria_Proteobacteria_Gammaproteobacteria_Aeromonadales_Aeromonadaceae_Aeromonas_Aeromonas___rivipollensis	5
D2004622_Bacteria_Proteobacteria_Gammaproteobacteria_Enterobacterales_Yersiniaceae_Serratia_uncultured___Serratia_sp.	5
D2004751_Bacteria_Proteobacteria_Gammaproteobacteria_Vibrionales_Vibrionaceae_Photobacterium_uncultured___bacterium	5
D2005208_Bacteria_Proteobacteria_Gammaproteobacteria_Burkholderiales_Comamonadaceae_Comamonas_uncultured___Comamonas_sp.	5
D2005294_Bacteria_Proteobacteria_Gammaproteobacteria_Enterobacterales_Yersiniaceae_Serratia_Serratia___sp._P2ACOL2	5
D2005507_Bacteria_Bacteroidota_Bacteroidia_Cytophagales_Microscillaceae_uncultured_metagenome	5
D2005685_Bacteria_Actinobacteriota_Actinobacteria_Actinomycetales_Actinomycetaceae_Actinomyces_uncultured___bacterium	5
D2006641_Bacteria_Proteobacteria_Gammaproteobacteria_Vibrionales_Vibrionaceae_Photobacterium_uncultured___bacterium	5
D2006642_Bacteria_Proteobacteria_Gammaproteobacteria_Vibrionales_Vibrionaceae_Photobacterium_Photobacterium___phosphoreum	5
D2006703_Bacteria_Firmicutes_Bacilli_Lactobacillales_Carnobacteriaceae_Carnobacterium_Carnobacterium___divergens	5
D2006738_Bacteria_Actinobacteriota_Actinobacteria_Propionibacteriales_Nocardioidaceae_Nocardioides_Nocardioides___sp._CF8	5
D2007063_Bacteria_Proteobacteria_Gammaproteobacteria_Enterobacterales_Yersiniaceae_Serratia_uncultured___soil_bacterium	5
D2007659_Bacteria_Proteobacteria_Gammaproteobacteria_Vibrionales_Vibrionaceae_Photobacterium_uncultured___bacterium	5
D2007912_Bacteria_Proteobacteria_Gammaproteobacteria_Aeromonadales_Aeromonadaceae_Aeromonas_Aeromonas___salmonicida_subsp._salmonicida_01-B526	5
D2008314_Bacteria_Proteobacteria_Gammaproteobacteria_Enterobacterales_Yersiniaceae_Serratia_Serratia___liquefaciens	5
D2008790_Bacteria_Proteobacteria_Gammaproteobacteria_Vibrionales_Vibrionaceae_Photobacterium_uncultured___bacterium	5
D2009030_Bacteria_Proteobacteria_Gammaproteobacteria_Xanthomonadales_Xanthomonadaceae_Lysobacter_uncultured___Lysobacter_sp.	5
D2009151_Bacteria_Firmicutes_Clostridia_Clostridiales_Clostridiaceae_Clostridium____sensu_stricto_13_Clostridium_thiosulfatireducens	5
OTU000012_Bacteria_Proteobacteria_Gammaproteobacteria_Betaproteobacteriales_Burkholderiaceae_Sphaerotilus_uncultured_bacterium	5
OTU000098_Bacteria_Bacteroidetes_Bacteroidia_Chitinophagales_Saprospiraceae_uncultured_uncultured_bacterium	5
OTU000349_Bacteria_Firmicutes_Bacilli_Bacillales_Bacillaceae_Bacillus_Bacillus_sp._mt4	5			5
OTU000430_Bacteria_Bacteroidetes_Bacteroidia_Flavobacteriales_Crocinitomicaceae_Fluviicola_uncultured_bacterium	5
OTU000457_Bacteria_Firmicutes_Erysipelotrichia_Erysipelotrichales_Erysipelotrichaceae_Erysipelothrix_uncultured_bacterium	5																															5
OTU000655_Bacteria_Firmicutes_Bacilli_Lactobacillales_Streptococcaceae_Streptococcus_Streptococcus_henryi_DSM_19005	5
OTU000987_Bacteria_Proteobacteria_Gammaproteobacteria_Legionellales_Legionellaceae_Legionella_uncultured_bacterium	5
OTU001106_Bacteria_Proteobacteria_Alphaproteobacteria_Rhizobiales_Devosiaceae_Devosia_uncultured_bacterium	5
OTU001239_Bacteria_Proteobacteria_Gammaproteobacteria_Vibrionales_Vibrionaceae_Vibrio_Vibrio_parahaemolyticus_AQ4037	5																										5
OTU001322_Bacteria_Actinobacteria_Actinobacteria_Micrococcales_Microbacteriaceae_Microbacterium_uncultured_bacterium	5
OTU001467_Bacteria_Proteobacteria_Gammaproteobacteria_Vibrionales_Vibrionaceae_Aliivibrio_uncultured_bacterium	5								5
OTU001509_Bacteria_Proteobacteria_Gammaproteobacteria_Aeromonadales_Aeromonadaceae_Aeromonas_Aeromonas_sobria	5
OTU001764_Bacteria_Firmicutes_Bacilli_Bacillales_Staphylococcaceae_Staphylococcus_Staphylococcus_sp._MPR10	5																										5
OTU002092_Bacteria_Deinococcus-Thermus_Deinococci_Deinococcales_Deinococcaceae_Deinococcus_Deinococcus_radiodurans	5
OTU002265_Bacteria_Firmicutes_Negativicutes_Selenomonadales_Veillonellaceae_Veillonella_uncultured_bacterium	5
OTU002370_Bacteria_Proteobacteria_Gammaproteobacteria_Betaproteobacteriales_Neisseriaceae_Uruburuella_uncultured_bacterium	5
OTU002552_Bacteria_Proteobacteria_Gammaproteobacteria_Betaproteobacteriales_Neisseriaceae_uncultured_uncultured_bacterium	5
OTU002556_Bacteria_Proteobacteria_Gammaproteobacteria_Aeromonadales_Aeromonadaceae_Aeromonas_Aeromonas_sobria	5		3
OTU002686_Bacteria_Firmicutes_Bacilli_Lactobacillales_Leuconostocaceae_Leuconostoc_Leuconostoc_citreum_KM20	5																																											2
OTU002826_Bacteria_Proteobacteria_Gammaproteobacteria_Aeromonadales_Aeromonadaceae_Aeromonas_Aeromonas_sobria	5		2
OTU003116_Bacteria_Proteobacteria_Gammaproteobacteria_Enterobacteriales_Enterobacteriaceae_Enterobacter_uncultured_bacterium	5									2							3
OTU003166_Bacteria_Firmicutes_Bacilli_Bacillales_Bacillaceae_Pseudogracilibacillus_uncultured_bacterium	5														3
OTU003182_Bacteria_Proteobacteria_Alphaproteobacteria_Sphingomonadales_Sphingomonadaceae_Sphingomonas_uncultured_bacterium	5
OTU003204_Bacteria_Firmicutes_Bacilli_Bacillales_Bacillaceae_Pseudogracilibacillus_Pseudogracilibacillus_sp._SW110	5									3																	2
OTU003211_Bacteria_Actinobacteria_Actinobacteria_Corynebacteriales_Corynebacteriaceae_Corynebacterium_1_Brevibacterium_sp._PX20b_S1	5
OTU003288_Bacteria_Patescibacteria_Saccharimonadia_Saccharimonadales_uncultured_bacterium__	5
OTU004342_Bacteria_Proteobacteria_Alphaproteobacteria_Rhodobacterales_Rhodobacteraceae_Paracoccus_Paracoccus_yeei_ATCC_BAA-599	5
OTU004418_Bacteria_Proteobacteria_Gammaproteobacteria_Pseudomonadales_Moraxellaceae_Psychrobacter_uncultured_bacterium	5
OTU004638_Bacteria_Proteobacteria_Gammaproteobacteria_Pseudomonadales_Moraxellaceae_Acinetobacter_Acinetobacter_sp._WCHA30	5																																								2
OTU004923_Bacteria_Fusobacteria_Fusobacteriia_Fusobacteriales_Fusobacteriaceae_Cetobacterium_uncultured_bacterium	5									5
OTU005378_Bacteria_Proteobacteria_Gammaproteobacteria_Enterobacteriales_Enterobacteriaceae_Enterobacter_uncultured_bacterium	5																																	5
OTU005603_Bacteria_Verrucomicrobia_Verrucomicrobiae_Verrucomicrobiales_Verrucomicrobiaceae_Verrucomicrobium_uncultured_bacterium	5																										5
OTU005615_Bacteria_Proteobacteria_Gammaproteobacteria_Alteromonadales_Shewanellaceae_Shewanella_uncultured_bacterium	5																																											5
OTU005623_Bacteria_Firmicutes_Clostridia_Clostridiales_Ruminococcaceae_Ruminiclostridium_1_uncultured_Acetivibrio_sp.	5																																									5
OTU005662_Bacteria_Actinobacteria_Actinobacteria_Micrococcales_Brevibacteriaceae_Brevibacterium_Brevibacterium_avium	5
OTU005721_Bacteria_Proteobacteria_Gammaproteobacteria_Vibrionales_Vibrionaceae_Photobacterium_uncultured_bacterium	5												5
OTU005764_Bacteria_Firmicutes_Bacilli_Bacillales_Bacillaceae_Virgibacillus_Virgibacillus_pantothenticus	5
OTU005807_Bacteria_Bacteroidetes_Bacteroidia_Flavobacteriales_Flavobacteriaceae_Myroides_Myroides_odoratimimus_CCUG_12700	5																										5
OTU007117_Bacteria_Firmicutes_Bacilli_Lactobacillales_Lactobacillaceae_Lactobacillus_Lactobacillus_paralimentarius	5
OTU007808_Bacteria_Proteobacteria_Gammaproteobacteria_Aeromonadales_Aeromonadaceae_Aeromonas_Aeromonas_sobria	5
OTU008134_Bacteria_Proteobacteria_Gammaproteobacteria_Pseudomonadales_Pseudomonadaceae_Pseudomonas_uncultured_bacterium	5
OTU008228_Bacteria_Firmicutes_Clostridia_Clostridiales_Family_XI_Anaerosalibacter_uncultured_bacterium	5			3											2
OTU009369_Bacteria_Firmicutes_Bacilli_Bacillales_Staphylococcaceae_Staphylococcus_Staphylococcus_sciuri	5
OTU009918_Bacteria_Firmicutes_Bacilli_Lactobacillales_Enterococcaceae_Enterococcus_Sphaeropthalma_orestes	5																																													5
OTU009989_Bacteria_Proteobacteria_Gammaproteobacteria_Vibrionales_Vibrionaceae_Photobacterium_uncultured_bacterium	5
OTU010231_Bacteria_Actinobacteria_Actinobacteria_Frankiales_uncultured_uncultured_bacterium_	5
OTU010362_Bacteria_Proteobacteria_Gammaproteobacteria_Vibrionales_Vibrionaceae_Photobacterium_uncultured_bacterium	5
D2000132_Bacteria_Proteobacteria_Gammaproteobacteria_Enterobacterales_Enterobacteriaceae_Lelliottia_Enterobacter___sp._KAR4	4
D2000216_Bacteria_Proteobacteria_Gammaproteobacteria_Vibrionales_Vibrionaceae_Photobacterium_uncultured___bacterium	4
D2000225_Bacteria_Proteobacteria_Gammaproteobacteria_Vibrionales_Vibrionaceae_Photobacterium_uncultured___bacterium	4
D2000231_Bacteria_Spirochaetota_Brevinematia_Brevinematales_Brevinemataceae_Brevinema_uncultured___bacterium	4
D2000317_Bacteria_Proteobacteria_Gammaproteobacteria_Aeromonadales_Aeromonadaceae_Aeromonas_Aeromonas___rivipollensis	4
D2000334_Bacteria_Proteobacteria_Gammaproteobacteria_Enterobacterales_Enterobacteriaceae_Klebsiella_uncultured___bacterium	4
D2000335_Bacteria_Proteobacteria_Gammaproteobacteria_Aeromonadales_Aeromonadaceae_Aeromonas_bacterium___W20	4
D2000349_Bacteria_Proteobacteria_Gammaproteobacteria_Aeromonadales_Aeromonadaceae_Aeromonas_Aeromonas___rivipollensis	4
D2000372_Bacteria_Firmicutes_Bacilli_Lactobacillales_Enterococcaceae_Enterococcus_Enterococcus___flavescens_ATCC_49996	4
D2000376_Bacteria_Proteobacteria_Gammaproteobacteria_Vibrionales_Vibrionaceae_Photobacterium_uncultured___bacterium	4
D2000380_Bacteria_Proteobacteria_Gammaproteobacteria_Aeromonadales_Aeromonadaceae_Aeromonas_uncultured___bacterium	4
D2000387_Bacteria_Proteobacteria_Gammaproteobacteria_Vibrionales_Vibrionaceae_Photobacterium_uncultured___bacterium	4
D2000389_Bacteria_Proteobacteria_Gammaproteobacteria_Enterobacterales_Enterobacteriaceae_Raoultella_Raoultella___ornithinolytica	4
D2000400_Bacteria_Proteobacteria_Gammaproteobacteria_Aeromonadales_Aeromonadaceae_Aeromonas_uncultured___bacterium	4
D2000405_Bacteria_Proteobacteria_Gammaproteobacteria_Enterobacterales_Enterobacteriaceae_Klebsiella_Klebsiella___sp._ALL-1	4
D2000424_Bacteria_Proteobacteria_Gammaproteobacteria_Aeromonadales_Aeromonadaceae_Aeromonas_bacterium___W20	4
D2000444_Bacteria_Proteobacteria_Gammaproteobacteria_Aeromonadales_Aeromonadaceae_Aeromonas_Aeromonas___popoffii	4
D2000492_Bacteria_Proteobacteria_Gammaproteobacteria_Vibrionales_Vibrionaceae_Photobacterium_Photobacterium___phosphoreum	4
D2000605_Bacteria_Proteobacteria_Gammaproteobacteria_Vibrionales_Vibrionaceae_Photobacterium_Photobacterium___phosphoreum	4
D2000615_Bacteria_Firmicutes_Bacilli_Lactobacillales_Enterococcaceae_Enterococcus_uncultured___organism	4
D2000617_Bacteria_Spirochaetota_Brevinematia_Brevinematales_Brevinemataceae_Brevinema_uncultured___bacterium	4
D2000695_Bacteria_Proteobacteria_Gammaproteobacteria_Enterobacterales_Yersiniaceae_Serratia_uncultured___Serratia_sp.	4
D2000786_Bacteria_Firmicutes_Bacilli_Lactobacillales_Streptococcaceae_Lactococcus_Lactococcus___raffinolactis	4
D2000815_Bacteria_Proteobacteria_Gammaproteobacteria_Vibrionales_Vibrionaceae_Photobacterium_Photobacterium___phosphoreum	4
D2000864_Bacteria_Proteobacteria_Gammaproteobacteria_Enterobacterales_Yersiniaceae_Serratia_Serratia___liquefaciens	4
D2000907_Bacteria_Firmicutes_Bacilli_Lactobacillales_Aerococcaceae_Aerococcus_uncultured___bacterium	4
D2000921_Bacteria_Firmicutes_Bacilli_Lactobacillales_Aerococcaceae_Aerococcus_uncultured___bacterium	4
D2000927_Bacteria_Firmicutes_Bacilli_Lactobacillales_Aerococcaceae_Aerococcus_uncultured___bacterium	4
D2001021_Bacteria_Proteobacteria_Gammaproteobacteria_Vibrionales_Vibrionaceae_Photobacterium_uncultured___bacterium	4
D2001052_Bacteria_Proteobacteria_Gammaproteobacteria_Enterobacterales_Enterobacteriaceae_Citrobacter_Citrobacter___freundii	4
D2001065_Bacteria_Proteobacteria_Gammaproteobacteria_Enterobacterales_Yersiniaceae_Serratia_Serratia___sp._P2ACOL2	4
D2001092_Bacteria_Proteobacteria_Gammaproteobacteria_Vibrionales_Vibrionaceae_Photobacterium_uncultured___bacterium	4
D2001159_Bacteria_Proteobacteria_Gammaproteobacteria_Enterobacterales_Yersiniaceae_Serratia_Serratia___sp._P2ACOL2	4
D2001172_Bacteria_Proteobacteria_Gammaproteobacteria_Vibrionales_Vibrionaceae_Photobacterium_uncultured___bacterium	4
D2001195_Bacteria_Proteobacteria_Gammaproteobacteria_Enterobacterales_Yersiniaceae_Serratia_Serratia___sp._P2ACOL2	4
D2001226_Bacteria_Proteobacteria_Gammaproteobacteria_Vibrionales_Vibrionaceae_Photobacterium_uncultured___bacterium	4
D2001276_Bacteria_Proteobacteria_Gammaproteobacteria_Aeromonadales_Aeromonadaceae_Aeromonas_Aeromonas___tecta	4
D2001305_Bacteria_Proteobacteria_Gammaproteobacteria_Vibrionales_Vibrionaceae_Photobacterium_uncultured___bacterium	4
D2001322_Bacteria_Firmicutes_Bacilli_Lactobacillales_Enterococcaceae_Enterococcus_Enterococcus___malodoratus_ATCC_43197	4
D2001386_Bacteria_Proteobacteria_Gammaproteobacteria_Vibrionales_Vibrionaceae_Photobacterium_Photobacterium___phosphoreum	4
D2001446_Bacteria_Proteobacteria_Gammaproteobacteria_Vibrionales_Vibrionaceae_Photobacterium_Photobacterium___phosphoreum	4
D2001477_Bacteria_Proteobacteria_Gammaproteobacteria_Enterobacterales_Yersiniaceae_Serratia_Serratia___sp._P2ACOL2	4
D2001499_Bacteria_Proteobacteria_Gammaproteobacteria_Xanthomonadales_Xanthomonadaceae_Stenotrophomonas_Stenotrophomonas___maltophilia	4
D2001566_Bacteria_Spirochaetota_Brevinematia_Brevinematales_Brevinemataceae_Brevinema_uncultured___bacterium	4
D2001574_Bacteria_Proteobacteria_Gammaproteobacteria_Vibrionales_Vibrionaceae_Photobacterium_uncultured___bacterium	4
D2001580_Bacteria_Proteobacteria_Gammaproteobacteria_Vibrionales_Vibrionaceae_Photobacterium_Photobacterium___phosphoreum	4
D2001598_Bacteria_Firmicutes_Clostridia_Clostridiales_Clostridiaceae_Clostridium____sensu_stricto_1_uncultured_bacterium	4
D2001603_Bacteria_Proteobacteria_Gammaproteobacteria_Burkholderiales_Oxalobacteraceae_Herbaspirillum_Herbaspirillum___huttiense_subsp._putei_IAM_15032	4
D2001633_Bacteria_Proteobacteria_Gammaproteobacteria_Vibrionales_Vibrionaceae_Photobacterium_Photobacterium___phosphoreum	4
D2001652_Bacteria_Firmicutes_Bacilli_Lactobacillales_Enterococcaceae_Enterococcus_Enterococcus___casseliflavus_EC20	4
D2001656_Bacteria_Proteobacteria_Gammaproteobacteria_Aeromonadales_Aeromonadaceae_Aeromonas_Aeromonas___rivipollensis	4
D2001658_Bacteria_Proteobacteria_Gammaproteobacteria_Vibrionales_Vibrionaceae_Photobacterium_uncultured___bacterium	4
D2001678_Bacteria_Proteobacteria_Gammaproteobacteria_Vibrionales_Vibrionaceae_Photobacterium_uncultured___bacterium	4
D2001718_Bacteria_Proteobacteria_Gammaproteobacteria_Vibrionales_Vibrionaceae_Photobacterium_uncultured___bacterium	4
D2001763_Bacteria_Proteobacteria_Gammaproteobacteria_Enterobacterales_Yersiniaceae_Serratia_uncultured___bacterium	4
D2001789_Bacteria_Proteobacteria_Gammaproteobacteria_Vibrionales_Vibrionaceae_Photobacterium_uncultured___bacterium	4
D2001793_Bacteria_Proteobacteria_Gammaproteobacteria_Vibrionales_Vibrionaceae_Photobacterium_Photobacterium___sp._FLSCI	4
D2001811_Bacteria_Firmicutes_Bacilli_Lactobacillales_Enterococcaceae_Enterococcus_Enterococcus___flavescens_ATCC_49996	4
D2001822_Bacteria_Proteobacteria_Gammaproteobacteria_Vibrionales_Vibrionaceae_Photobacterium_uncultured___bacterium	4
D2001829_Bacteria_Fusobacteriota_Fusobacteriia_Fusobacteriales_Fusobacteriaceae_Fusobacterium_uncultured___bacterium	4
D2001830_Bacteria_Proteobacteria_Gammaproteobacteria_Enterobacterales_Yersiniaceae_Serratia_Serratia___sp._P2ACOL2	4
D2001840_Bacteria_Proteobacteria_Gammaproteobacteria_Vibrionales_Vibrionaceae_Photobacterium_Photobacterium___sp._FLSCI	4
D2001845_Bacteria_Proteobacteria_Gammaproteobacteria_Vibrionales_Vibrionaceae_Photobacterium_uncultured___bacterium	4
D2001886_Bacteria_Proteobacteria_Gammaproteobacteria_Vibrionales_Vibrionaceae_Photobacterium_Photobacterium___sp._FLSCI	4
D2001933_Bacteria_Proteobacteria_Gammaproteobacteria_Vibrionales_Vibrionaceae_Photobacterium_Photobacterium___phosphoreum	4
D2001968_Bacteria_Proteobacteria_Gammaproteobacteria_Aeromonadales_Aeromonadaceae_Aeromonas_Aeromonas___rivipollensis	4
D2001978_Bacteria_Proteobacteria_Gammaproteobacteria_Vibrionales_Vibrionaceae_Photobacterium_Photobacterium___phosphoreum	4
D2002066_Bacteria_Proteobacteria_Gammaproteobacteria_Vibrionales_Vibrionaceae_Photobacterium_Photobacterium___phosphoreum	4
D2002101_Bacteria_Proteobacteria_Gammaproteobacteria_Vibrionales_Vibrionaceae_Photobacterium_Photobacterium___sp._FLSCI	4
D2002114_Bacteria_Proteobacteria_Gammaproteobacteria_Aeromonadales_Aeromonadaceae_Aeromonas_Aeromonas___sp._ASNIH5	4
D2002161_Bacteria_Firmicutes_Bacilli_Lactobacillales_Enterococcaceae_Enterococcus_Enterococcus___hermanniensis	4
D2002310_Bacteria_Proteobacteria_Gammaproteobacteria_Vibrionales_Vibrionaceae_Photobacterium_Photobacterium___phosphoreum	4
D2002346_Bacteria_Proteobacteria_Gammaproteobacteria_Enterobacterales_Hafniaceae_Hafnia-Obesumbacterium_uncultured___bacterium	4
D2002352_Bacteria_Firmicutes_Bacilli_Lactobacillales_Enterococcaceae_Enterococcus_Enterococcus___phoeniculicola_ATCC_BAA-412	4
D2002355_Bacteria_Proteobacteria_Gammaproteobacteria_Enterobacterales_Hafniaceae_Hafnia-Obesumbacterium_Hafnia___alvei_FB1	4
D2002357_Bacteria_Proteobacteria_Gammaproteobacteria_Enterobacterales_Hafniaceae_Hafnia-Obesumbacterium_Hafnia___alvei_FB1	4
D2002407_Bacteria_Proteobacteria_Gammaproteobacteria_Vibrionales_Vibrionaceae_Photobacterium_uncultured___bacterium	4
D2002438_Bacteria_Proteobacteria_Gammaproteobacteria_Vibrionales_Vibrionaceae_Photobacterium_uncultured___bacterium	4
D2002440_Bacteria_Firmicutes_Bacilli_Staphylococcales_Staphylococcaceae_Staphylococcus_Staphylococcus___saprophyticus	4
D2002464_Bacteria_Proteobacteria_Gammaproteobacteria_Vibrionales_Vibrionaceae_Photobacterium_Photobacterium___phosphoreum	4
D2002487_Bacteria_Proteobacteria_Gammaproteobacteria_Vibrionales_Vibrionaceae_Photobacterium_Photobacterium___phosphoreum	4
D2002579_Bacteria_Proteobacteria_Gammaproteobacteria_Enterobacterales_Yersiniaceae_Serratia_uncultured___Serratia_sp.	4
D2002647_Bacteria_Actinobacteriota_Actinobacteria_Frankiales_Frankiaceae_Jatrophihabitans_uncultured___bacterium	4
D2002686_Bacteria_Proteobacteria_Gammaproteobacteria_Enterobacterales_Enterobacteriaceae_Raoultella_Raoultella___ornithinolytica	4
D2002919_Bacteria_Proteobacteria_Gammaproteobacteria_Vibrionales_Vibrionaceae_Photobacterium_uncultured___bacterium	4
D2003001_Bacteria_Proteobacteria_Gammaproteobacteria_Enterobacterales_Yersiniaceae_Serratia_Serratia___sp._P2ACOL2	4
D2003024_Bacteria_Proteobacteria_Gammaproteobacteria_Aeromonadales_Aeromonadaceae_Aeromonas_Aeromonas___salmonicida_subsp._salmonicida_01-B526	4
D2003101_Bacteria_Proteobacteria_Gammaproteobacteria_Enterobacterales_Yersiniaceae_Serratia_Serratia___sp._P2ACOL2	4
D2003254_Bacteria_Proteobacteria_Gammaproteobacteria_Vibrionales_Vibrionaceae_Photobacterium_Photobacterium___phosphoreum	4
D2003346_Bacteria_Proteobacteria_Gammaproteobacteria_Vibrionales_Vibrionaceae_Photobacterium_uncultured___bacterium	4
D2003369_Bacteria_Proteobacteria_Gammaproteobacteria_Aeromonadales_Aeromonadaceae_Aeromonas_Aeromonas___rivipollensis	4
D2003736_Bacteria_Proteobacteria_Gammaproteobacteria_Vibrionales_Vibrionaceae_Photobacterium_uncultured___bacterium	4
D2004148_Bacteria_Proteobacteria_Gammaproteobacteria_Enterobacterales_Yersiniaceae_Serratia_uncultured___bacterium	4
D2004171_Bacteria_Firmicutes_Clostridia_Clostridiales_Clostridiaceae_Clostridium____sensu_stricto_1_uncultured_bacterium	4
D2004520_Bacteria_Proteobacteria_Gammaproteobacteria_Vibrionales_Vibrionaceae_Photobacterium_uncultured___bacterium	4
D2004682_Bacteria_Proteobacteria_Gammaproteobacteria_Aeromonadales_Aeromonadaceae_Aeromonas_Aeromonas___salmonicida_subsp._masoucida	4
D2004776_Bacteria_Proteobacteria_Gammaproteobacteria_Vibrionales_Vibrionaceae_Photobacterium_uncultured___bacterium	4
D2004794_Bacteria_Firmicutes_Clostridia_Clostridiales_Clostridiaceae_Clostridium____sensu_stricto_1_uncultured_bacterium	4
D2004818_Bacteria_Proteobacteria_Gammaproteobacteria_Vibrionales_Vibrionaceae_Photobacterium_uncultured___bacterium	4
D2004867_Bacteria_Proteobacteria_Gammaproteobacteria_Enterobacterales_Yersiniaceae_Serratia_uncultured___soil_bacterium	4
D2004980_Bacteria_Proteobacteria_Gammaproteobacteria_Vibrionales_Vibrionaceae_Photobacterium_uncultured___bacterium	4
D2005752_Bacteria_Proteobacteria_Gammaproteobacteria_Enterobacterales_Enterobacteriaceae_Lelliottia_Pantoea___agglomerans	4
D2006052_Bacteria_Spirochaetota_Brevinematia_Brevinematales_Brevinemataceae_Brevinema_uncultured___bacterium	4
D2007761_Bacteria_Proteobacteria_Gammaproteobacteria_Aeromonadales_Aeromonadaceae_Aeromonas_uncultured___bacterium	4
D2007772_Bacteria_Firmicutes_Bacilli_Lactobacillales_Enterococcaceae_Enterococcus_Enterococcus___casseliflavus	4
D2007879_Bacteria_Proteobacteria_Gammaproteobacteria_Enterobacterales_Yersiniaceae_Serratia_Serratia___liquefaciens	4
D2007911_Bacteria_Proteobacteria_Gammaproteobacteria_Vibrionales_Vibrionaceae_Photobacterium_uncultured___bacterium	4
D2007970_Bacteria_Proteobacteria_Gammaproteobacteria_Enterobacterales_Yersiniaceae_Serratia_Serratia___liquefaciens	4
D2008370_Bacteria_Proteobacteria_Gammaproteobacteria_Vibrionales_Vibrionaceae_Photobacterium_Photobacterium___phosphoreum	4
D2008469_Bacteria_Proteobacteria_Gammaproteobacteria_Aeromonadales_Aeromonadaceae_Aeromonas_Aeromonas___salmonicida	4
D2008698_Bacteria_Proteobacteria_Gammaproteobacteria_Enterobacterales_Yersiniaceae_Serratia_Serratia___liquefaciens	4
D2008710_Bacteria_Proteobacteria_Gammaproteobacteria_Vibrionales_Vibrionaceae_Photobacterium_Photobacterium___phosphoreum	4
D2008746_Bacteria_Actinobacteriota_Actinobacteria_Micrococcales_Dermatophilaceae_Mobilicoccus_Mobilicoccus___sp._SIT2	4
D2008813_Bacteria_Proteobacteria_Gammaproteobacteria_Enterobacterales_Yersiniaceae_Serratia_Serratia___sp._P2ACOL2	4
D2008874_Bacteria_Firmicutes_Bacilli_Lactobacillales_Aerococcaceae_Aerococcus_uncultured___Aerococcus_sp.	4
D2008908_Bacteria_Firmicutes_Bacilli_Lactobacillales_Aerococcaceae_Aerococcus_uncultured___bacterium	4
D2009002_Bacteria_Proteobacteria_Gammaproteobacteria_Enterobacterales_Enterobacteriaceae_Escherichia-Shigella_uncultured___organism	4
D2009197_Bacteria_Proteobacteria_Gammaproteobacteria_Enterobacterales_Yersiniaceae_Serratia_Serratia___liquefaciens	4
OTU000081_Bacteria_Planctomycetes_OM190_uncultured_Planctomycetaceae_bacterium___	4
OTU000101_Bacteria_Bacteroidetes_Bacteroidia_Chitinophagales_Saprospiraceae_Haliscomenobacter_uncultured_bacterium	4
OTU000275_Bacteria_Verrucomicrobia_Verrucomicrobiae_Verrucomicrobiales_Verrucomicrobiaceae_uncultured_uncultured_bacterium	4
OTU000552_Bacteria_Proteobacteria_Alphaproteobacteria_Rhizobiales_Rhizobiales_Incertae_Sedis_uncultured_metagenome	4
OTU000839_Bacteria_Proteobacteria_Gammaproteobacteria_Betaproteobacteriales_Burkholderiaceae_Caenimonas_uncultured_Variovorax_sp.	4																																															2
OTU000943_Bacteria_Actinobacteria_Actinobacteria_Micrococcales_Micrococcaceae_Rothia_uncultured_bacterium	4					2																																									2
OTU001207_Bacteria_Proteobacteria_Gammaproteobacteria_Vibrionales_Vibrionaceae_Photobacterium_uncultured_bacterium	4
OTU001245_Bacteria_Acidobacteria_Acidobacteriia_Acidobacteriales_Acidobacteriaceae_(Subgroup_1)_Edaphobacter_Acidobacteriaceae_bacterium_TAA166	4																										4
OTU001271_Bacteria_Firmicutes_Clostridia_Clostridiales_Peptostreptococcaceae_Paeniclostridium_uncultured_Clostridium_sp.	4																																								4
OTU001277_Bacteria_Bacteroidetes_Bacteroidia_Chitinophagales_Chitinophagaceae_Sediminibacterium_uncultured_Bacteroidetes_bacterium	4																										2															2
OTU001473_Bacteria_Proteobacteria_Alphaproteobacteria_Acetobacterales_Acetobacteraceae_Roseomonas_uncultured_bacterium	4
OTU001500_Bacteria_Firmicutes_Bacilli_Bacillales_Bacillaceae_Virgibacillus_Virgibacillus_halophilus	4																										4
OTU002075_Bacteria_Firmicutes_Bacilli_Lactobacillales_Streptococcaceae_Streptococcus_Streptococcus_dysgalactiae_subsp._equisimilis_GGS_124	4
OTU002133_Bacteria_Firmicutes_Clostridia_Clostridiales_Family_XI_Tissierella_uncultured_bacterium	4						4
OTU002267_Bacteria_Firmicutes_Bacilli_Bacillales_Bacillaceae_Bacillus_Bacillus_sp._B20Ydz-xm	4																																													4
OTU002385_Bacteria_Proteobacteria_Gammaproteobacteria_Vibrionales_Vibrionaceae_Photobacterium_Photobacterium_kishitanii	4																																					2
OTU002389_Bacteria_Firmicutes_Bacilli_Bacillales_Bacillaceae_Calditerricola_Calditerricola_sp._C08e	4																																							2
OTU002531_Bacteria_Proteobacteria_Gammaproteobacteria_Aeromonadales_Aeromonadaceae_Aeromonas_Aeromonas_sobria	4																											4
OTU002649_Bacteria_Proteobacteria_Gammaproteobacteria_Vibrionales_Vibrionaceae_Photobacterium_Photobacterium_piscicola	4
OTU002707_Bacteria_Firmicutes_Bacilli_Bacillales_Bacillaceae_Bacillus_Bacillus_sp._3458BRRJ	4																																								4
OTU002742_Bacteria_Firmicutes_Bacilli_Bacillales_Bacillaceae_Bacillus_Bacillus_sp._RD_MOLAP_05	4
OTU002761_Bacteria_Proteobacteria_Gammaproteobacteria_Vibrionales_Vibrionaceae_Photobacterium_uncultured_Photobacterium_sp.	4																			4
OTU002776_Bacteria_Firmicutes_Clostridia_Clostridiales_Family_XI_Peptoniphilus_Peptoniphilus_stercorisuis	4			4
OTU002828_Bacteria_Proteobacteria_Gammaproteobacteria_Aeromonadales_Aeromonadaceae_Aeromonas_Aeromonas_sobria	4
OTU003001_Bacteria_Firmicutes_Clostridia_Clostridiales_Clostridiaceae_1_Haloimpatiens_Haloimpatiens_lingqiaonensis	4							4
OTU003075_Bacteria_Firmicutes_Clostridia_Thermoanaerobacterales_Family_III_Thermoanaerobacterium_Thermoanaerobacterium_thermosaccharolyticum	4
OTU003122_Bacteria_Proteobacteria_Gammaproteobacteria_Enterobacteriales_Enterobacteriaceae_Enterobacter_uncultured_bacterium	4																										4
OTU003134_Bacteria_Firmicutes_Bacilli_Bacillales_Staphylococcaceae_Macrococcus_uncultured_bacterium	4
OTU003136_Bacteria_Firmicutes_Bacilli_Lactobacillales_Enterococcaceae_Vagococcus_Vagococcus_carniphilus	4									2
OTU003172_Bacteria_Proteobacteria_Gammaproteobacteria_Vibrionales_Vibrionaceae_Photobacterium_uncultured_bacterium	4
OTU003176_Bacteria_Actinobacteria_Actinobacteria_Propionibacteriales_Nocardioidaceae_Nocardioides_uncultured_bacterium	4
OTU003478_Bacteria_Firmicutes_Bacilli_Lactobacillales_Leuconostocaceae_Leuconostoc_Leuconostoc_sp._R-19397	4			4
OTU003504_Bacteria_Proteobacteria_Alphaproteobacteria_Rhizobiales_Xanthobacteraceae_Bradyrhizobium_uncultured_bacterium	4
OTU003647_Bacteria_Proteobacteria_Alphaproteobacteria_Rhizobiales_Rhizobiaceae_Mesorhizobium_metagenome	4
OTU004922_Bacteria_Proteobacteria_Gammaproteobacteria_Vibrionales_Vibrionaceae_Vibrio_Glycera_dibranchiata	4																																	4
OTU005379_Bacteria_Firmicutes_Bacilli_Bacillales_Bacillaceae_Hydrogenibacillus_Hydrogenibacillus_schlegelii	4																																								2						2
OTU005423_Bacteria_Firmicutes_Bacilli_Bacillales_Paenibacillaceae_Paenibacillus_Paenibacillus_sp._enrichment_culture	4
OTU005607_Bacteria_Firmicutes_Bacilli_Bacillales_Paenibacillaceae_Paenibacillus_uncultured_bacterium	4																																	4
OTU005624_Bacteria_Firmicutes_Clostridia_Clostridiales_Ruminococcaceae_[Eubacterium]_coprostanoligenes_group_uncultured_bacterium	4
OTU005689_Bacteria_Firmicutes_Bacilli_Bacillales_Bacillaceae_Bacillus_uncultured_bacterium	4																															4
OTU005705_Bacteria_Firmicutes_Bacilli_Bacillales_Bacillaceae_Pseudogracilibacillus_Pseudogracilibacillus_auburnensis	4
OTU005751_Bacteria_Actinobacteria_Actinobacteria_Micrococcales_Micrococcaceae_Kocuria_Kocuria_sp._A-244	4
OTU006882_Bacteria_Actinobacteria_Actinobacteria_Frankiales_uncultured_metagenome_	4
OTU007064_Bacteria_Bacteroidetes_Bacteroidia_Chitinophagales_Saprospiraceae_uncultured_uncultured_bacterium	4
OTU008000_Bacteria_Actinobacteria_Actinobacteria_Micrococcales_Micrococcaceae_Rothia_Rothia_amarae	4																																														4
OTU008042_Bacteria_Firmicutes_Bacilli_Bacillales_Bacillaceae_Oceanobacillus_Oceanobacillus_sp._AvH_7	4																																	4
OTU008052_Bacteria_Proteobacteria_Alphaproteobacteria_Rhodospirillales_uncultured_uncultured_bacterium_	4									4
OTU008056_Bacteria_Firmicutes_Bacilli_Bacillales_Planococcaceae_Solibacillus_uncultured_bacterium	4																																	4
OTU008165_Bacteria_Cyanobacteria_Oxyphotobacteria_Nostocales_Chroococcidiopsaceae_uncultured_uncultured_bacterium	4																																									4
OTU008432_Bacteria_Proteobacteria_Gammaproteobacteria_Vibrionales_Vibrionaceae_Photobacterium_uncultured_bacterium	4								4
OTU008484_Bacteria_Bacteroidetes_Bacteroidia_Flavobacteriales_Weeksellaceae_Chryseobacterium_uncultured_bacterium	4														4
OTU009375_Bacteria_Firmicutes_Bacilli_Bacillales_Bacillaceae_Bacillus_uncultured_bacterium	4							4
OTU010006_Bacteria_Proteobacteria_Alphaproteobacteria_Sphingomonadales_Sphingomonadaceae_uncultured_uncultured_bacterium	4
OTU010078_Bacteria_Proteobacteria_Gammaproteobacteria_Betaproteobacteriales_Burkholderiaceae_CM1G08_uncultured_bacterium	4
OTU010103_Bacteria_Firmicutes_Clostridia_Clostridiales_Clostridiaceae_1_Clostridium_sensu_stricto_14_Clostridium_tetanomorphum	4
OTU010621_Bacteria_Bacteroidetes_Bacteroidia_Chitinophagales_uncultured_uncultured_bacterium_	4
OTU010734_Bacteria_Proteobacteria_Gammaproteobacteria_Betaproteobacteriales_Burkholderiaceae_Janthinobacterium_Janthinobacterium_sp._HC5-2	4
D2000074_Bacteria_Proteobacteria_Gammaproteobacteria_Vibrionales_Vibrionaceae_Photobacterium_Photobacterium___phosphoreum	3
D2000173_Bacteria_Proteobacteria_Gammaproteobacteria_Aeromonadales_Aeromonadaceae_Aeromonas_Aeromonas___eucrenophila	3
D2000181_Bacteria_Proteobacteria_Gammaproteobacteria_Vibrionales_Vibrionaceae_Photobacterium_Photobacterium___phosphoreum	3
D2000190_Bacteria_Proteobacteria_Gammaproteobacteria_Vibrionales_Vibrionaceae_Photobacterium_Photobacterium___phosphoreum	3
D2000257_Bacteria_Proteobacteria_Gammaproteobacteria_Enterobacterales_Enterobacteriaceae_Raoultella_Raoultella___terrigena	3
D2000261_Bacteria_Proteobacteria_Gammaproteobacteria_Enterobacterales_Enterobacteriaceae_Raoultella_Raoultella___ornithinolytica	3
D2000268_Bacteria_Proteobacteria_Gammaproteobacteria_Aeromonadales_Aeromonadaceae_Aeromonas_uncultured___bacterium	3
D2000290_Bacteria_Proteobacteria_Gammaproteobacteria_Enterobacterales_Enterobacteriaceae_Raoultella_Raoultella___ornithinolytica	3
D2000370_Bacteria_Firmicutes_Bacilli_Staphylococcales_Staphylococcaceae_Staphylococcus_Staphylococcus___saprophyticus	3
D2000385_Bacteria_Proteobacteria_Gammaproteobacteria_Enterobacterales_Enterobacteriaceae_Klebsiella_Klebsiella___sp._ALL-1	3
D2000409_Bacteria_Proteobacteria_Alphaproteobacteria_Rhizobiales_Beijerinckiaceae_1174-901-12_uncultured___bacterium	3
D2000418_Bacteria_Firmicutes_Bacilli_Lactobacillales_Enterococcaceae_Enterococcus_Enterococcus___casseliflavus_EC20	3
D2000432_Bacteria_Proteobacteria_Gammaproteobacteria_Vibrionales_Vibrionaceae_Photobacterium_Photobacterium___phosphoreum	3
D2000435_Bacteria_Proteobacteria_Gammaproteobacteria_Vibrionales_Vibrionaceae_Photobacterium_Photobacterium___sp._FLSCI	3
D2000443_Bacteria_Proteobacteria_Gammaproteobacteria_Enterobacterales_Enterobacteriaceae_Klebsiella_uncultured___bacterium	3
D2000445_Bacteria_Proteobacteria_Gammaproteobacteria_Enterobacterales_Enterobacteriaceae_Citrobacter_Citrobacter___youngae_ATCC_29220	3
D2000457_Bacteria_Proteobacteria_Gammaproteobacteria_Aeromonadales_Aeromonadaceae_Aeromonas_bacterium___W20	3
D2000469_Bacteria_Proteobacteria_Gammaproteobacteria_Vibrionales_Vibrionaceae_Photobacterium_Photobacterium___phosphoreum	3
D2000481_Bacteria_Proteobacteria_Gammaproteobacteria_Vibrionales_Vibrionaceae_Photobacterium_Photobacterium___phosphoreum	3
D2000498_Bacteria_Proteobacteria_Gammaproteobacteria_Vibrionales_Vibrionaceae_Photobacterium_uncultured___bacterium	3
D2000518_Bacteria_Proteobacteria_Gammaproteobacteria_Vibrionales_Vibrionaceae_Photobacterium_uncultured___bacterium	3
D2000575_Bacteria_Proteobacteria_Gammaproteobacteria_Enterobacterales_Enterobacteriaceae_Raoultella_Raoultella___terrigena	3
D2000616_Bacteria_Proteobacteria_Gammaproteobacteria_Vibrionales_Vibrionaceae_Photobacterium_uncultured___bacterium	3
D2000663_Bacteria_Proteobacteria_Gammaproteobacteria_Vibrionales_Vibrionaceae_Photobacterium_Photobacterium___phosphoreum	3
D2000693_Bacteria_Proteobacteria_Gammaproteobacteria_Enterobacterales_Enterobacteriaceae_Raoultella_Raoultella___ornithinolytica	3
D2000720_Bacteria_Proteobacteria_Gammaproteobacteria_Vibrionales_Vibrionaceae_Photobacterium_uncultured___bacterium	3
D2000744_Bacteria_Proteobacteria_Gammaproteobacteria_Enterobacterales_Yersiniaceae_Serratia_uncultured___bacterium	3
D2000745_Bacteria_Proteobacteria_Gammaproteobacteria_Enterobacterales_Enterobacteriaceae_Raoultella_Raoultella___sp._X13	3
D2000770_Bacteria_Proteobacteria_Gammaproteobacteria_Enterobacterales_Enterobacteriaceae_Raoultella_Raoultella___ornithinolytica	3
D2000847_Bacteria_Proteobacteria_Gammaproteobacteria_Enterobacterales_Hafniaceae_Hafnia-Obesumbacterium_Hafnia___alvei_FB1	3
D2000853_Bacteria_Proteobacteria_Gammaproteobacteria_Pseudomonadales_Pseudomonadaceae_Pseudomonas_uncultured___Pseudomonas_sp.	3
D2000879_Bacteria_Proteobacteria_Gammaproteobacteria_Enterobacterales_Yersiniaceae_Serratia_Serratia___sp._P2ACOL2	3
D2000911_Bacteria_Proteobacteria_Gammaproteobacteria_Enterobacterales_Enterobacteriaceae_Lelliottia_Enterobacter___sp._KAR4	3
D2000923_Bacteria_Proteobacteria_Gammaproteobacteria_Vibrionales_Vibrionaceae_Photobacterium_uncultured___bacterium	3
D2000937_Bacteria_Proteobacteria_Gammaproteobacteria_Enterobacterales_Yersiniaceae_Serratia_Serratia___liquefaciens	3
D2000967_Bacteria_Firmicutes_Bacilli_Lactobacillales_Aerococcaceae_Aerococcus_uncultured___bacterium	3
D2000970_Bacteria_Proteobacteria_Gammaproteobacteria_Vibrionales_Vibrionaceae_Photobacterium_uncultured___bacterium	3
D2001019_Bacteria_Proteobacteria_Gammaproteobacteria_Enterobacterales_Yersiniaceae_Serratia_Serratia___sp._P2ACOL2	3
D2001046_Bacteria_Proteobacteria_Gammaproteobacteria_Enterobacterales_Hafniaceae_Hafnia-Obesumbacterium_Hafnia___alvei_FB1	3
D2001050_Bacteria_Proteobacteria_Gammaproteobacteria_Aeromonadales_Aeromonadaceae_Aeromonas_Aeromonas___rivipollensis	3
D2001054_Bacteria_Proteobacteria_Gammaproteobacteria_Vibrionales_Vibrionaceae_Photobacterium_uncultured___bacterium	3
D2001055_Bacteria_Proteobacteria_Gammaproteobacteria_Enterobacterales_Enterobacteriaceae_Raoultella_Raoultella___terrigena	3
D2001062_Bacteria_Proteobacteria_Gammaproteobacteria_Vibrionales_Vibrionaceae_Photobacterium_uncultured___bacterium	3
D2001085_Bacteria_Proteobacteria_Gammaproteobacteria_Aeromonadales_Aeromonadaceae_Aeromonas_Aeromonas___salmonicida_subsp._masoucida	3
D2001128_Bacteria_Proteobacteria_Gammaproteobacteria_Vibrionales_Vibrionaceae_Photobacterium_uncultured___bacterium	3
D2001140_Bacteria_Proteobacteria_Gammaproteobacteria_Enterobacterales_Hafniaceae_Hafnia-Obesumbacterium_Hafnia___alvei_FB1	3
D2001214_Bacteria_Proteobacteria_Gammaproteobacteria_Vibrionales_Vibrionaceae_Photobacterium_uncultured___bacterium	3
D2001299_Bacteria_Actinobacteriota_Actinobacteria_Propionibacteriales_Nocardioidaceae_Aeromicrobium_Aeromicrobium___fastidiosum	3
D2001336_Bacteria_Proteobacteria_Gammaproteobacteria_Enterobacterales_Enterobacteriaceae_Citrobacter_Citrobacter___werkmanii	3
D2001415_Bacteria_Proteobacteria_Gammaproteobacteria_Enterobacterales_Yersiniaceae_Serratia_Serratia___sp._P2ACOL2	3
D2001453_Bacteria_Proteobacteria_Gammaproteobacteria_Vibrionales_Vibrionaceae_Photobacterium_Photobacterium___phosphoreum	3
D2001457_Bacteria_Proteobacteria_Gammaproteobacteria_Enterobacterales_Yersiniaceae_Serratia_uncultured___bacterium	3
D2001458_Bacteria_Proteobacteria_Gammaproteobacteria_Xanthomonadales_Xanthomonadaceae_Stenotrophomonas_uncultured___bacterium	3
D2001461_Bacteria_Proteobacteria_Gammaproteobacteria_Vibrionales_Vibrionaceae_Photobacterium_uncultured___bacterium	3
D2001464_Bacteria_Proteobacteria_Gammaproteobacteria_Vibrionales_Vibrionaceae_Photobacterium_Photobacterium___phosphoreum	3
D2001470_Bacteria_Proteobacteria_Gammaproteobacteria_Vibrionales_Vibrionaceae_Photobacterium_Photobacterium___phosphoreum	3
D2001472_Bacteria_Proteobacteria_Gammaproteobacteria_Vibrionales_Vibrionaceae_Photobacterium_Photobacterium___phosphoreum	3
D2001483_Bacteria_Proteobacteria_Gammaproteobacteria_Enterobacterales_Yersiniaceae_Serratia_uncultured___bacterium	3
D2001507_Bacteria_Proteobacteria_Gammaproteobacteria_Xanthomonadales_Xanthomonadaceae_Stenotrophomonas_uncultured___bacterium	3
D2001512_Bacteria_Proteobacteria_Gammaproteobacteria_Xanthomonadales_Xanthomonadaceae_Stenotrophomonas_Stenotrophomonas___sp._2012A	3
D2001513_Bacteria_Proteobacteria_Gammaproteobacteria_Xanthomonadales_Xanthomonadaceae_Stenotrophomonas_uncultured___bacterium	3
D2001550_Bacteria_Proteobacteria_Gammaproteobacteria_Vibrionales_Vibrionaceae_Photobacterium_Photobacterium___phosphoreum	3
D2001559_Bacteria_Proteobacteria_Gammaproteobacteria_Xanthomonadales_Xanthomonadaceae_Stenotrophomonas_uncultured___bacterium	3
D2001567_Bacteria_Proteobacteria_Gammaproteobacteria_Xanthomonadales_Xanthomonadaceae_Stenotrophomonas_uncultured___bacterium	3
D2001568_Bacteria_Proteobacteria_Gammaproteobacteria_Enterobacterales_Yersiniaceae_Serratia_uncultured___bacterium	3
D2001573_Bacteria_Firmicutes_Bacilli_Lactobacillales_Lactobacillaceae_Lactobacillus_uncultured___Lactobacillus_sp.	3
D2001578_Bacteria_Proteobacteria_Gammaproteobacteria_Aeromonadales_Aeromonadaceae_Aeromonas_Aeromonas___rivipollensis	3
D2001605_Bacteria_Proteobacteria_Gammaproteobacteria_Enterobacterales_Enterobacteriaceae_Enterobacter_uncultured___Enterobacter_sp.	3
D2001621_Bacteria_Proteobacteria_Gammaproteobacteria_Enterobacterales_Enterobacteriaceae_Enterobacter_[Enterobacter]___lignolyticus_SCF1	3
D2001623_Bacteria_Proteobacteria_Gammaproteobacteria_Enterobacterales_Yersiniaceae_Serratia_Serratia___sp._P2ACOL2	3
D2001624_Bacteria_Proteobacteria_Gammaproteobacteria_Enterobacterales_Enterobacteriaceae_Enterobacter_uncultured___Klebsiella_sp.	3
D2001632_Bacteria_Firmicutes_Bacilli_Lactobacillales_Enterococcaceae_Enterococcus_Enterococcus___flavescens_ATCC_49996	3
D2001642_Bacteria_Firmicutes_Bacilli_Lactobacillales_Enterococcaceae_Enterococcus_Enterococcus___faecium	3
D2001649_Bacteria_Proteobacteria_Gammaproteobacteria_Vibrionales_Vibrionaceae_Photobacterium_uncultured___bacterium	3
D2001654_Bacteria_Firmicutes_Bacilli_Lactobacillales_Enterococcaceae_Enterococcus_Enterococcus___faecium	3
D2001672_Bacteria_Proteobacteria_Gammaproteobacteria_Vibrionales_Vibrionaceae_Photobacterium_uncultured___bacterium	3
D2001674_Bacteria_Proteobacteria_Gammaproteobacteria_Enterobacterales_Enterobacteriaceae_Lelliottia_Pantoea___agglomerans	3
D2001679_Bacteria_Proteobacteria_Gammaproteobacteria_Vibrionales_Vibrionaceae_Photobacterium_uncultured___bacterium	3
D2001685_Bacteria_Proteobacteria_Gammaproteobacteria_Vibrionales_Vibrionaceae_Photobacterium_uncultured___bacterium	3
D2001750_Bacteria_Proteobacteria_Gammaproteobacteria_Vibrionales_Vibrionaceae_Photobacterium_uncultured___bacterium	3
D2001758_Bacteria_Proteobacteria_Gammaproteobacteria_Vibrionales_Vibrionaceae_Photobacterium_Photobacterium___phosphoreum	3
D2001759_Bacteria_Proteobacteria_Gammaproteobacteria_Vibrionales_Vibrionaceae_Photobacterium_Photobacterium___phosphoreum	3
D2001786_Bacteria_Proteobacteria_Gammaproteobacteria_Vibrionales_Vibrionaceae_Photobacterium_Photobacterium___phosphoreum	3
D2001835_Bacteria_Firmicutes_Bacilli_Lactobacillales_Aerococcaceae_Aerococcus_uncultured___bacterium	3
D2001838_Bacteria_Firmicutes_Bacilli_Lactobacillales_Aerococcaceae_Aerococcus_uncultured___bacterium	3
D2002005_Bacteria_Proteobacteria_Gammaproteobacteria_Vibrionales_Vibrionaceae_Photobacterium_Photobacterium___phosphoreum	3
D2002016_Bacteria_Proteobacteria_Gammaproteobacteria_Vibrionales_Vibrionaceae_Photobacterium_Photobacterium___phosphoreum	3
D2002019_Bacteria_Firmicutes_Bacilli_Lactobacillales_Enterococcaceae_Enterococcus_Enterococcus___phoeniculicola_ATCC_BAA-412	3
D2002027_Bacteria_Proteobacteria_Gammaproteobacteria_Vibrionales_Vibrionaceae_Photobacterium_Photobacterium___phosphoreum	3
D2002029_Bacteria_Proteobacteria_Gammaproteobacteria_Vibrionales_Vibrionaceae_Photobacterium_Photobacterium___phosphoreum	3
D2002059_Bacteria_Proteobacteria_Gammaproteobacteria_Aeromonadales_Aeromonadaceae_Aeromonas_Aeromonas___encheleia	3
D2002085_Bacteria_Proteobacteria_Gammaproteobacteria_Aeromonadales_Aeromonadaceae_Aeromonas_Aeromonas___salmonicida_subsp._salmonicida_01-B526	3
D2002109_Bacteria_Firmicutes_Bacilli_Lactobacillales_Enterococcaceae_Enterococcus_Enterococcus___sp._CR-Ec1	3
D2002146_Bacteria_Patescibacteria_Saccharimonadia_Saccharimonadales_uncultured_____Candidatus_Saccharibacteria_bacterium	3
D2002171_Bacteria_Firmicutes_Bacilli_Staphylococcales_Staphylococcaceae_Staphylococcus_Staphylococcus___saprophyticus	3
D2002205_Bacteria_Proteobacteria_Gammaproteobacteria_Aeromonadales_Aeromonadaceae_Aeromonas_Aeromonas___rivipollensis	3
D2002298_Bacteria_Proteobacteria_Gammaproteobacteria_Enterobacterales_Yersiniaceae_Serratia_Serratia___sp._P2ACOL2	3
D2002324_Bacteria_Proteobacteria_Gammaproteobacteria_Enterobacterales_Yersiniaceae_Serratia_Serratia___sp._P2ACOL2	3
D2002325_Bacteria_Proteobacteria_Gammaproteobacteria_Vibrionales_Vibrionaceae_Photobacterium_Photobacterium___phosphoreum	3
D2002397_Bacteria_Firmicutes_Bacilli_Lactobacillales_Carnobacteriaceae_Carnobacterium_Carnobacterium___divergens	3
D2002435_Bacteria_Proteobacteria_Gammaproteobacteria_Enterobacterales_Yersiniaceae_Serratia_Serratia___liquefaciens	3
D2002442_Bacteria_Proteobacteria_Gammaproteobacteria_Vibrionales_Vibrionaceae_Photobacterium_uncultured___bacterium	3																																	3
D2002516_Bacteria_Proteobacteria_Gammaproteobacteria_Vibrionales_Vibrionaceae_Photobacterium_uncultured___bacterium	3
D2002538_Bacteria_Proteobacteria_Gammaproteobacteria_Vibrionales_Vibrionaceae_Photobacterium_uncultured___bacterium	3
D2002611_Bacteria_Firmicutes_Clostridia_Clostridiales_Clostridiaceae_Clostridium____sensu_stricto_1_uncultured_bacterium	3
D2002828_Bacteria_Proteobacteria_Gammaproteobacteria_Enterobacterales_Enterobacteriaceae_Lelliottia_Enterobacter___sp._KAR4	3
D2002886_Bacteria_Proteobacteria_Gammaproteobacteria_Vibrionales_Vibrionaceae_Photobacterium_Photobacterium___phosphoreum	3
D2003018_Bacteria_Proteobacteria_Gammaproteobacteria_Vibrionales_Vibrionaceae_Photobacterium_Photobacterium___phosphoreum	3
D2003031_Bacteria_Proteobacteria_Gammaproteobacteria_Vibrionales_Vibrionaceae_Photobacterium_Photobacterium___phosphoreum	3
D2003047_Bacteria_Proteobacteria_Gammaproteobacteria_Vibrionales_Vibrionaceae_Photobacterium_Photobacterium___phosphoreum	3
D2003055_Bacteria_Proteobacteria_Gammaproteobacteria_Vibrionales_Vibrionaceae_Photobacterium_Photobacterium___phosphoreum	3
D2003142_Bacteria_Proteobacteria_Gammaproteobacteria_Vibrionales_Vibrionaceae_Photobacterium_uncultured___bacterium	3
D2003156_Bacteria_Proteobacteria_Gammaproteobacteria_Vibrionales_Vibrionaceae_Photobacterium_Photobacterium___sp._FLSCI	3
D2003207_Bacteria_Proteobacteria_Gammaproteobacteria_Vibrionales_Vibrionaceae_Photobacterium_uncultured___bacterium	3
D2003252_Bacteria_Proteobacteria_Gammaproteobacteria_Vibrionales_Vibrionaceae_Photobacterium_Photobacterium___phosphoreum	3
D2003262_Bacteria_Proteobacteria_Gammaproteobacteria_Vibrionales_Vibrionaceae_Photobacterium_Photobacterium___sp._FLSCI	3
D2003277_Bacteria_Proteobacteria_Gammaproteobacteria_Enterobacterales_Yersiniaceae_Serratia_Serratia___proteamaculans	3
D2003306_Bacteria_Proteobacteria_Gammaproteobacteria_Aeromonadales_Aeromonadaceae_Aeromonas_Aeromonas___salmonicida	3
D2004058_Bacteria_Proteobacteria_Gammaproteobacteria_Enterobacterales_Yersiniaceae_Serratia_uncultured___proteobacterium	3
D2004073_Bacteria_Proteobacteria_Gammaproteobacteria_Vibrionales_Vibrionaceae_Photobacterium_uncultured___bacterium	3
D2004243_Bacteria_Proteobacteria_Gammaproteobacteria_Vibrionales_Vibrionaceae_Photobacterium_uncultured___bacterium	3
D2004249_Bacteria_Proteobacteria_Gammaproteobacteria_Enterobacterales_Enterobacteriaceae_Lelliottia_Enterobacter___sp._KAR4	3
D2004415_Bacteria_Proteobacteria_Gammaproteobacteria_Aeromonadales_Aeromonadaceae_Aeromonas_Aeromonas___eucrenophila	3
D2004522_Bacteria_Firmicutes_Bacilli_Lactobacillales_Enterococcaceae_Enterococcus_Enterococcus___phoeniculicola_ATCC_BAA-412	3
D2004646_Bacteria_Proteobacteria_Gammaproteobacteria_Enterobacterales_Yersiniaceae_Serratia_Serratia___sp._P2ACOL2	3
D2004691_Bacteria_Proteobacteria_Gammaproteobacteria_Vibrionales_Vibrionaceae_Photobacterium_uncultured___bacterium	3																																					3
D2004825_Bacteria_Proteobacteria_Gammaproteobacteria_Vibrionales_Vibrionaceae_Photobacterium_uncultured___bacterium	3
D2004828_Bacteria_Proteobacteria_Gammaproteobacteria_Vibrionales_Vibrionaceae_Photobacterium_Photobacterium___phosphoreum	3
D2005255_Bacteria_Firmicutes_Bacilli_Lactobacillales_Enterococcaceae_Enterococcus_Enterococcus___sp._CR-Ec1	3
D2005279_Bacteria_Firmicutes_Bacilli_Lactobacillales_Enterococcaceae_Enterococcus_Enterococcus___flavescens_ATCC_49996	3
D2005318_Bacteria_Proteobacteria_Gammaproteobacteria_Vibrionales_Vibrionaceae_Photobacterium_uncultured___bacterium	3
D2005378_Bacteria_Proteobacteria_Gammaproteobacteria_Enterobacterales_Yersiniaceae_Serratia_Serratia___sp._P2ACOL2	3
D2005391_Bacteria_Proteobacteria_Gammaproteobacteria_Vibrionales_Vibrionaceae_Photobacterium_Photobacterium___phosphoreum	3
D2005776_Bacteria_Firmicutes_Clostridia_Clostridiales_Clostridiaceae_Clostridium____sensu_stricto_1_uncultured_bacterium	3
D2005823_Bacteria_Proteobacteria_Gammaproteobacteria_Enterobacterales_Enterobacteriaceae_Raoultella_Raoultella___terrigena	3
D2006134_Bacteria_Proteobacteria_Gammaproteobacteria_Enterobacterales_Yersiniaceae_Serratia_uncultured___bacterium	3
D2006198_Bacteria_Bacteroidota_Bacteroidia_Cytophagales_Microscillaceae_uncultured_metagenome	3
D2006299_Bacteria_Proteobacteria_Gammaproteobacteria_Aeromonadales_Aeromonadaceae_Aeromonas_Aeromonas___rivipollensis	3
D2006302_Bacteria_Proteobacteria_Gammaproteobacteria_Aeromonadales_Aeromonadaceae_Aeromonas_Aeromonas___eucrenophila	3
D2006759_Bacteria_Proteobacteria_Gammaproteobacteria_Vibrionales_Vibrionaceae_Photobacterium_uncultured___bacterium	3
D2006991_Bacteria_Firmicutes_Bacilli_Lactobacillales_Aerococcaceae_Aerococcus_uncultured___bacterium	3
D2007039_Bacteria_Firmicutes_Clostridia_Clostridiales_Clostridiaceae_Clostridium____sensu_stricto_1_uncultured_bacterium	3
D2007067_Bacteria_Proteobacteria_Gammaproteobacteria_Vibrionales_Vibrionaceae_Photobacterium_Photobacterium___phosphoreum	3
D2007277_Bacteria_Firmicutes_Bacilli_Lactobacillales_Enterococcaceae_Enterococcus_Enterococcus___malodoratus_ATCC_43197	3
D2007339_Bacteria_Proteobacteria_Gammaproteobacteria_Enterobacterales_Enterobacteriaceae_Enterobacter_uncultured___bacterium	3
D2007468_Bacteria_Proteobacteria_Gammaproteobacteria_Burkholderiales_Comamonadaceae_Comamonas_uncultured___Comamonas_sp.	3
D2007529_Bacteria_Proteobacteria_Gammaproteobacteria_Xanthomonadales_Xanthomonadaceae_Stenotrophomonas_uncultured___bacterium	3
D2007704_Bacteria_Proteobacteria_Gammaproteobacteria_Enterobacterales_Hafniaceae_Hafnia-Obesumbacterium_Hafnia___alvei_FB1	3
D2007710_Bacteria_Proteobacteria_Gammaproteobacteria_Vibrionales_Vibrionaceae_Photobacterium_uncultured___bacterium	3
D2007810_Bacteria_Proteobacteria_Gammaproteobacteria_Vibrionales_Vibrionaceae_Photobacterium_uncultured___bacterium	3
D2007922_Bacteria_Proteobacteria_Gammaproteobacteria_Enterobacterales_Enterobacteriaceae_Raoultella_Raoultella___ornithinolytica	3
D2007957_Bacteria_Proteobacteria_Gammaproteobacteria_Vibrionales_Vibrionaceae_Photobacterium_uncultured___bacterium	3
D2008054_Bacteria_Proteobacteria_Gammaproteobacteria_Vibrionales_Vibrionaceae_Photobacterium_uncultured___bacterium	3
D2008125_Bacteria_Firmicutes_Clostridia_Clostridiales_Clostridiaceae_Clostridium____sensu_stricto_1_uncultured_bacterium	3
D2008248_Bacteria_Proteobacteria_Gammaproteobacteria_Vibrionales_Vibrionaceae_Photobacterium_uncultured___bacterium	3
D2008828_Bacteria_Proteobacteria_Gammaproteobacteria_Aeromonadales_Aeromonadaceae_Aeromonas_Aeromonas___rivipollensis	3
D2008875_Bacteria_Firmicutes_Clostridia_Clostridiales_Clostridiaceae_Clostridium____sensu_stricto_1_uncultured_bacterium	3
D2009035_Bacteria_Proteobacteria_Gammaproteobacteria_Enterobacterales_Yersiniaceae_Serratia_uncultured___bacterium	3
D2009056_Bacteria_Proteobacteria_Gammaproteobacteria_Enterobacterales_Hafniaceae_Hafnia-Obesumbacterium_Hafnia___alvei_FB1	3			3
D2009072_Bacteria_Proteobacteria_Gammaproteobacteria_Enterobacterales_Yersiniaceae_Serratia_Serratia___sp._P2ACOL2	3
D2009088_Bacteria_Proteobacteria_Gammaproteobacteria_Enterobacterales_Yersiniaceae_Serratia_Serratia___sp._P2ACOL2	3
D2009148_Bacteria_Proteobacteria_Gammaproteobacteria_Vibrionales_Vibrionaceae_Photobacterium_Photobacterium___sp._FLSCI	3
OTU000034_Bacteria_Bacteroidetes_Bacteroidia_Cytophagales_Spirosomaceae_Runella_metagenome	3
OTU000304_Bacteria_Firmicutes_Clostridia_Clostridiales_Clostridiaceae_2_Alkaliphilus_uncultured_prokaryote	3
OTU000347_Bacteria_Firmicutes_Bacilli_Lactobacillales_Enterococcaceae_Vagococcus_Vagococcus_humatus	3									3
OTU000695_Bacteria_Proteobacteria_Alphaproteobacteria_Caulobacterales_Caulobacteraceae_Phenylobacterium_metagenome	3																																																3
OTU001309_Bacteria_Proteobacteria_Gammaproteobacteria_Vibrionales_Vibrionaceae_Photobacterium_uncultured_Photobacterium_sp.	3																	3
OTU001506_Bacteria_Proteobacteria_Gammaproteobacteria_Alteromonadales_Shewanellaceae_Shewanella_uncultured_bacterium	3
OTU002070_Bacteria_Firmicutes_Bacilli_Bacillales_Staphylococcaceae_Macrococcus_Macrococcus_caseolyticus	3																																													3
OTU002124_Bacteria_Planctomycetes_Planctomycetacia_Pirellulales_Pirellulaceae_Rhodopirellula_uncultured_bacterium	3
OTU002309_Bacteria_Firmicutes_Clostridia_Clostridiales_Caldicoprobacteraceae_Caldicoprobacter_uncultured_bacterium	3																																													3
OTU002322_Bacteria_Proteobacteria_Gammaproteobacteria_Xanthomonadales_Xanthomonadaceae_Lysobacter_uncultured_bacterium	3																																																3
OTU002327_Bacteria_Proteobacteria_Gammaproteobacteria_Vibrionales_Vibrionaceae_Photobacterium_uncultured_bacterium	3																																			3
OTU002336_Bacteria_Firmicutes_Clostridia_Clostridiales_Clostridiaceae_1_Clostridium_sensu_stricto_7_uncultured_bacterium	3														3
OTU002350_Bacteria_Fusobacteria_Fusobacteriia_Fusobacteriales_Fusobacteriaceae_Fusobacterium_uncultured_bacterium	3					3
OTU002363_Bacteria_Proteobacteria_Gammaproteobacteria_Vibrionales_Vibrionaceae_Photobacterium_uncultured_bacterium	3
OTU002398_Bacteria_Firmicutes_Bacilli_Lactobacillales_Streptococcaceae_Streptococcus_uncultured_bacterium	3																																														3
OTU002401_Bacteria_Firmicutes_Erysipelotrichia_Erysipelotrichales_Erysipelotrichaceae_Erysipelothrix_Erysipelothrix_rhusiopathiae_ATCC_19414	3																																					3
OTU002543_Bacteria_Planctomycetes_vadinHA49_uncultured_bacterium___	3														3
OTU002550_Bacteria_Proteobacteria_Gammaproteobacteria_Pseudomonadales_Pseudomonadaceae_Pseudomonas_Pseudomonas_thermotolerans_J53	3																																																3
OTU002674_Bacteria_Bacteroidetes_Bacteroidia_Cytophagales_Microscillaceae_uncultured_uncultured_bacterium	3
OTU002732_Bacteria_Spirochaetes_Spirochaetia_Brevinematales_Brevinemataceae_Brevinema_uncultured_bacterium	3
OTU002867_Bacteria_Proteobacteria_Gammaproteobacteria_Aeromonadales_Aeromonadaceae_Aeromonas_Aeromonas_sobria	3
OTU002890_Bacteria_Proteobacteria_Alphaproteobacteria_Sphingomonadales_Sphingomonadaceae_Sphingopyxis_uncultured_bacterium	3
OTU002911_Bacteria_Planctomycetes_Planctomycetacia_Gemmatales_Gemmataceae_Fimbriiglobus_uncultured_bacterium	3																																								3
OTU003121_Bacteria_Firmicutes_Clostridia_Clostridiales_Clostridiaceae_1_Clostridium_sensu_stricto_7_Clostridium_botulinum	3
OTU003137_Bacteria_Firmicutes_Clostridia_Clostridiales_Peptococcaceae_Desulfitibacter_uncultured_bacterium	3																																											3
OTU003142_Bacteria_Firmicutes_Clostridia_Clostridiales_Family_XI_uncultured_uncultured_bacterium	3																																				3
OTU003144_Bacteria_Firmicutes_Bacilli_Bacillales_Bacillaceae_Pseudogracilibacillus_uncultured_bacterium	3
OTU003148_Bacteria_Proteobacteria_Alphaproteobacteria_Sphingomonadales_Sphingomonadaceae_Novosphingobium_uncultured_bacterium	3																																3
OTU003158_Bacteria_Firmicutes_Clostridia_Clostridiales_Clostridiaceae_1_Clostridium_sensu_stricto_18_Clostridium_sp._IEH_97212	3
OTU003233_Bacteria_Proteobacteria_Gammaproteobacteria_Vibrionales_Vibrionaceae_Photobacterium_uncultured_Photobacterium_sp.	3
OTU003303_Bacteria_Actinobacteria_Actinobacteria_Micrococcales_Microbacteriaceae_Leucobacter_Leucobacter_sp._Ag1	3
OTU003566_Bacteria_Firmicutes_Clostridia_Clostridiales_Family_XIII_[Eubacterium]_brachy_group_uncultured_bacterium	3
OTU004663_Bacteria_Firmicutes_Bacilli_Bacillales_Staphylococcaceae_Staphylococcus_uncultured_bacterium	3
OTU004725_Bacteria_Proteobacteria_Gammaproteobacteria_Pseudomonadales_Moraxellaceae_Acinetobacter_uncultured_bacterium	3			3
OTU004783_Bacteria_Proteobacteria_Gammaproteobacteria_Xanthomonadales_Xanthomonadaceae_Stenotrophomonas_uncultured_bacterium	3
OTU005576_Bacteria_Patescibacteria_Gracilibacteria_Absconditabacteriales_(SR1)_uncultured_bacterium__	3							3
OTU005586_Bacteria_Firmicutes_Bacilli_Bacillales_Paenibacillaceae_Brevibacillus_Brevibacillus_sp.	3																															3
OTU005597_Bacteria_Firmicutes_Erysipelotrichia_Erysipelotrichales_Erysipelotrichaceae_Erysipelotrichaceae_UCG-009_uncultured_rumen_bacterium	3							3
OTU005613_Bacteria_Proteobacteria_Gammaproteobacteria_Vibrionales_Vibrionaceae_Photobacterium_Photobacterium_piscicola	3					3
OTU005760_Bacteria_Fusobacteria_Fusobacteriia_Fusobacteriales_Fusobacteriaceae_Fusobacterium_uncultured_bacterium	3
OTU005763_Bacteria_Proteobacteria_Gammaproteobacteria_Pseudomonadales_Pseudomonadaceae_Pseudomonas_uncultured_Pseudomonas_sp.	3
OTU006441_Bacteria_Proteobacteria_Gammaproteobacteria_Alteromonadales_Shewanellaceae_Shewanella_uncultured_bacterium	3									3
OTU006722_Bacteria_Proteobacteria_Gammaproteobacteria_Vibrionales_Vibrionaceae_Photobacterium_uncultured_bacterium	3														3
OTU007991_Bacteria_Firmicutes_Bacilli_Bacillales_Bacillaceae_Bacillus_Bacillus_oleronius	3																																				3
OTU008001_Bacteria_Proteobacteria_Gammaproteobacteria_Salinisphaerales_Salinisphaeraceae_Salinisphaera_uncultured_bacterium	3
OTU008022_Bacteria_Firmicutes_Bacilli_Bacillales_Planococcaceae_Viridibacillus_Viridibacillus_arvi	3							3
OTU008520_Bacteria_Firmicutes_Clostridia_Clostridiales_Family_XI_Anaerococcus_uncultured_bacterium	3
OTU008712_Bacteria_Firmicutes_Bacilli_Bacillales_Planococcaceae_Lysinibacillus_Lysinibacillus_sinduriensis	3																																														3
OTU008730_Bacteria_Proteobacteria_Alphaproteobacteria_Caulobacterales_Caulobacteraceae_Brevundimonas_uncultured_bacterium	3
OTU009931_Bacteria_Firmicutes_Bacilli_Bacillales_Bacillaceae_Oceanobacillus_Oceanobacillus_sp._AvH_7	3															3
OTU010356_Bacteria_Firmicutes_Bacilli_Bacillales_Bacillaceae_Bacillus_Bacillus_solani	3																																							3
OTU010742_Bacteria_Proteobacteria_Gammaproteobacteria_Alteromonadales_Shewanellaceae_Shewanella_uncultured_bacterium	3
D2000082_Bacteria_Proteobacteria_Gammaproteobacteria_Enterobacterales_Yersiniaceae_Serratia_uncultured___Serratia_sp.	2
D2000105_Bacteria_Proteobacteria_Gammaproteobacteria_Vibrionales_Vibrionaceae_Photobacterium_uncultured___bacterium	2
D2000163_Bacteria_Proteobacteria_Gammaproteobacteria_Enterobacterales_Yersiniaceae_Serratia_uncultured___bacterium	2
D2000165_Bacteria_Proteobacteria_Gammaproteobacteria_Vibrionales_Vibrionaceae_Photobacterium_Photobacterium___phosphoreum	2
D2000167_Bacteria_Proteobacteria_Gammaproteobacteria_Vibrionales_Vibrionaceae_Photobacterium_Photobacterium___phosphoreum	2
D2000171_Bacteria_Proteobacteria_Gammaproteobacteria_Xanthomonadales_Xanthomonadaceae_Stenotrophomonas_Stenotrophomonas___maltophilia	2
D2000176_Bacteria_Spirochaetota_Brevinematia_Brevinematales_Brevinemataceae_Brevinema_uncultured___bacterium	2
D2000178_Bacteria_Proteobacteria_Gammaproteobacteria_Xanthomonadales_Xanthomonadaceae_Stenotrophomonas_uncultured___bacterium	2
D2000180_Bacteria_Proteobacteria_Gammaproteobacteria_Vibrionales_Vibrionaceae_Photobacterium_Photobacterium___phosphoreum	2
D2000197_Bacteria_Proteobacteria_Gammaproteobacteria_Vibrionales_Vibrionaceae_Photobacterium_Photobacterium___phosphoreum	2
D2000210_Bacteria_Proteobacteria_Gammaproteobacteria_Vibrionales_Vibrionaceae_Photobacterium_uncultured___bacterium	2
D2000212_Bacteria_Proteobacteria_Gammaproteobacteria_Vibrionales_Vibrionaceae_Photobacterium_uncultured___bacterium	2
D2000219_Bacteria_Firmicutes_Bacilli_Lactobacillales_Enterococcaceae_Enterococcus_Enterococcus___phoeniculicola_ATCC_BAA-412	2
D2000222_Bacteria_Proteobacteria_Gammaproteobacteria_Vibrionales_Vibrionaceae_Photobacterium_Photobacterium___phosphoreum	2
D2000224_Bacteria_Proteobacteria_Gammaproteobacteria_Xanthomonadales_Xanthomonadaceae_Stenotrophomonas_uncultured___bacterium	2
D2000227_Bacteria_Proteobacteria_Gammaproteobacteria_Enterobacterales_Yersiniaceae_Serratia_uncultured___Serratia_sp.	2
D2000238_Bacteria_Proteobacteria_Gammaproteobacteria_Enterobacterales_Enterobacteriaceae_Raoultella_Raoultella___terrigena	2
D2000239_Bacteria_Proteobacteria_Gammaproteobacteria_Xanthomonadales_Xanthomonadaceae_Stenotrophomonas_uncultured___bacterium	2
D2000245_Bacteria_Proteobacteria_Gammaproteobacteria_Xanthomonadales_Xanthomonadaceae_Stenotrophomonas_uncultured___bacterium	2
D2000247_Bacteria_Proteobacteria_Gammaproteobacteria_Aeromonadales_Aeromonadaceae_Aeromonas_Aeromonas___sp._ASNIH1	2
D2000248_Bacteria_Proteobacteria_Gammaproteobacteria_Enterobacterales_Enterobacteriaceae_Raoultella_Raoultella___ornithinolytica	2
D2000251_Bacteria_Proteobacteria_Gammaproteobacteria_Vibrionales_Vibrionaceae_Photobacterium_Photobacterium___piscicola	2
D2000252_Bacteria_Proteobacteria_Gammaproteobacteria_Xanthomonadales_Xanthomonadaceae_Stenotrophomonas_uncultured___bacterium	2
D2000253_Bacteria_Proteobacteria_Gammaproteobacteria_Vibrionales_Vibrionaceae_Photobacterium_uncultured___bacterium	2
D2000255_Bacteria_Proteobacteria_Gammaproteobacteria_Xanthomonadales_Xanthomonadaceae_Stenotrophomonas_uncultured___bacterium	2
D2000265_Bacteria_Proteobacteria_Gammaproteobacteria_Enterobacterales_Yersiniaceae_Serratia_uncultured___bacterium	2
D2000266_Bacteria_Proteobacteria_Gammaproteobacteria_Vibrionales_Vibrionaceae_Photobacterium_Photobacterium___phosphoreum	2
D2000275_Bacteria_Proteobacteria_Gammaproteobacteria_Vibrionales_Vibrionaceae_Photobacterium_Photobacterium___phosphoreum	2
D2000278_Bacteria_Proteobacteria_Gammaproteobacteria_Vibrionales_Vibrionaceae_Photobacterium_Photobacterium___phosphoreum	2
D2000281_Bacteria_Proteobacteria_Gammaproteobacteria_Xanthomonadales_Xanthomonadaceae_Stenotrophomonas_Stenotrophomonas___maltophilia	2
D2000289_Bacteria_Proteobacteria_Gammaproteobacteria_Vibrionales_Vibrionaceae_Photobacterium_Photobacterium___phosphoreum	2
D2000299_Bacteria_Proteobacteria_Gammaproteobacteria_Enterobacterales_Hafniaceae_Hafnia-Obesumbacterium_Hafnia___alvei_FB1	2
D2000303_Bacteria_Proteobacteria_Gammaproteobacteria_Aeromonadales_Aeromonadaceae_Aeromonas_Aeromonas___salmonicida_subsp._masoucida	2
D2000309_Bacteria_Firmicutes_Clostridia_Clostridiales_Clostridiaceae_Clostridium____sensu_stricto_1_uncultured_bacterium	2
D2000314_Bacteria_Proteobacteria_Gammaproteobacteria_Enterobacterales_Enterobacteriaceae_Raoultella_Raoultella___terrigena	2																																	2
D2000336_Bacteria_Proteobacteria_Gammaproteobacteria_Vibrionales_Vibrionaceae_Photobacterium_uncultured___bacterium	2
D2000346_Bacteria_Firmicutes_Bacilli_Lactobacillales_Streptococcaceae_Lactococcus_Lactococcus___raffinolactis	2
D2000347_Bacteria_Proteobacteria_Gammaproteobacteria_Vibrionales_Vibrionaceae_Photobacterium_uncultured___bacterium	2
D2000348_Bacteria_Firmicutes_Bacilli_Lactobacillales_Enterococcaceae_Enterococcus_Enterococcus___phoeniculicola_ATCC_BAA-412	2
D2000350_Bacteria_Proteobacteria_Gammaproteobacteria_Aeromonadales_Aeromonadaceae_Aeromonas_Aeromonas___media_WS	2
D2000363_Bacteria_Cyanobacteria_Cyanobacteriia_Cyanobacteriales_Chroococcidiopsaceae_uncultured_uncultured___bacterium	2
D2000365_Bacteria_Proteobacteria_Gammaproteobacteria_Vibrionales_Vibrionaceae_Photobacterium_Photobacterium___sp._FLSCI	2
D2000368_Bacteria_Proteobacteria_Gammaproteobacteria_Vibrionales_Vibrionaceae_Photobacterium_Photobacterium___phosphoreum	2
D2000392_Bacteria_Proteobacteria_Gammaproteobacteria_Vibrionales_Vibrionaceae_Photobacterium_uncultured___bacterium	2
D2000394_Bacteria_Proteobacteria_Gammaproteobacteria_Aeromonadales_Aeromonadaceae_Aeromonas_Aeromonas___sp._CU5	2
D2000406_Bacteria_Proteobacteria_Gammaproteobacteria_Aeromonadales_Aeromonadaceae_Aeromonas_Aeromonas___popoffii	2
D2000407_Bacteria_Proteobacteria_Gammaproteobacteria_Enterobacterales_Enterobacteriaceae_Klebsiella_uncultured___bacterium	2
D2000417_Bacteria_Proteobacteria_Gammaproteobacteria_Vibrionales_Vibrionaceae_Photobacterium_uncultured___bacterium	2
D2000420_Bacteria_Proteobacteria_Gammaproteobacteria_Vibrionales_Vibrionaceae_Photobacterium_uncultured___bacterium	2
D2000421_Bacteria_Proteobacteria_Gammaproteobacteria_Vibrionales_Vibrionaceae_Photobacterium_Photobacterium___sp._FLSCI	2
D2000434_Bacteria_Firmicutes_Bacilli_Lactobacillales_Enterococcaceae_Enterococcus_uncultured___bacterium	2
D2000451_Bacteria_Proteobacteria_Gammaproteobacteria_Vibrionales_Vibrionaceae_Photobacterium_Photobacterium___phosphoreum	2
D2000462_Bacteria_Firmicutes_Bacilli_Lactobacillales_Enterococcaceae_Enterococcus_Enterococcus___flavescens_ATCC_49996	2
D2000474_Bacteria_Proteobacteria_Gammaproteobacteria_Vibrionales_Vibrionaceae_Photobacterium_Photobacterium___phosphoreum	2
D2000476_Bacteria_Proteobacteria_Gammaproteobacteria_Vibrionales_Vibrionaceae_Photobacterium_uncultured___bacterium	2
D2000486_Bacteria_Proteobacteria_Gammaproteobacteria_Vibrionales_Vibrionaceae_Photobacterium_Photobacterium___phosphoreum	2
D2000491_Bacteria_Proteobacteria_Gammaproteobacteria_Vibrionales_Vibrionaceae_Photobacterium_Photobacterium___sp._FLSCI	2
D2000494_Bacteria_Proteobacteria_Gammaproteobacteria_Vibrionales_Vibrionaceae_Photobacterium_Photobacterium___phosphoreum	2
D2000500_Bacteria_Firmicutes_Clostridia_Clostridiales_Clostridiaceae_Clostridium____sensu_stricto_1_uncultured_bacterium	2
D2000506_Bacteria_Proteobacteria_Gammaproteobacteria_Vibrionales_Vibrionaceae_Photobacterium_Photobacterium___phosphoreum	2																		2
D2000508_Bacteria_Proteobacteria_Gammaproteobacteria_Aeromonadales_Aeromonadaceae_Aeromonas_Aeromonas___eucrenophila	2
D2000513_Bacteria_Proteobacteria_Gammaproteobacteria_Vibrionales_Vibrionaceae_Photobacterium_uncultured___bacterium	2
D2000528_Bacteria_Proteobacteria_Gammaproteobacteria_Vibrionales_Vibrionaceae_Photobacterium_uncultured___bacterium	2
D2000529_Bacteria_Proteobacteria_Gammaproteobacteria_Vibrionales_Vibrionaceae_Photobacterium_Photobacterium___phosphoreum	2
D2000542_Bacteria_Proteobacteria_Gammaproteobacteria_Enterobacterales_Enterobacteriaceae_Kluyvera_Kluyvera___cryocrescens	2
D2000543_Bacteria_Firmicutes_Bacilli_Lactobacillales_Enterococcaceae_Enterococcus_Enterococcus___phoeniculicola_ATCC_BAA-412	2
D2000546_Bacteria_Proteobacteria_Gammaproteobacteria_Enterobacterales_Enterobacteriaceae_Enterobacter_uncultured___Klebsiella_sp.	2
D2000556_Bacteria_Firmicutes_Bacilli_Lactobacillales_Carnobacteriaceae_Carnobacterium_Carnobacterium___sp.	2
D2000561_Bacteria_Firmicutes_Bacilli_Lactobacillales_Enterococcaceae_Enterococcus_Enterococcus___faecium	2
D2000563_Bacteria_Firmicutes_Bacilli_Lactobacillales_Carnobacteriaceae_Carnobacterium_uncultured___Carnobacterium_sp.	2
D2000568_Bacteria_Firmicutes_Bacilli_Lactobacillales_Enterococcaceae_Enterococcus_Enterococcus___flavescens_ATCC_49996	2
D2000571_Bacteria_Proteobacteria_Gammaproteobacteria_Vibrionales_Vibrionaceae_Photobacterium_Photobacterium___sp._FLSCI	2
D2000604_Bacteria_Proteobacteria_Gammaproteobacteria_Vibrionales_Vibrionaceae_Photobacterium_uncultured___bacterium	2
D2000622_Bacteria_Proteobacteria_Gammaproteobacteria_Vibrionales_Vibrionaceae_Photobacterium_Photobacterium___phosphoreum	2
D2000628_Bacteria_Proteobacteria_Gammaproteobacteria_Vibrionales_Vibrionaceae_Photobacterium_uncultured___bacterium	2
D2000634_Bacteria_Proteobacteria_Gammaproteobacteria_Vibrionales_Vibrionaceae_Photobacterium_uncultured___bacterium	2
D2000637_Bacteria_Proteobacteria_Gammaproteobacteria_Vibrionales_Vibrionaceae_Photobacterium_Photobacterium___phosphoreum	2
D2000655_Bacteria_Firmicutes_Bacilli_Staphylococcales_Staphylococcaceae_Staphylococcus_Staphylococcus___saprophyticus	2
D2000660_Bacteria_Proteobacteria_Gammaproteobacteria_Vibrionales_Vibrionaceae_Photobacterium_uncultured___bacterium	2
D2000661_Bacteria_Proteobacteria_Gammaproteobacteria_Vibrionales_Vibrionaceae_Photobacterium_Photobacterium___phosphoreum	2
D2000674_Bacteria_Actinobacteriota_Actinobacteria_Corynebacteriales_Nocardiaceae_Nocardia_Nocardia___sp.	2
D2000688_Bacteria_Proteobacteria_Gammaproteobacteria_Enterobacterales_Yersiniaceae_Serratia_uncultured___bacterium	2
D2000707_Bacteria_Proteobacteria_Gammaproteobacteria_Vibrionales_Vibrionaceae_Photobacterium_Photobacterium___phosphoreum	2
D2000711_Bacteria_Proteobacteria_Gammaproteobacteria_Enterobacterales_Yersiniaceae_Serratia_Serratia___sp._P2ACOL2	2
D2000713_Bacteria_Firmicutes_Clostridia_Clostridiales_Clostridiaceae_Clostridium____sensu_stricto_1_uncultured_bacterium	2
D2000723_Bacteria_Proteobacteria_Gammaproteobacteria_Enterobacterales_Enterobacteriaceae_Enterobacter_uncultured___Enterobacter_sp.	2
D2000739_Bacteria_Proteobacteria_Gammaproteobacteria_Enterobacterales_Yersiniaceae_Serratia_uncultured___bacterium	2
D2000740_Bacteria_Firmicutes_Bacilli_Lactobacillales_Enterococcaceae_Enterococcus_Enterococcus___casseliflavus	2
D2000741_Bacteria_Proteobacteria_Gammaproteobacteria_Enterobacterales_Yersiniaceae_Serratia_uncultured___bacterium	2
D2000756_Bacteria_Proteobacteria_Gammaproteobacteria_Vibrionales_Vibrionaceae_Photobacterium_Photobacterium___phosphoreum	2
D2000760_Bacteria_Proteobacteria_Gammaproteobacteria_Vibrionales_Vibrionaceae_Photobacterium_uncultured___bacterium	2
D2000771_Bacteria_Proteobacteria_Gammaproteobacteria_Vibrionales_Vibrionaceae_Photobacterium_uncultured___bacterium	2
D2000773_Bacteria_Proteobacteria_Gammaproteobacteria_Enterobacterales_Yersiniaceae_Serratia_uncultured___bacterium	2
D2000778_Bacteria_Proteobacteria_Gammaproteobacteria_Enterobacterales_Yersiniaceae_Serratia_Serratia___sp._P2ACOL2	2
D2000785_Bacteria_Firmicutes_Bacilli_Lactobacillales_Carnobacteriaceae_Carnobacterium_uncultured___Carnobacterium_sp.	2
D2000788_Bacteria_Firmicutes_Bacilli_Lactobacillales_Streptococcaceae_Lactococcus_Lactococcus___raffinolactis	2
D2000789_Bacteria_Firmicutes_Bacilli_Lactobacillales_Streptococcaceae_Lactococcus_Lactococcus___raffinolactis	2
D2000802_Bacteria_Proteobacteria_Gammaproteobacteria_Vibrionales_Vibrionaceae_Photobacterium_Photobacterium___phosphoreum	2
D2000806_Bacteria_Proteobacteria_Gammaproteobacteria_Enterobacterales_Enterobacteriaceae_Enterobacter_uncultured___Klebsiella_sp.	2
D2000828_Bacteria_Proteobacteria_Gammaproteobacteria_Vibrionales_Vibrionaceae_Photobacterium_uncultured___bacterium	2
D2000850_Bacteria_Spirochaetota_Brevinematia_Brevinematales_Brevinemataceae_Brevinema_uncultured___bacterium	2
D2000857_Bacteria_Firmicutes_Bacilli_Lactobacillales_Enterococcaceae_Enterococcus_Enterococcus___phoeniculicola_ATCC_BAA-412	2
D2000860_Bacteria_Firmicutes_Bacilli_Lactobacillales_Carnobacteriaceae_Carnobacterium_Carnobacterium___maltaromaticum	2
D2000861_Bacteria_Proteobacteria_Gammaproteobacteria_Enterobacterales_Yersiniaceae_Serratia_Serratia___liquefaciens	2
D2000862_Bacteria_Proteobacteria_Gammaproteobacteria_Enterobacterales_Yersiniaceae_Serratia_Serratia___sp._P2ACOL2	2
D2000863_Bacteria_Proteobacteria_Gammaproteobacteria_Enterobacterales_Yersiniaceae_Serratia_Serratia___liquefaciens	2
D2000884_Bacteria_Firmicutes_Bacilli_Lactobacillales_Aerococcaceae_Aerococcus_uncultured___bacterium	2
D2000891_Bacteria_Proteobacteria_Gammaproteobacteria_Vibrionales_Vibrionaceae_Photobacterium_uncultured___bacterium	2
D2000912_Bacteria_Proteobacteria_Gammaproteobacteria_Vibrionales_Vibrionaceae_Photobacterium_Photobacterium___phosphoreum	2
D2000913_Bacteria_Proteobacteria_Gammaproteobacteria_Enterobacterales_Yersiniaceae_Serratia_Serratia___liquefaciens	2
D2000918_Bacteria_Proteobacteria_Gammaproteobacteria_Vibrionales_Vibrionaceae_Photobacterium_Photobacterium___phosphoreum	2
D2000936_Bacteria_Proteobacteria_Gammaproteobacteria_Enterobacterales_Yersiniaceae_Serratia_Serratia___liquefaciens	2
D2000942_Bacteria_Proteobacteria_Gammaproteobacteria_Enterobacterales_Hafniaceae_Hafnia-Obesumbacterium_Hafnia___alvei_FB1	2
D2000943_Bacteria_Firmicutes_Bacilli_Lactobacillales_Enterococcaceae_Enterococcus_Enterococcus___phoeniculicola_ATCC_BAA-412	2
D2000959_Bacteria_Bacteroidota_Bacteroidia_Cytophagales_Microscillaceae_uncultured_metagenome	2
D2000969_Bacteria_Proteobacteria_Gammaproteobacteria_Enterobacterales_Hafniaceae_Hafnia-Obesumbacterium_Hafnia___alvei_FB1	2
D2000976_Bacteria_Firmicutes_Bacilli_Lactobacillales_Aerococcaceae_Aerococcus_uncultured___bacterium	2
D2000994_Bacteria_Proteobacteria_Gammaproteobacteria_Enterobacterales_Yersiniaceae_Serratia_Serratia___liquefaciens	2
D2000999_Bacteria_Proteobacteria_Gammaproteobacteria_Vibrionales_Vibrionaceae_Photobacterium_Photobacterium___phosphoreum	2
D2001006_Bacteria_Proteobacteria_Gammaproteobacteria_Enterobacterales_Enterobacteriaceae_Citrobacter_uncultured___bacterium	2
D2001016_Bacteria_Proteobacteria_Gammaproteobacteria_Vibrionales_Vibrionaceae_Photobacterium_Photobacterium___phosphoreum	2
D2001035_Bacteria_Proteobacteria_Gammaproteobacteria_Enterobacterales_Hafniaceae_Hafnia-Obesumbacterium_Hafnia___alvei_FB1	2
D2001038_Bacteria_Proteobacteria_Gammaproteobacteria_Enterobacterales_Hafniaceae_Hafnia-Obesumbacterium_Hafnia___alvei_FB1	2
D2001041_Bacteria_Proteobacteria_Gammaproteobacteria_Enterobacterales_Yersiniaceae_Serratia_Serratia___liquefaciens	2
D2001045_Bacteria_Proteobacteria_Gammaproteobacteria_Enterobacterales_Hafniaceae_Hafnia-Obesumbacterium_Hafnia___alvei_FB1	2
D2001058_Bacteria_Proteobacteria_Gammaproteobacteria_Vibrionales_Vibrionaceae_Photobacterium_uncultured___bacterium	2
D2001079_Bacteria_Proteobacteria_Gammaproteobacteria_Aeromonadales_Aeromonadaceae_Aeromonas_Aeromonas___salmonicida_subsp._salmonicida_01-B526	2
D2001080_Bacteria_Proteobacteria_Gammaproteobacteria_Vibrionales_Vibrionaceae_Photobacterium_uncultured___bacterium	2
D2001081_Bacteria_Proteobacteria_Gammaproteobacteria_Enterobacterales_Yersiniaceae_Serratia_Serratia___liquefaciens	2
D2001083_Bacteria_Proteobacteria_Gammaproteobacteria_Aeromonadales_Aeromonadaceae_Aeromonas_Aeromonas___salmonicida_subsp._masoucida	2
D2001086_Bacteria_Firmicutes_Bacilli_Lactobacillales_Carnobacteriaceae_Carnobacterium_uncultured___Carnobacterium_sp.	2
D2001089_Bacteria_Proteobacteria_Gammaproteobacteria_Vibrionales_Vibrionaceae_Photobacterium_uncultured___bacterium	2
D2001090_Bacteria_Firmicutes_Bacilli_Lactobacillales_Enterococcaceae_Enterococcus_Enterococcus___faecium_ATCC_8459	2
D2001093_Bacteria_Firmicutes_Bacilli_Lactobacillales_Enterococcaceae_Enterococcus_Enterococcus___faecium	2
D2001094_Bacteria_Firmicutes_Bacilli_Lactobacillales_Carnobacteriaceae_Carnobacterium_Carnobacterium___maltaromaticum	2
D2001097_Bacteria_Proteobacteria_Gammaproteobacteria_Vibrionales_Vibrionaceae_Photobacterium_uncultured___bacterium	2
D2001099_Bacteria_Proteobacteria_Gammaproteobacteria_Vibrionales_Vibrionaceae_Photobacterium_uncultured___bacterium	2
D2001102_Bacteria_Firmicutes_Bacilli_Lactobacillales_Enterococcaceae_Enterococcus_Enterococcus___malodoratus_ATCC_43197	2
D2001108_Bacteria_Proteobacteria_Gammaproteobacteria_Vibrionales_Vibrionaceae_Photobacterium_Photobacterium___phosphoreum	2
D2001126_Bacteria_Proteobacteria_Gammaproteobacteria_Vibrionales_Vibrionaceae_Photobacterium_uncultured___bacterium	2
D2001146_Bacteria_Spirochaetota_Brevinematia_Brevinematales_Brevinemataceae_Brevinema_uncultured___bacterium	2
D2001177_Bacteria_Spirochaetota_Brevinematia_Brevinematales_Brevinemataceae_Brevinema_uncultured___spirochete	2
D2001179_Bacteria_Spirochaetota_Brevinematia_Brevinematales_Brevinemataceae_Brevinema_uncultured___bacterium	2
D2001182_Bacteria_Patescibacteria_Saccharimonadia_Saccharimonadales_Saccharimonadaceae_TM7a_uncultured___bacterium	2
D2001183_Bacteria_Proteobacteria_Gammaproteobacteria_Vibrionales_Vibrionaceae_Photobacterium_Photobacterium___phosphoreum	2
D2001186_Bacteria_Proteobacteria_Gammaproteobacteria_Enterobacterales_Yersiniaceae_Serratia_Serratia___sp._P2ACOL2	2
D2001189_Bacteria_Proteobacteria_Gammaproteobacteria_Vibrionales_Vibrionaceae_Photobacterium_Photobacterium___phosphoreum	2
D2001196_Bacteria_Proteobacteria_Gammaproteobacteria_Enterobacterales_Yersiniaceae_Serratia_Serratia___sp._P2ACOL2	2
D2001198_Bacteria_Proteobacteria_Gammaproteobacteria_Enterobacterales_Yersiniaceae_Serratia_Serratia___sp._P2ACOL2	2
D2001209_Bacteria_Proteobacteria_Gammaproteobacteria_Vibrionales_Vibrionaceae_Photobacterium_Photobacterium___phosphoreum	2
D2001234_Bacteria_Proteobacteria_Gammaproteobacteria_Enterobacterales_Yersiniaceae_Serratia_uncultured___Serratia_sp.	2
D2001242_Bacteria_Proteobacteria_Gammaproteobacteria_Vibrionales_Vibrionaceae_Photobacterium_Photobacterium___phosphoreum	2
D2001254_Bacteria_Proteobacteria_Gammaproteobacteria_Vibrionales_Vibrionaceae_Photobacterium_uncultured___bacterium	2
D2001271_Bacteria_Proteobacteria_Gammaproteobacteria_Vibrionales_Vibrionaceae_Photobacterium_uncultured___bacterium	2
D2001280_Bacteria_Proteobacteria_Gammaproteobacteria_Vibrionales_Vibrionaceae_Photobacterium_uncultured___bacterium	2
D2001292_Bacteria_Bacteroidota_Bacteroidia_Flavobacteriales_Flavobacteriaceae_Flavobacterium_uncultured___bacterium	2
D2001303_Bacteria_Proteobacteria_Gammaproteobacteria_Vibrionales_Vibrionaceae_Photobacterium_uncultured___bacterium	2
D2001321_Bacteria_Proteobacteria_Gammaproteobacteria_Vibrionales_Vibrionaceae_Photobacterium_Photobacterium___phosphoreum	2
D2001338_Bacteria_Firmicutes_Bacilli_Lactobacillales_Enterococcaceae_Enterococcus_Enterococcus___thailandicus	2
D2001353_Bacteria_Proteobacteria_Gammaproteobacteria_Vibrionales_Vibrionaceae_Photobacterium_uncultured___bacterium	2
D2001370_Bacteria_Proteobacteria_Gammaproteobacteria_Vibrionales_Vibrionaceae_Photobacterium_uncultured___bacterium	2
D2001410_Bacteria_Proteobacteria_Gammaproteobacteria_Enterobacterales_Yersiniaceae_Serratia_Serratia___liquefaciens	2
D2001412_Bacteria_Proteobacteria_Gammaproteobacteria_Vibrionales_Vibrionaceae_Photobacterium_Photobacterium___sp._FLSCI	2
D2001449_Bacteria_Proteobacteria_Gammaproteobacteria_Xanthomonadales_Xanthomonadaceae_Stenotrophomonas_uncultured___bacterium	2
D2001469_Bacteria_Proteobacteria_Gammaproteobacteria_Vibrionales_Vibrionaceae_Photobacterium_Photobacterium___phosphoreum	2
D2001473_Bacteria_Proteobacteria_Gammaproteobacteria_Vibrionales_Vibrionaceae_Photobacterium_uncultured___bacterium	2
D2001474_Bacteria_Proteobacteria_Gammaproteobacteria_Vibrionales_Vibrionaceae_Photobacterium_uncultured___bacterium	2
D2001479_Bacteria_Proteobacteria_Gammaproteobacteria_Vibrionales_Vibrionaceae_Photobacterium_Photobacterium___phosphoreum	2
D2001489_Bacteria_Proteobacteria_Gammaproteobacteria_Enterobacterales_Enterobacteriaceae_Citrobacter_Citrobacter___werkmanii	2
D2001493_Bacteria_Proteobacteria_Gammaproteobacteria_Xanthomonadales_Xanthomonadaceae_Stenotrophomonas_Stenotrophomonas___sp.	2
D2001494_Bacteria_Proteobacteria_Gammaproteobacteria_Vibrionales_Vibrionaceae_Photobacterium_Photobacterium___phosphoreum	2
D2001496_Bacteria_Proteobacteria_Gammaproteobacteria_Vibrionales_Vibrionaceae_Photobacterium_Photobacterium___phosphoreum	2
D2001497_Bacteria_Proteobacteria_Gammaproteobacteria_Xanthomonadales_Xanthomonadaceae_Stenotrophomonas_uncultured___bacterium	2
D2001519_Bacteria_Proteobacteria_Gammaproteobacteria_Vibrionales_Vibrionaceae_Photobacterium_Photobacterium___sp._FLSCI	2
D2001531_Bacteria_Proteobacteria_Gammaproteobacteria_Enterobacterales_Yersiniaceae_Serratia_Serratia___sp._P2ACOL2	2
D2001544_Bacteria_Proteobacteria_Gammaproteobacteria_Vibrionales_Vibrionaceae_Photobacterium_uncultured___bacterium	2
D2001591_Bacteria_Proteobacteria_Gammaproteobacteria_Vibrionales_Vibrionaceae_Photobacterium_uncultured___bacterium	2
D2001594_Bacteria_Proteobacteria_Gammaproteobacteria_Enterobacterales_Enterobacteriaceae_Raoultella_Raoultella___ornithinolytica	2
D2001616_Bacteria_Proteobacteria_Gammaproteobacteria_Enterobacterales_Enterobacteriaceae_Klebsiella_Klebsiella___sp._ALL-1	2
D2001635_Bacteria_Firmicutes_Bacilli_Bacillales_Planococcaceae_Domibacillus_uncultured___bacterium	2
D2001653_Bacteria_Proteobacteria_Gammaproteobacteria_Vibrionales_Vibrionaceae_Photobacterium_uncultured___bacterium	2
D2001668_Bacteria_Proteobacteria_Gammaproteobacteria_Vibrionales_Vibrionaceae_Photobacterium_Photobacterium___phosphoreum	2
D2001687_Bacteria_Proteobacteria_Gammaproteobacteria_Vibrionales_Vibrionaceae_Photobacterium_Photobacterium___phosphoreum	2
D2001690_Bacteria_Proteobacteria_Gammaproteobacteria_Vibrionales_Vibrionaceae_Photobacterium_Photobacterium___phosphoreum	2
D2001696_Bacteria_Firmicutes_Clostridia_Clostridiales_Clostridiaceae_Clostridium____sensu_stricto_1_uncultured_bacterium	2
D2001717_Bacteria_Firmicutes_Clostridia_Clostridiales_Clostridiaceae_Clostridium____sensu_stricto_1_uncultured_bacterium	2
D2001729_Bacteria_Proteobacteria_Gammaproteobacteria_Vibrionales_Vibrionaceae_Photobacterium_uncultured___bacterium	2
D2001742_Bacteria_Proteobacteria_Gammaproteobacteria_Vibrionales_Vibrionaceae_Photobacterium_Photobacterium___phosphoreum	2
D2001745_Bacteria_Proteobacteria_Gammaproteobacteria_Vibrionales_Vibrionaceae_Photobacterium_uncultured___bacterium	2
D2001749_Bacteria_Proteobacteria_Gammaproteobacteria_Vibrionales_Vibrionaceae_Photobacterium_uncultured___bacterium	2
D2001751_Bacteria_Proteobacteria_Gammaproteobacteria_Enterobacterales_Yersiniaceae_Serratia_uncultured___Serratia_sp.	2
D2001757_Bacteria_Proteobacteria_Gammaproteobacteria_Vibrionales_Vibrionaceae_Photobacterium_uncultured___bacterium	2
D2001766_Bacteria_Proteobacteria_Gammaproteobacteria_Vibrionales_Vibrionaceae_Photobacterium_uncultured___bacterium	2
D2001799_Bacteria_Proteobacteria_Gammaproteobacteria_Enterobacterales_Yersiniaceae_Serratia_uncultured___bacterium	2
D2001804_Bacteria_Proteobacteria_Gammaproteobacteria_Enterobacterales_Yersiniaceae_Serratia_uncultured___bacterium	2
D2001809_Bacteria_Proteobacteria_Gammaproteobacteria_Vibrionales_Vibrionaceae_Photobacterium_uncultured___bacterium	2
D2001815_Bacteria_Firmicutes_Bacilli_Lactobacillales_Enterococcaceae_Enterococcus_Enterococcus___casseliflavus_EC20	2
D2001818_Bacteria_Proteobacteria_Gammaproteobacteria_Enterobacterales_Enterobacteriaceae_Raoultella_Raoultella___ornithinolytica	2
D2001823_Bacteria_Proteobacteria_Gammaproteobacteria_Vibrionales_Vibrionaceae_Photobacterium_Photobacterium___phosphoreum	2
D2001831_Bacteria_Proteobacteria_Gammaproteobacteria_Enterobacterales_Enterobacteriaceae_Klebsiella_Heliconius___numata_bicoloratus	2
D2001833_Bacteria_Proteobacteria_Gammaproteobacteria_Vibrionales_Vibrionaceae_Photobacterium_uncultured___bacterium	2
D2001842_Bacteria_Proteobacteria_Gammaproteobacteria_Vibrionales_Vibrionaceae_Photobacterium_uncultured___bacterium	2
D2001847_Bacteria_Firmicutes_Clostridia_Clostridiales_Clostridiaceae_Clostridium____sensu_stricto_1_uncultured_bacterium	2
D2001856_Bacteria_Proteobacteria_Gammaproteobacteria_Vibrionales_Vibrionaceae_Photobacterium_Photobacterium___phosphoreum	2
D2001861_Bacteria_Proteobacteria_Gammaproteobacteria_Vibrionales_Vibrionaceae_Photobacterium_Photobacterium___phosphoreum	2
D2001887_Bacteria_Proteobacteria_Gammaproteobacteria_Vibrionales_Vibrionaceae_Photobacterium_uncultured___bacterium	2
D2001908_Bacteria_Proteobacteria_Gammaproteobacteria_Vibrionales_Vibrionaceae_Photobacterium_uncultured___bacterium	2
D2001918_Bacteria_Firmicutes_Bacilli_Lactobacillales_Enterococcaceae_Enterococcus_Enterococcus___casseliflavus_EC20	2
D2001919_Bacteria_Firmicutes_Bacilli_Lactobacillales_Carnobacteriaceae_Carnobacterium_Carnobacterium___divergens	2
D2001940_Bacteria_Proteobacteria_Gammaproteobacteria_Vibrionales_Vibrionaceae_Photobacterium_Photobacterium___phosphoreum	2
D2001941_Bacteria_Proteobacteria_Gammaproteobacteria_Vibrionales_Vibrionaceae_Photobacterium_uncultured___bacterium	2
D2001966_Bacteria_Spirochaetota_Brevinematia_Brevinematales_Brevinemataceae_Brevinema_uncultured___bacterium	2
D2001975_Bacteria_Proteobacteria_Gammaproteobacteria_Vibrionales_Vibrionaceae_Photobacterium_uncultured___bacterium	2
D2001984_Bacteria_Proteobacteria_Gammaproteobacteria_Vibrionales_Vibrionaceae_Photobacterium_Photobacterium___phosphoreum	2
D2001997_Bacteria_Proteobacteria_Gammaproteobacteria_Aeromonadales_Aeromonadaceae_Aeromonas_Aeromonas___rivipollensis	2
D2002004_Bacteria_Proteobacteria_Gammaproteobacteria_Vibrionales_Vibrionaceae_Photobacterium_uncultured___bacterium	2
D2002028_Bacteria_Firmicutes_Bacilli_Lactobacillales_Enterococcaceae_Enterococcus_Enterococcus___phoeniculicola_ATCC_BAA-412	2
D2002033_Bacteria_Proteobacteria_Gammaproteobacteria_Aeromonadales_Aeromonadaceae_Aeromonas_Aeromonas___rivipollensis	2
D2002037_Bacteria_Proteobacteria_Gammaproteobacteria_Vibrionales_Vibrionaceae_Photobacterium_uncultured___bacterium	2
D2002057_Bacteria_Proteobacteria_Gammaproteobacteria_Enterobacterales_Hafniaceae_Hafnia-Obesumbacterium_Hafnia___alvei	2
D2002058_Bacteria_Proteobacteria_Gammaproteobacteria_Enterobacterales_Hafniaceae_Hafnia-Obesumbacterium_Hafnia___alvei_FB1	2
D2002060_Bacteria_Firmicutes_Bacilli_Lactobacillales_Streptococcaceae_Lactococcus_Lactococcus___raffinolactis	2
D2002071_Bacteria_Proteobacteria_Gammaproteobacteria_Vibrionales_Vibrionaceae_Photobacterium_uncultured___bacterium	2
D2002077_Bacteria_Firmicutes_Bacilli_Bacillales_Bacillaceae_Bacillus_Bacillus___kochii	2
D2002120_Bacteria_Spirochaetota_Brevinematia_Brevinematales_Brevinemataceae_Brevinema_uncultured___bacterium	2
D2002138_Bacteria_Firmicutes_Bacilli_Lactobacillales_Enterococcaceae_Enterococcus_Enterococcus___faecium_ATCC_8459	2
D2002140_Bacteria_Proteobacteria_Gammaproteobacteria_Enterobacterales_Enterobacteriaceae_Klebsiella_Klebsiella___aerogenes	2
D2002143_Bacteria_Firmicutes_Bacilli_Lactobacillales_Enterococcaceae_Enterococcus_Enterococcus___phoeniculicola_ATCC_BAA-412	2
D2002152_Bacteria_Proteobacteria_Gammaproteobacteria_Enterobacterales_Hafniaceae_Hafnia-Obesumbacterium_Hafnia___alvei_FB1	2
D2002169_Bacteria_Proteobacteria_Gammaproteobacteria_Vibrionales_Vibrionaceae_Photobacterium_uncultured___bacterium	2
D2002178_Bacteria_Proteobacteria_Gammaproteobacteria_Vibrionales_Vibrionaceae_Photobacterium_Photobacterium___phosphoreum	2
D2002212_Bacteria_Proteobacteria_Gammaproteobacteria_Aeromonadales_Aeromonadaceae_Aeromonas_Aeromonas___hydrophila	2
D2002220_Bacteria_Proteobacteria_Gammaproteobacteria_Vibrionales_Vibrionaceae_Photobacterium_uncultured___bacterium	2
D2002221_Bacteria_Firmicutes_Bacilli_Lactobacillales_Enterococcaceae_Enterococcus_Enterococcus___saccharolyticus	2
D2002236_Bacteria_Firmicutes_Bacilli_Lactobacillales_Enterococcaceae_Enterococcus_Enterococcus___saccharolyticus_subsp._saccharolyticus_ATCC_43076	2
D2002258_Bacteria_Proteobacteria_Gammaproteobacteria_Vibrionales_Vibrionaceae_Photobacterium_Photobacterium___phosphoreum	2
D2002262_Bacteria_Bacteroidota_Bacteroidia_Cytophagales_Microscillaceae_uncultured_metagenome	2
D2002285_Bacteria_Proteobacteria_Gammaproteobacteria_Vibrionales_Vibrionaceae_Photobacterium_uncultured___bacterium	2
D2002286_Bacteria_Proteobacteria_Gammaproteobacteria_Enterobacterales_Enterobacteriaceae_Citrobacter_Citrobacter___werkmanii	2
D2002305_Bacteria_Proteobacteria_Gammaproteobacteria_Vibrionales_Vibrionaceae_Photobacterium_Photobacterium___phosphoreum	2
D2002306_Bacteria_Bacteroidota_Bacteroidia_Cytophagales_Microscillaceae_uncultured_metagenome	2
D2002308_Bacteria_Proteobacteria_Gammaproteobacteria_Vibrionales_Vibrionaceae_Photobacterium_Photobacterium___phosphoreum	2
D2002309_Bacteria_Proteobacteria_Gammaproteobacteria_Enterobacterales_Yersiniaceae_Serratia_Serratia___liquefaciens_ATCC_27592	2
D2002311_Bacteria_Proteobacteria_Gammaproteobacteria_Enterobacterales_Yersiniaceae_Serratia_Serratia___sp._P2ACOL2	2
D2002318_Bacteria_Proteobacteria_Gammaproteobacteria_Vibrionales_Vibrionaceae_Photobacterium_Photobacterium___phosphoreum	2
D2002332_Bacteria_Proteobacteria_Gammaproteobacteria_Enterobacterales_Hafniaceae_Hafnia-Obesumbacterium_Hafnia___alvei_FB1	2
D2002343_Bacteria_Proteobacteria_Gammaproteobacteria_Enterobacterales_Hafniaceae_Hafnia-Obesumbacterium_Hafnia___alvei_FB1	2
D2002354_Bacteria_Proteobacteria_Gammaproteobacteria_Enterobacterales_Hafniaceae_Hafnia-Obesumbacterium_Hafnia___alvei_FB1	2
D2002356_Bacteria_Proteobacteria_Gammaproteobacteria_Enterobacterales_Yersiniaceae_Serratia_Serratia___liquefaciens	2
D2002368_Bacteria_Proteobacteria_Gammaproteobacteria_Enterobacterales_Yersiniaceae_Serratia_Serratia___liquefaciens	2
D2002369_Bacteria_Firmicutes_Bacilli_Lactobacillales_Streptococcaceae_Lactococcus_Lactococcus___raffinolactis	2
D2002466_Bacteria_Firmicutes_Bacilli_Bacillales_Bacillaceae_uncultured_Bacillus___sp._(in:_Bacteria)	2
D2002495_Bacteria_Proteobacteria_Gammaproteobacteria_Xanthomonadales_Xanthomonadaceae_Stenotrophomonas_Stenotrophomonas___maltophilia	2
D2002508_Bacteria_Proteobacteria_Gammaproteobacteria_Vibrionales_Vibrionaceae_Photobacterium_uncultured___bacterium	2
D2002509_Bacteria_Proteobacteria_Gammaproteobacteria_Vibrionales_Vibrionaceae_Photobacterium_uncultured___bacterium	2
D2002515_Bacteria_Proteobacteria_Gammaproteobacteria_Vibrionales_Vibrionaceae_Photobacterium_Photobacterium___phosphoreum	2
D2002561_Bacteria_Proteobacteria_Gammaproteobacteria_Vibrionales_Vibrionaceae_Photobacterium_Photobacterium___phosphoreum	2
D2002654_Bacteria_Proteobacteria_Gammaproteobacteria_Vibrionales_Vibrionaceae_Photobacterium_Photobacterium___sp._FLSCI	2
D2002662_Bacteria_Firmicutes_Clostridia_Clostridiales_Clostridiaceae_Clostridium____sensu_stricto_1_uncultured_bacterium	2
D2002663_Bacteria_Firmicutes_Clostridia_Clostridiales_Clostridiaceae_Clostridium____sensu_stricto_1_uncultured_bacterium	2
D2002673_Bacteria_Firmicutes_Clostridia_Clostridiales_Clostridiaceae_Clostridium____sensu_stricto_1_uncultured_bacterium	2
D2002675_Bacteria_Proteobacteria_Gammaproteobacteria_Aeromonadales_Aeromonadaceae_Aeromonas_Aeromonas___rivipollensis	2
D2002743_Bacteria_Proteobacteria_Gammaproteobacteria_Enterobacterales_Enterobacteriaceae_Enterobacter_uncultured___Klebsiella_sp.	2
D2002744_Bacteria_Actinobacteriota_Actinobacteria_Frankiales_Geodermatophilaceae_Geodermatophilus_uncultured___bacterium	2
D2002853_Bacteria_Proteobacteria_Gammaproteobacteria_Aeromonadales_Aeromonadaceae_Aeromonas_Aeromonas___eucrenophila	2
D2002914_Bacteria_Proteobacteria_Gammaproteobacteria_Vibrionales_Vibrionaceae_Photobacterium_Photobacterium___phosphoreum	2
D2002984_Bacteria_Firmicutes_Bacilli_Staphylococcales_Staphylococcaceae_Staphylococcus_Staphylococcus___saprophyticus	2
D2003037_Bacteria_Proteobacteria_Gammaproteobacteria_Vibrionales_Vibrionaceae_Photobacterium_Photobacterium___phosphoreum	2
D2003039_Bacteria_Proteobacteria_Gammaproteobacteria_Vibrionales_Vibrionaceae_Photobacterium_Photobacterium___phosphoreum	2
D2003045_Bacteria_Proteobacteria_Gammaproteobacteria_Vibrionales_Vibrionaceae_Photobacterium_Photobacterium___phosphoreum	2
D2003046_Bacteria_Proteobacteria_Gammaproteobacteria_Vibrionales_Vibrionaceae_Photobacterium_Photobacterium___sp._FLSCI	2
D2003050_Bacteria_Proteobacteria_Gammaproteobacteria_Pseudomonadales_Pseudomonadaceae_Pseudomonas_uncultured___Pseudomonas_sp.	2
D2003061_Bacteria_Proteobacteria_Gammaproteobacteria_Aeromonadales_Aeromonadaceae_Aeromonas_Aeromonas___salmonicida_subsp._salmonicida_01-B526	2
D2003063_Bacteria_Proteobacteria_Gammaproteobacteria_Vibrionales_Vibrionaceae_Photobacterium_Photobacterium___phosphoreum	2
D2003076_Bacteria_Proteobacteria_Gammaproteobacteria_Enterobacterales_Yersiniaceae_Serratia_Serratia___sp._P2ACOL2	2
D2003085_Bacteria_Proteobacteria_Gammaproteobacteria_Enterobacterales_Yersiniaceae_Serratia_Serratia___sp._P2ACOL2	2
D2003102_Bacteria_Proteobacteria_Gammaproteobacteria_Enterobacterales_Yersiniaceae_Serratia_Serratia___sp._P2ACOL2	2
D2003118_Bacteria_Firmicutes_Bacilli_Staphylococcales_Staphylococcaceae_Staphylococcus_uncultured___bacterium	2
D2003130_Bacteria_Proteobacteria_Gammaproteobacteria_Vibrionales_Vibrionaceae_Photobacterium_uncultured___bacterium	2
D2003136_Bacteria_Proteobacteria_Gammaproteobacteria_Vibrionales_Vibrionaceae_Photobacterium_Photobacterium___phosphoreum	2		2
D2003170_Bacteria_Proteobacteria_Gammaproteobacteria_Aeromonadales_Aeromonadaceae_Aeromonas_Aeromonas___salmonicida	2
D2003218_Bacteria_Firmicutes_Bacilli_Staphylococcales_Staphylococcaceae_Staphylococcus_uncultured___bacterium	2
D2003226_Bacteria_Proteobacteria_Gammaproteobacteria_Vibrionales_Vibrionaceae_Photobacterium_uncultured___bacterium	2
D2003231_Bacteria_Proteobacteria_Gammaproteobacteria_Enterobacterales_Hafniaceae_Hafnia-Obesumbacterium_Hafnia___alvei_FB1	2
D2003269_Bacteria_Proteobacteria_Gammaproteobacteria_Aeromonadales_Aeromonadaceae_Aeromonas_Aeromonas___sp._CU5	2
D2003318_Bacteria_Proteobacteria_Gammaproteobacteria_Vibrionales_Vibrionaceae_Photobacterium_uncultured___bacterium	2
D2003361_Bacteria_Proteobacteria_Gammaproteobacteria_Enterobacterales_Enterobacteriaceae_Citrobacter_uncultured___Enterobacter_sp.	2
D2003535_Bacteria_Proteobacteria_Gammaproteobacteria_Enterobacterales_Enterobacteriaceae_Raoultella_Raoultella___ornithinolytica	2
D2003562_Bacteria_Proteobacteria_Gammaproteobacteria_Vibrionales_Vibrionaceae_Photobacterium_uncultured___bacterium	2
D2003572_Bacteria_Proteobacteria_Gammaproteobacteria_Aeromonadales_Aeromonadaceae_Aeromonas_Aeromonas___eucrenophila	2
D2003589_Bacteria_Proteobacteria_Gammaproteobacteria_Enterobacterales_Yersiniaceae_Serratia_Serratia___sp._P2ACOL2	2
D2003677_Bacteria_Proteobacteria_Gammaproteobacteria_Vibrionales_Vibrionaceae_Photobacterium_Photobacterium___sp._FLSCI	2
D2003779_Bacteria_Proteobacteria_Gammaproteobacteria_Vibrionales_Vibrionaceae_Photobacterium_uncultured___bacterium	2
D2003799_Bacteria_Proteobacteria_Gammaproteobacteria_Aeromonadales_Aeromonadaceae_Aeromonas_Aeromonas___salmonicida_subsp._pectinolytica_34mel	2
D2003817_Bacteria_Proteobacteria_Gammaproteobacteria_Aeromonadales_Aeromonadaceae_Aeromonas_Aeromonas___salmonicida	2
D2003919_Bacteria_Proteobacteria_Gammaproteobacteria_Vibrionales_Vibrionaceae_Photobacterium_Photobacterium___sp._FLSCI	2
D2003973_Bacteria_Proteobacteria_Gammaproteobacteria_Vibrionales_Vibrionaceae_Photobacterium_uncultured___bacterium	2
D2004019_Bacteria_Proteobacteria_Gammaproteobacteria_Vibrionales_Vibrionaceae_Photobacterium_uncultured___bacterium	2
D2004085_Bacteria_Proteobacteria_Gammaproteobacteria_Aeromonadales_Aeromonadaceae_Aeromonas_Aeromonas___salmonicida_subsp._salmonicida_01-B526	2
D2004096_Bacteria_Proteobacteria_Gammaproteobacteria_Enterobacterales_Enterobacteriaceae_Raoultella_Raoultella___ornithinolytica	2
D2004123_Bacteria_Proteobacteria_Gammaproteobacteria_Vibrionales_Vibrionaceae_Photobacterium_uncultured___bacterium	2
D2004210_Bacteria_Proteobacteria_Gammaproteobacteria_Vibrionales_Vibrionaceae_Photobacterium_uncultured___bacterium	2
D2004224_Bacteria_Proteobacteria_Gammaproteobacteria_Aeromonadales_Aeromonadaceae_Aeromonas_Aeromonas___eucrenophila	2
D2004309_Bacteria_Firmicutes_Clostridia_Clostridiales_Clostridiaceae_Clostridium____sensu_stricto_1_uncultured_bacterium	2
D2004326_Bacteria_Proteobacteria_Gammaproteobacteria_Enterobacterales_Yersiniaceae_Serratia_Serratia___sp._P2ACOL2	2
D2004339_Bacteria_Firmicutes_Bacilli_Lactobacillales_Enterococcaceae_Enterococcus_Enterococcus___casseliflavus_EC20	2
D2004381_Bacteria_Firmicutes_Bacilli_Lactobacillales_Enterococcaceae_Enterococcus_Enterococcus___casseliflavus	2
D2004394_Bacteria_Firmicutes_Bacilli_Lactobacillales_Enterococcaceae_Enterococcus_Enterococcus___flavescens_ATCC_49996	2
D2004421_Bacteria_Firmicutes_Bacilli_Lactobacillales_Aerococcaceae_Aerococcus_uncultured___bacterium	2
D2004479_Bacteria_Proteobacteria_Gammaproteobacteria_Vibrionales_Vibrionaceae_Photobacterium_uncultured___bacterium	2
D2004553_Bacteria_Proteobacteria_Gammaproteobacteria_Vibrionales_Vibrionaceae_Photobacterium_uncultured___bacterium	2
D2004597_Bacteria_Proteobacteria_Gammaproteobacteria_Enterobacterales_Hafniaceae_Hafnia-Obesumbacterium_Hafnia___alvei_FB1	2
D2004783_Bacteria_Proteobacteria_Gammaproteobacteria_Vibrionales_Vibrionaceae_Photobacterium_Photobacterium___phosphoreum	2
D2004812_Bacteria_Firmicutes_Bacilli_Staphylococcales_Staphylococcaceae_Staphylococcus_Staphylococcus___saprophyticus	2
D2004821_Bacteria_Proteobacteria_Gammaproteobacteria_Enterobacterales_Enterobacteriaceae_Enterobacter_Klebsiella___aerogenes	2
D2004833_Bacteria_Proteobacteria_Gammaproteobacteria_Vibrionales_Vibrionaceae_Photobacterium_uncultured___bacterium	2
D2004850_Bacteria_Proteobacteria_Gammaproteobacteria_Enterobacterales_Yersiniaceae_Serratia_uncultured___Serratia_sp.	2
D2004870_Bacteria_Proteobacteria_Gammaproteobacteria_Enterobacterales_Yersiniaceae_Serratia_uncultured___bacterium	2
D2004878_Bacteria_Proteobacteria_Gammaproteobacteria_Enterobacterales_Yersiniaceae_Serratia_uncultured___Serratia_sp.	2
D2004888_Bacteria_Proteobacteria_Gammaproteobacteria_Enterobacterales_Enterobacteriaceae_Klebsiella_uncultured___bacterium	2
D2004905_Bacteria_Proteobacteria_Gammaproteobacteria_Vibrionales_Vibrionaceae_Photobacterium_Photobacterium___phosphoreum	2
D2004981_Bacteria_Proteobacteria_Gammaproteobacteria_Aeromonadales_Aeromonadaceae_Aeromonas_Aeromonas___sp._ASNIH5	2
D2004982_Bacteria_Firmicutes_Clostridia_Clostridiales_Clostridiaceae_Clostridium____sensu_stricto_1_uncultured_bacterium	2
D2005003_Bacteria_Firmicutes_Bacilli_Lactobacillales_Enterococcaceae_Enterococcus_Enterococcus___faecium	2
D2005009_Bacteria_Proteobacteria_Gammaproteobacteria_Enterobacterales_Enterobacteriaceae_Escherichia-Shigella_Escherichia___coli	2
D2005011_Bacteria_Proteobacteria_Gammaproteobacteria_Vibrionales_Vibrionaceae_Photobacterium_Photobacterium___sp._FLSCI	2
D2005012_Bacteria_Proteobacteria_Gammaproteobacteria_Vibrionales_Vibrionaceae_Photobacterium_Photobacterium___phosphoreum	2
D2005022_Bacteria_Proteobacteria_Gammaproteobacteria_Vibrionales_Vibrionaceae_Photobacterium_Photobacterium___phosphoreum	2
D2005033_Bacteria_Firmicutes_Bacilli_Lactobacillales_Enterococcaceae_Enterococcus_Enterococcus___faecium_LCT-EF90	2
D2005035_Bacteria_Proteobacteria_Gammaproteobacteria_Enterobacterales_Yersiniaceae_Serratia_Serratia___sp.	2
D2005036_Bacteria_Proteobacteria_Gammaproteobacteria_Vibrionales_Vibrionaceae_Photobacterium_Photobacterium___phosphoreum	2
D2005049_Bacteria_Proteobacteria_Gammaproteobacteria_Enterobacterales_Enterobacteriaceae_Raoultella_Raoultella___ornithinolytica	2
D2005050_Bacteria_Proteobacteria_Gammaproteobacteria_Enterobacterales_Enterobacteriaceae_Raoultella_Raoultella___terrigena	2
D2005072_Bacteria_Proteobacteria_Gammaproteobacteria_Enterobacterales_Yersiniaceae_Serratia_uncultured___organism	2
D2005113_Bacteria_Proteobacteria_Gammaproteobacteria_Enterobacterales_Enterobacteriaceae_Raoultella_Raoultella___ornithinolytica	2
D2005123_Bacteria_Firmicutes_Bacilli_Lactobacillales_Streptococcaceae_Lactococcus_Lactococcus___raffinolactis	2
D2005134_Bacteria_Firmicutes_Clostridia_Clostridiales_Clostridiaceae_Clostridium____sensu_stricto_1_uncultured_bacterium	2
D2005135_Bacteria_Firmicutes_Clostridia_Clostridiales_Clostridiaceae_Clostridium____sensu_stricto_1_uncultured_bacterium	2
D2005235_Bacteria_Proteobacteria_Gammaproteobacteria_Vibrionales_Vibrionaceae_Photobacterium_Photobacterium___phosphoreum	2
D2005245_Bacteria_Proteobacteria_Gammaproteobacteria_Enterobacterales_Yersiniaceae_Serratia_Serratia___liquefaciens	2
D2005287_Bacteria_Proteobacteria_Gammaproteobacteria_Vibrionales_Vibrionaceae_Photobacterium_uncultured___bacterium	2
D2005366_Bacteria_Proteobacteria_Gammaproteobacteria_Vibrionales_Vibrionaceae_Photobacterium_uncultured___bacterium	2
D2005376_Bacteria_Proteobacteria_Gammaproteobacteria_Vibrionales_Vibrionaceae_Photobacterium_Photobacterium___phosphoreum	2
D2005385_Bacteria_Proteobacteria_Gammaproteobacteria_Enterobacterales_Yersiniaceae_Serratia_Serratia___liquefaciens	2
D2005386_Bacteria_Proteobacteria_Gammaproteobacteria_Enterobacterales_Yersiniaceae_Serratia_Serratia___liquefaciens	2
D2005405_Bacteria_Firmicutes_Bacilli_Lactobacillales_Enterococcaceae_Enterococcus_Enterococcus___malodoratus_ATCC_43197	2
D2005447_Bacteria_Actinobacteriota_Actinobacteria_Micrococcales_Micrococcaceae_Kocuria_uncultured___bacterium	2
D2005505_Bacteria_Firmicutes_Bacilli_Lactobacillales_Enterococcaceae_Enterococcus_Enterococcus___casseliflavus_EC20	2
D2005533_Bacteria_Proteobacteria_Gammaproteobacteria_Xanthomonadales_Xanthomonadaceae_Stenotrophomonas_uncultured___bacterium	2
D2005536_Bacteria_Proteobacteria_Gammaproteobacteria_Vibrionales_Vibrionaceae_Photobacterium_uncultured___bacterium	2
D2005557_Bacteria_Proteobacteria_Gammaproteobacteria_Vibrionales_Vibrionaceae_Photobacterium_Photobacterium___phosphoreum	2
D2005640_Bacteria_Proteobacteria_Gammaproteobacteria_Vibrionales_Vibrionaceae_Photobacterium_uncultured___bacterium	2
D2005773_Bacteria_Proteobacteria_Gammaproteobacteria_Enterobacterales_Enterobacteriaceae_Raoultella_Raoultella___ornithinolytica	2
D2005832_Bacteria_Proteobacteria_Gammaproteobacteria_Vibrionales_Vibrionaceae_Photobacterium_uncultured___bacterium	2
D2005903_Bacteria_Proteobacteria_Gammaproteobacteria_Vibrionales_Vibrionaceae_Photobacterium_Photobacterium___phosphoreum	2
D2005962_Bacteria_Firmicutes_Bacilli_Lactobacillales_Carnobacteriaceae_Carnobacterium_Carnobacterium___divergens	2
D2005986_Bacteria_Proteobacteria_Gammaproteobacteria_Enterobacterales_Yersiniaceae_Serratia_Serratia___sp._P2ACOL2	2
D2006043_Bacteria_Proteobacteria_Gammaproteobacteria_Enterobacterales_Yersiniaceae_Serratia_Serratia___sp._P2ACOL2	2
D2006070_Bacteria_Spirochaetota_Brevinematia_Brevinematales_Brevinemataceae_Brevinema_uncultured___spirochete	2
D2006156_Bacteria_Proteobacteria_Gammaproteobacteria_Vibrionales_Vibrionaceae_Photobacterium_uncultured___bacterium	2
D2006216_Bacteria_Proteobacteria_Gammaproteobacteria_Vibrionales_Vibrionaceae_Photobacterium_uncultured___bacterium	2
D2006249_Bacteria_Proteobacteria_Gammaproteobacteria_Vibrionales_Vibrionaceae_Photobacterium_uncultured___bacterium	2
D2006354_Bacteria_Proteobacteria_Gammaproteobacteria_Vibrionales_Vibrionaceae_Photobacterium_Photobacterium___phosphoreum	2
D2006407_Bacteria_Proteobacteria_Gammaproteobacteria_Enterobacterales_Enterobacteriaceae_Klebsiella_Klebsiella___sp._ALL-1	2
D2006425_Bacteria_Proteobacteria_Gammaproteobacteria_Enterobacterales_Yersiniaceae_Serratia_Serratia___liquefaciens	2
D2006428_Bacteria_Proteobacteria_Gammaproteobacteria_Enterobacterales_Yersiniaceae_Serratia_Serratia___sp._P2ACOL2	2
D2006579_Bacteria_Proteobacteria_Gammaproteobacteria_Vibrionales_Vibrionaceae_Photobacterium_uncultured___bacterium	2
D2006589_Bacteria_Proteobacteria_Gammaproteobacteria_Vibrionales_Vibrionaceae_Photobacterium_Photobacterium___sp._FLSCI	2
D2006592_Bacteria_Proteobacteria_Gammaproteobacteria_Vibrionales_Vibrionaceae_Photobacterium_uncultured___bacterium	2
D2006595_Bacteria_Proteobacteria_Gammaproteobacteria_Aeromonadales_Aeromonadaceae_Aeromonas_Aeromonas___salmonicida_subsp._salmonicida_01-B526	2
D2006665_Bacteria_Firmicutes_Bacilli_Lactobacillales_Aerococcaceae_Aerococcus_uncultured___bacterium	2
D2006760_Bacteria_Proteobacteria_Gammaproteobacteria_Enterobacterales_Enterobacteriaceae_Salmonella_Salmonella___enterica_subsp._arizonae	2
D2006764_Bacteria_Proteobacteria_Gammaproteobacteria_Enterobacterales_Yersiniaceae_Serratia_uncultured___soil_bacterium	2
D2006816_Bacteria_Proteobacteria_Gammaproteobacteria_Vibrionales_Vibrionaceae_Photobacterium_Photobacterium___sp._FLSCI	2
D2006828_Bacteria_Proteobacteria_Gammaproteobacteria_Vibrionales_Vibrionaceae_Photobacterium_Photobacterium___phosphoreum	2
D2006903_Bacteria_Firmicutes_Bacilli_Lactobacillales_Enterococcaceae_Enterococcus_Enterococcus___casseliflavus_EC20	2
D2006973_Bacteria_Proteobacteria_Gammaproteobacteria_Enterobacterales_Enterobacteriaceae_Citrobacter_Citrobacter___youngae_ATCC_29220	2
D2007058_Bacteria_Proteobacteria_Gammaproteobacteria_Vibrionales_Vibrionaceae_Photobacterium_Photobacterium___phosphoreum	2
D2007137_Bacteria_Proteobacteria_Gammaproteobacteria_Enterobacterales_Enterobacteriaceae_Raoultella_Raoultella___terrigena	2
D2007144_Bacteria_Proteobacteria_Gammaproteobacteria_Vibrionales_Vibrionaceae_Photobacterium_uncultured___bacterium	2
D2007225_Bacteria_Proteobacteria_Gammaproteobacteria_Enterobacterales_Hafniaceae_Hafnia-Obesumbacterium_Hafnia___alvei_FB1	2
D2007255_Bacteria_Proteobacteria_Gammaproteobacteria_Vibrionales_Vibrionaceae_Photobacterium_Photobacterium___sp._FLSCI	2
D2007377_Bacteria_Proteobacteria_Gammaproteobacteria_Vibrionales_Vibrionaceae_Photobacterium_uncultured___bacterium	2
D2007464_Bacteria_Proteobacteria_Gammaproteobacteria_Enterobacterales_Enterobacteriaceae_Enterobacter_uncultured___Klebsiella_sp.	2
D2007574_Bacteria_Proteobacteria_Gammaproteobacteria_Vibrionales_Vibrionaceae_Photobacterium_uncultured___bacterium	2
D2007603_Bacteria_Firmicutes_Clostridia_Clostridiales_Clostridiaceae_Clostridium____sensu_stricto_1_uncultured_bacterium	2
D2007613_Bacteria_Firmicutes_Bacilli_Lactobacillales_Enterococcaceae_Enterococcus_Enterococcus___flavescens_ATCC_49996	2
D2007657_Bacteria_Proteobacteria_Gammaproteobacteria_Aeromonadales_Aeromonadaceae_Aeromonas_Aeromonas___eucrenophila	2
D2007702_Bacteria_Proteobacteria_Gammaproteobacteria_Vibrionales_Vibrionaceae_Photobacterium_Photobacterium___phosphoreum	2
D2007705_Bacteria_Proteobacteria_Gammaproteobacteria_Vibrionales_Vibrionaceae_Photobacterium_Photobacterium___phosphoreum	2
D2007885_Bacteria_Proteobacteria_Gammaproteobacteria_Enterobacterales_Enterobacteriaceae_Citrobacter_Citrobacter___werkmanii	2
D2007927_Bacteria_Proteobacteria_Gammaproteobacteria_Enterobacterales_Yersiniaceae_Serratia_Serratia___sp._P2ACOL2	2
D2007950_Bacteria_Proteobacteria_Gammaproteobacteria_Enterobacterales_Yersiniaceae_Serratia_Serratia___sp._P2ACOL2	2
D2008153_Bacteria_Proteobacteria_Gammaproteobacteria_Vibrionales_Vibrionaceae_Photobacterium_Photobacterium___phosphoreum	2
D2008159_Bacteria_Proteobacteria_Gammaproteobacteria_Enterobacterales_Enterobacteriaceae_Raoultella_Raoultella___ornithinolytica	2
D2008170_Bacteria_Proteobacteria_Gammaproteobacteria_Enterobacterales_Enterobacteriaceae_Citrobacter_Citrobacter___youngae_ATCC_29220	2
D2008173_Bacteria_Firmicutes_Negativicutes_Veillonellales-Selenomonadales_Veillonellaceae_Veillonella_Veillonella___atypica_KON	2
D2008177_Bacteria_Proteobacteria_Gammaproteobacteria_Aeromonadales_Aeromonadaceae_Aeromonas_Aeromonas___rivipollensis	2
D2008349_Bacteria_Proteobacteria_Gammaproteobacteria_Enterobacterales_Hafniaceae_Hafnia-Obesumbacterium_Hafnia___alvei_FB1	2
D2008415_Bacteria_Proteobacteria_Gammaproteobacteria_Aeromonadales_Aeromonadaceae_Aeromonas_Aeromonas___eucrenophila	2
D2008426_Bacteria_Proteobacteria_Gammaproteobacteria_Vibrionales_Vibrionaceae_Photobacterium_Photobacterium___sp._FLSCI	2
D2008440_Bacteria_Proteobacteria_Gammaproteobacteria_Enterobacterales_Yersiniaceae_Serratia_Serratia___sp._P2ACOL2	2
D2008592_Bacteria_Proteobacteria_Gammaproteobacteria_Enterobacterales_Enterobacteriaceae_Enterobacter_uncultured___Klebsiella_sp.	2
D2008601_Bacteria_Proteobacteria_Gammaproteobacteria_Vibrionales_Vibrionaceae_Photobacterium_Photobacterium___phosphoreum	2
D2008713_Bacteria_Proteobacteria_Gammaproteobacteria_Vibrionales_Vibrionaceae_Photobacterium_Photobacterium___sp._FLSCI	2
D2008737_Bacteria_Proteobacteria_Gammaproteobacteria_Vibrionales_Vibrionaceae_Photobacterium_Photobacterium___phosphoreum	2
D2008748_Bacteria_Proteobacteria_Gammaproteobacteria_Vibrionales_Vibrionaceae_Photobacterium_uncultured___bacterium	2
D2008804_Bacteria_Proteobacteria_Gammaproteobacteria_Aeromonadales_Aeromonadaceae_Aeromonas_Aeromonas___rivipollensis	2
D2008834_Bacteria_Proteobacteria_Gammaproteobacteria_Vibrionales_Vibrionaceae_Photobacterium_Photobacterium___phosphoreum	2																													2
D2009031_Bacteria_Proteobacteria_Gammaproteobacteria_Vibrionales_Vibrionaceae_Photobacterium_Photobacterium___phosphoreum	2
D2009059_Bacteria_Proteobacteria_Gammaproteobacteria_Enterobacterales_Yersiniaceae_Serratia_Serratia___sp._P2ACOL2	2
D2009103_Bacteria_Proteobacteria_Gammaproteobacteria_Aeromonadales_Aeromonadaceae_Aeromonas_Aeromonas___salmonicida_subsp._salmonicida_01-B526	2
D2009193_Bacteria_Proteobacteria_Gammaproteobacteria_Enterobacterales_Yersiniaceae_Serratia_Serratia___sp._P2ACOL2	2
OTU000031_Bacteria_Proteobacteria_Gammaproteobacteria_Xanthomonadales_Xanthomonadaceae_Lysobacter_Luteimonas_sp._R-37032	2																										2
OTU000040_Bacteria_Proteobacteria_Alphaproteobacteria_Rickettsiales_Rickettsiaceae_uncultured_metagenome	2
OTU000096_Bacteria_Dependentiae_Babeliae_Babeliales_Babeliaceae_uncultured_bacterium_	2
OTU000283_Bacteria_Gemmatimonadetes_Gemmatimonadetes_Gemmatimonadales_Gemmatimonadaceae_Gemmatimonas_uncultured_soil_bacterium	2
OTU000294_Bacteria_Bacteroidetes_Bacteroidia_Sphingobacteriales_NS11-12_marine_group_uncultured_bacterium_	2
OTU000352_Bacteria_Verrucomicrobia_Verrucomicrobiae_Opitutales_Opitutaceae_Opitutus_metagenome	2
OTU000582_Bacteria_Proteobacteria_Gammaproteobacteria_Betaproteobacteriales_Burkholderiaceae_Rhizobacter_uncultured_Rhizobacter_sp.	2				2
OTU000675_Bacteria_Proteobacteria_Gammaproteobacteria_SAR86_clade_uncultured_bacterium__	2
OTU000686_Bacteria_Verrucomicrobia_Verrucomicrobiae_Verrucomicrobiales_Verrucomicrobiaceae_uncultured_uncultured_bacterium	2																																						2
OTU000725_Bacteria_Bacteroidetes_Bacteroidia_Sphingobacteriales_Sphingobacteriaceae_Pedobacter_uncultured_bacterium	2
OTU000754_Bacteria_Actinobacteria_Actinobacteria_Corynebacteriales_Corynebacteriaceae_Corynebacterium_1_Corynebacterium_pseudogenitalium	2			2
OTU000823_Bacteria_Bacteroidetes_Bacteroidia_Sphingobacteriales_NS11-12_marine_group_uncultured_Cytophagales_bacterium_	2
OTU000946_Bacteria_Verrucomicrobia_Verrucomicrobiae_Verrucomicrobiales_Rubritaleaceae_Luteolibacter_uncultured_Verrucomicrobiaceae_bacterium	2																																						2
OTU001112_Bacteria_Firmicutes_Bacilli_Bacillales_Family_XI_Gemella_Staphylococcus_pasteuri	2					2
OTU001136_Bacteria_Proteobacteria_Gammaproteobacteria_Betaproteobacteriales_Burkholderiaceae_Massilia_uncultured_bacterium	2																			2
OTU001148_Bacteria_Tenericutes_Mollicutes_Mycoplasmatales_Mycoplasmataceae_Mycoplasma_Mycoplasma_wenyonii	2																																	2
OTU001267_Bacteria_Bacteroidetes_Bacteroidia_Bacteroidales_Bacteroidaceae_Bacteroides_Bacteroides_propionicifaciens_DSM_19291_=_JCM_14649	2																										2
OTU001273_Bacteria_Firmicutes_Clostridia_Clostridiales_Lachnospiraceae_uncultured_uncultured_bacterium	2																										2
OTU001275_Bacteria_Firmicutes_Clostridia_Clostridiales_Family_XI_Peptoniphilus_Peptoniphilus_sp._BV3C26	2																										2
OTU001286_Bacteria_Proteobacteria_Gammaproteobacteria_Vibrionales_Vibrionaceae_Photobacterium_Photobacterium_kishitanii	2																																							2
OTU001296_Bacteria_Proteobacteria_Gammaproteobacteria_Vibrionales_Vibrionaceae_Photobacterium_uncultured_bacterium	2																																									2
OTU001347_Bacteria_Proteobacteria_Gammaproteobacteria_Vibrionales_Vibrionaceae_Photobacterium_uncultured_bacterium	2
OTU001387_Bacteria_Bacteroidetes_Bacteroidia_Bacteroidales_Porphyromonadaceae_Porphyromonas_uncultured_bacterium	2					2
OTU001458_Bacteria_Firmicutes_Bacilli_Bacillales_Bacillaceae_Bacillus_Bacillus_sp._A6(2012)	2
OTU001575_Bacteria_Actinobacteria_Actinobacteria_Corynebacteriales_Dietziaceae_Dietzia_Dietzia_sp._H0B	2
OTU001628_Bacteria_Proteobacteria_Gammaproteobacteria_Aeromonadales_Aeromonadaceae_Aeromonas_uncultured_bacterium	2
OTU001663_Bacteria_Bacteroidetes_Bacteroidia_Bacteroidales_Porphyromonadaceae_Falsiporphyromonas_Falsiporphyromonas_endometrii	2
OTU001937_Bacteria_Proteobacteria_Gammaproteobacteria_Betaproteobacteriales_Burkholderiaceae_Pelomonas_uncultured_bacterium	2
OTU001974_Bacteria_Proteobacteria_Gammaproteobacteria_Betaproteobacteriales_Burkholderiaceae_Pelomonas_uncultured_bacterium	2									2
OTU002096_Bacteria_Actinobacteria_Actinobacteria_Corynebacteriales_Corynebacteriaceae_Corynebacterium_1_Corynebacterium_ulceribovis_DSM_45146	2
OTU002268_Bacteria_Firmicutes_Clostridia_Clostridiales_Family_XIII_Family_XIII_AD3011_group_uncultured_bacterium	2
OTU002274_Bacteria_Firmicutes_Bacilli_Bacillales_Planococcaceae_Sporosarcina_uncultured_bacterium	2																								2
OTU002285_Bacteria_Firmicutes_Bacilli_Bacillales_Planococcaceae_Lysinibacillus_Bacillus_sp.	2
OTU002291_Bacteria_Proteobacteria_Gammaproteobacteria_Vibrionales_Vibrionaceae_Photobacterium_uncultured_bacterium	2																																													2
OTU002301_Bacteria_Proteobacteria_Gammaproteobacteria_Vibrionales_Vibrionaceae_Photobacterium_uncultured_bacterium	2																																									2
OTU002302_Bacteria_Proteobacteria_Alphaproteobacteria_Acetobacterales_Acetobacteraceae_Acidiphilium_uncultured_bacterium	2																																																2
OTU002307_Bacteria_Spirochaetes_Spirochaetia_Brevinematales_Brevinemataceae_Brevinema_uncultured_spirochete	2															2
OTU002328_Bacteria_Bacteroidetes_Bacteroidia_Bacteroidales_Rikenellaceae_Rikenellaceae_RC9_gut_group_uncultured_bacterium	2			2
OTU002331_Bacteria_Proteobacteria_Gammaproteobacteria_Vibrionales_Vibrionaceae_Photobacterium_Photobacterium_piscicola	2																					2
OTU002335_Bacteria_Firmicutes_Clostridia_Clostridiales_Family_XIII_[Eubacterium]_nodatum_group_uncultured_bacterium	2														2
OTU002348_Bacteria_Proteobacteria_Gammaproteobacteria_Vibrionales_Vibrionaceae_Photobacterium_uncultured_Photobacterium_sp.	2																													2
OTU002351_Bacteria_Proteobacteria_Gammaproteobacteria_Vibrionales_Vibrionaceae_Photobacterium_Photobacterium_piscicola	2																	2
OTU002377_Bacteria_Firmicutes_Bacilli_Bacillales_Bacillaceae_Bacillus_Bacillus_sp._X1(2014)	2																																														2
OTU002383_Bacteria_Proteobacteria_Gammaproteobacteria_Vibrionales_Vibrionaceae_Photobacterium_uncultured_Photobacterium_sp.	2																																																2
OTU002387_Bacteria_Firmicutes_Bacilli_Bacillales_Paenibacillaceae_Ammoniphilus_uncultured_bacterium	2																																														2
OTU002391_Bacteria_Bacteroidetes_Bacteroidia_Flavobacteriales_Flavobacteriaceae_Flavobacterium_Flavobacterium_sp._MSY2	2
OTU002393_Bacteria_Proteobacteria_Gammaproteobacteria_Vibrionales_Vibrionaceae_Photobacterium_uncultured_bacterium	2																																					2
OTU002399_Bacteria_Firmicutes_Clostridia_Clostridiales_Family_XI_Tissierella_uncultured_Tissierella_sp.	2																																														2
OTU002414_Bacteria_Proteobacteria_Gammaproteobacteria_Vibrionales_Vibrionaceae_Photobacterium_uncultured_bacterium	2																																				2
OTU002418_Bacteria_Firmicutes_Bacilli_Bacillales_Planococcaceae_Solibacillus_uncultured_bacterium	2																																														2
OTU002477_Bacteria_Proteobacteria_Gammaproteobacteria_Aeromonadales_Aeromonadaceae_Aeromonas_uncultured_bacterium	2
OTU002532_Bacteria_Actinobacteria_Actinobacteria_Streptosporangiales_Nocardiopsaceae_Nocardiopsis_Nocardiopsis_alba	2
OTU002538_Bacteria_Proteobacteria_Gammaproteobacteria_Vibrionales_Vibrionaceae_Photobacterium_Photobacterium_piscicola	2																								2
OTU002544_Bacteria_Firmicutes_Bacilli_Lactobacillales_Enterococcaceae_Tetragenococcus_Tetragenococcus_solitarius	2																															2
OTU002545_Bacteria_Bacteroidetes_Bacteroidia_Bacteroidales_Tannerellaceae_Tannerella_Tannerella_forsythia	2					2
OTU002546_Bacteria_Proteobacteria_Gammaproteobacteria_Vibrionales_Vibrionaceae_Photobacterium_Photobacterium_piscicola	2					2
OTU002559_Bacteria_Actinobacteria_Actinobacteria_Corynebacteriales_Corynebacteriaceae_Corynebacterium_1_Corynebacterium_aurimucosum_ATCC_700975	2
OTU002617_Bacteria_Proteobacteria_Gammaproteobacteria_Vibrionales_Vibrionaceae_Photobacterium_Photobacterium_piscicola	2
OTU002711_Bacteria_Proteobacteria_Gammaproteobacteria_Vibrionales_Vibrionaceae_Photobacterium_uncultured_Photobacterium_sp.	2
OTU002716_Bacteria_Proteobacteria_Gammaproteobacteria_Pseudomonadales_Moraxellaceae_Acinetobacter_uncultured_Acinetobacter_sp.	2
OTU002740_Bacteria_Firmicutes_Clostridia_Clostridiales_Family_XI_Tissierella_uncultured_bacterium	2							2
OTU002769_Bacteria_Proteobacteria_Gammaproteobacteria_Vibrionales_Vibrionaceae_Photobacterium_uncultured_bacterium	2
OTU002846_Bacteria_Proteobacteria_Alphaproteobacteria_Sphingomonadales_Sphingomonadaceae_uncultured_metagenome	2
OTU002862_Bacteria_Bacteroidetes_Bacteroidia_Sphingobacteriales_Sphingobacteriaceae_Pedobacter_uncultured_bacterium	2
OTU002881_Bacteria_Proteobacteria_Gammaproteobacteria_Betaproteobacteriales_Burkholderiaceae_uncultured_uncultured_bacterium	2
OTU002895_Bacteria_Proteobacteria_Gammaproteobacteria_Betaproteobacteriales_Burkholderiaceae_Sphaerotilus_uncultured_bacterium	2
OTU002990_Bacteria_Proteobacteria_Gammaproteobacteria_Xanthomonadales_Xanthomonadaceae_Stenotrophomonas_uncultured_bacterium	2																																														2
OTU003048_Bacteria_Firmicutes_Bacilli_Bacillales_Staphylococcaceae_Staphylococcus_uncultured_bacterium	2			2
OTU003123_Bacteria_Acidobacteria_Blastocatellia_(Subgroup_4)_Blastocatellales_Blastocatellaceae_uncultured_uncultured_bacterium	2
OTU003135_Bacteria_Proteobacteria_Gammaproteobacteria_Vibrionales_Vibrionaceae_Photobacterium_uncultured_bacterium	2
OTU003139_Bacteria_Proteobacteria_Gammaproteobacteria_Vibrionales_Vibrionaceae_Photobacterium_uncultured_bacterium	2
OTU003141_Bacteria_Proteobacteria_Gammaproteobacteria_Vibrionales_Vibrionaceae_Photobacterium_Photobacterium_piscicola	2
OTU003149_Bacteria_Proteobacteria_Gammaproteobacteria_Aeromonadales_Aeromonadaceae_Aeromonas_Aeromonas_sobria	2
OTU003187_Bacteria_Firmicutes_Clostridia_Clostridiales_Family_XI_Peptoniphilus_Peptoniphilus_asaccharolyticus_DSM_20463	2
OTU003188_Bacteria_Proteobacteria_Gammaproteobacteria_Vibrionales_Vibrionaceae_Photobacterium_Photobacterium_kishitanii	2
OTU003195_Bacteria_Proteobacteria_Gammaproteobacteria_Vibrionales_Vibrionaceae_Photobacterium_Photobacterium_piscicola	2
OTU003207_Bacteria_Spirochaetes_Spirochaetia_Brevinematales_Brevinemataceae_Brevinema_uncultured_bacterium	2
OTU003220_Bacteria_Proteobacteria_Gammaproteobacteria_Vibrionales_Vibrionaceae_Photobacterium_Photobacterium_piscicola	2											2
OTU003224_Bacteria_Proteobacteria_Gammaproteobacteria_Vibrionales_Vibrionaceae_Photobacterium_Photobacterium_piscicola	2
OTU003232_Bacteria_Firmicutes_Clostridia_Clostridiales_Family_XI_Anaerosalibacter_Anaerosalibacter_massiliensis	2
OTU003243_Bacteria_Bacteroidetes_Bacteroidia_Bacteroidales_Prevotellaceae_Prevotella_9_uncultured_bacterium	2
OTU003244_Bacteria_Proteobacteria_Alphaproteobacteria_Azospirillales_Azospirillaceae_Skermanella_uncultured_bacterium	2
OTU003252_Bacteria_Firmicutes_Bacilli_Bacillales_Bacillaceae_Bacillus_Bacillus_thermophilus	2
OTU003255_Bacteria_Cyanobacteria_Oxyphotobacteria_Nostocales_Phormidiaceae_Tychonema_CCAP_1459-11B_uncultured_Phormidium_sp.	2
OTU003260_Bacteria_Firmicutes_Negativicutes_Selenomonadales_Acidaminococcaceae_Phascolarctobacterium_uncultured_bacterium	2
OTU003269_Bacteria_Proteobacteria_Gammaproteobacteria_Betaproteobacteriales_Burkholderiaceae_Ralstonia_uncultured_Ralstonia_sp.	2
OTU003272_Bacteria_Proteobacteria_Gammaproteobacteria_Vibrionales_Vibrionaceae_Photobacterium_uncultured_bacterium	2
OTU003279_Bacteria_Firmicutes_Clostridia_Clostridiales_Clostridiaceae_2_Alkaliphilus_Alkaliphilus_oremlandii	2
OTU003287_Bacteria_Proteobacteria_Alphaproteobacteria_Rhizobiales_Xanthobacteraceae_Rhodopseudomonas_uncultured_bacterium	2
OTU003313_Bacteria_Bacteroidetes_Bacteroidia_Cytophagales_Spirosomaceae_Arcicella_uncultured_Bacteroidetes_bacterium	2
OTU003526_Bacteria_Proteobacteria_Gammaproteobacteria_Aeromonadales_Aeromonadaceae_Aeromonas_Aeromonas_hydrophila_subsp._hydrophila	2
OTU003574_Bacteria_Proteobacteria_Gammaproteobacteria_Vibrionales_Vibrionaceae_Photobacterium_uncultured_bacterium	2
OTU003615_Bacteria_Deinococcus-Thermus_Deinococci_Deinococcales_Deinococcaceae_Deinococcus_Deinococcus_geothermalis	2
OTU003856_Bacteria_Proteobacteria_Alphaproteobacteria_Rhodobacterales_Rhodobacteraceae_Defluviimonas_metagenome	2
OTU003905_Bacteria_Proteobacteria_Gammaproteobacteria_Aeromonadales_Aeromonadaceae_Aeromonas_Aeromonas_caviae	2
OTU004067_Bacteria_Proteobacteria_Gammaproteobacteria_Betaproteobacteriales_Burkholderiaceae_CM1G08_uncultured_bacterium	2
OTU004124_Bacteria_Bacteroidetes_Bacteroidia_Flavobacteriales_Flavobacteriaceae_Flavobacterium_Flavobacterium_saccharophilum	2																																		2
OTU004307_Bacteria_Firmicutes_Clostridia_Clostridiales_Family_XI_uncultured_uncultured_bacterium	2
OTU004460_Bacteria_Firmicutes_Clostridia_Clostridiales_Ruminococcaceae_UBA1819_uncultured_bacterium	2
OTU004607_Bacteria_Proteobacteria_Gammaproteobacteria_Pseudomonadales_Pseudomonadaceae_Pseudomonas_metagenome	2
OTU004707_Bacteria_Bacteroidetes_Bacteroidia_Flavobacteriales_Flavobacteriaceae_Salinimicrobium_uncultured_Pseudomonas_sp.	2																										2
OTU004760_Bacteria_Firmicutes_Clostridia_Clostridiales_Ruminococcaceae_Ruminococcus_2_uncultured_bacterium	2			2
OTU004900_Bacteria_Proteobacteria_Gammaproteobacteria_Vibrionales_Vibrionaceae_Vibrio_Vibrio_ichthyoenteri_ATCC_700023	2															2
OTU005021_Bacteria_Proteobacteria_Gammaproteobacteria_Betaproteobacteriales_Burkholderiaceae_Pelomonas_uncultured_bacterium	2									2
OTU005260_Bacteria_Firmicutes_Bacilli_Bacillales_Staphylococcaceae_Staphylococcus_Staphylococcus_saprophyticus_subsp._saprophyticus	2																										2
OTU005360_Bacteria_Proteobacteria_Gammaproteobacteria_Vibrionales_Vibrionaceae_Photobacterium_uncultured_bacterium	2																							2
OTU005362_Bacteria_Firmicutes_Negativicutes_Selenomonadales_Acidaminococcaceae_Succiniclasticum_uncultured_bacterium	2																															2
OTU005371_Bacteria_Proteobacteria_Gammaproteobacteria_Vibrionales_Vibrionaceae_Photobacterium_Photobacterium_piscicola	2																																				2
OTU005375_Bacteria_Proteobacteria_Gammaproteobacteria_Vibrionales_Vibrionaceae_Photobacterium_Photobacterium_piscicola	2																																		2
OTU005376_Bacteria_Proteobacteria_Gammaproteobacteria_Vibrionales_Vibrionaceae_Photobacterium_uncultured_Photobacterium_sp.	2																																			2
OTU005383_Bacteria_Spirochaetes_Spirochaetia_Brevinematales_Brevinemataceae_Brevinema_uncultured_bacterium	2																																							2
OTU005400_Bacteria_Proteobacteria_Gammaproteobacteria_Vibrionales_Vibrionaceae_Photobacterium_Photobacterium_piscicola	2
OTU005405_Bacteria_Proteobacteria_Gammaproteobacteria_Vibrionales_Vibrionaceae_Photobacterium_Photobacterium_piscicola	2																																					2
OTU005406_Bacteria_Proteobacteria_Gammaproteobacteria_Vibrionales_Vibrionaceae_Photobacterium_uncultured_bacterium	2																																									2
OTU005407_Bacteria_Firmicutes_Bacilli_Bacillales_Bacillaceae_Paraliobacillus_Amphibacillus_sp._CW126-C04	2																																	2
OTU005410_Bacteria_Firmicutes_Limnochordia_Limnochordales_Limnochordaceae_uncultured_bacterium_	2
OTU005420_Bacteria_Actinobacteria_Actinobacteria_Micromonosporales_Micromonosporaceae_Luedemannella_uncultured_bacterium	2																																														2
OTU005422_Bacteria_Firmicutes_Bacilli_Bacillales_Bacillaceae_Bacillus_uncultured_bacterium	2														2
OTU005448_Bacteria_Proteobacteria_Gammaproteobacteria_Aeromonadales_Aeromonadaceae_Aeromonas_uncultured_bacterium	2
OTU005491_Bacteria_Proteobacteria_Gammaproteobacteria_Vibrionales_Vibrionaceae_Aliivibrio_Aliivibrio_logei	2																																																2
OTU005536_Bacteria_Proteobacteria_Gammaproteobacteria_Vibrionales_Vibrionaceae_Vibrio_uncultured_bacterium	2
OTU005592_Bacteria_Proteobacteria_Gammaproteobacteria_Vibrionales_Vibrionaceae_Photobacterium_uncultured_bacterium	2																																						2
OTU005602_Bacteria_Proteobacteria_Gammaproteobacteria_Diplorickettsiales_Diplorickettsiaceae_uncultured_uncultured_bacterium	2																																	2
OTU005612_Bacteria_Proteobacteria_Gammaproteobacteria_Cardiobacteriales_Wohlfahrtiimonadaceae_Wohlfahrtiimonas_Wohlfahrtiimonas_chitiniclastica_SH04	2	2
OTU005626_Bacteria_Bacteroidetes_Bacteroidia_Bacteroidales_Paludibacteraceae_Paludibacter_uncultured_bacterium	2		2
OTU005640_Bacteria_Proteobacteria_Gammaproteobacteria_Vibrionales_Vibrionaceae_Photobacterium_uncultured_bacterium	2				2
OTU005644_Bacteria_Firmicutes_Clostridia_Clostridiales_Lachnospiraceae_Epulopiscium_uncultured_bacterium	2																																											2
OTU005669_Bacteria_Proteobacteria_Alphaproteobacteria_Rhizobiales_Rhizobiaceae_Aureimonas_Aureimonas_sp._Leaf427	2
OTU005709_Bacteria_Bacteroidetes_Bacteroidia_Flavobacteriales_Flavobacteriaceae_Flavobacterium_Anabaena_sp._WA113	2
OTU005711_Bacteria_Firmicutes_Clostridia_Clostridiales_Family_XI_Anaerococcus_uncultured_bacterium	2
OTU005756_Bacteria_Proteobacteria_Gammaproteobacteria_Cardiobacteriales_Wohlfahrtiimonadaceae_Wohlfahrtiimonas_Wohlfahrtiimonas_larvae	2
OTU005762_Bacteria_Proteobacteria_Gammaproteobacteria_Vibrionales_Vibrionaceae_Photobacterium_Photobacterium_piscicola	2
OTU005792_Bacteria_Proteobacteria_Alphaproteobacteria_Rhizobiales_Xanthobacteraceae_Rhodopseudomonas_uncultured_Bradyrhizobium_sp.	2
OTU006046_Bacteria_Firmicutes_Clostridia_Clostridiales_Clostridiaceae_1_Clostridium_sensu_stricto_12_uncultured_Clostridium_sp.	2
OTU006557_Bacteria_Fusobacteria_Fusobacteriia_Fusobacteriales_Fusobacteriaceae_Cetobacterium_uncultured_bacterium	2							2
OTU006630_Bacteria_Fusobacteria_Fusobacteriia_Fusobacteriales_Fusobacteriaceae_Fusobacterium_Fusobacterium_sp._Marseille-P3599	2																																								2
OTU006639_Bacteria_Proteobacteria_Alphaproteobacteria_Caulobacterales_Caulobacteraceae_uncultured_soil_bacterium_TWE165	2																																																2
OTU006848_Bacteria_Proteobacteria_Gammaproteobacteria_Vibrionales_Vibrionaceae_Photobacterium_Photobacterium_sp._FLSCI	2					2
OTU006917_Bacteria_Bacteroidetes_Bacteroidia_Flavobacteriales_Flavobacteriaceae_Flavobacterium_uncultured_soil_bacterium	2
OTU006920_Bacteria_Proteobacteria_Gammaproteobacteria_Pseudomonadales_Moraxellaceae_Acinetobacter_uncultured_bacterium	2
OTU007761_Bacteria_Proteobacteria_Gammaproteobacteria_Vibrionales_Vibrionaceae_Photobacterium_uncultured_bacterium	2
OTU007783_Bacteria_Firmicutes_Bacilli_Bacillales_Staphylococcaceae_Staphylococcus_uncultured_bacterium	2																																				2
OTU007801_Bacteria_Firmicutes_Clostridia_Clostridiales_Family_XI_Tepidimicrobium_uncultured_bacterium	2
OTU007803_Bacteria_Proteobacteria_Alphaproteobacteria_Rhizobiales_Xanthobacteraceae_Rhodopseudomonas_uncultured_Bradyrhizobium_sp.	2
OTU008171_Bacteria_Proteobacteria_Gammaproteobacteria_Vibrionales_Vibrionaceae_Photobacterium_Photobacterium_piscicola	2	2
OTU008405_Bacteria_Firmicutes_Bacilli_Bacillales_Bacillaceae_Bacillus_uncultured_bacterium	2							2
OTU008501_Bacteria_Proteobacteria_Gammaproteobacteria_Vibrionales_Vibrionaceae_Photobacterium_Photobacterium_piscicola	2
OTU008913_Bacteria_Firmicutes_Clostridia_Clostridiales_Peptostreptococcaceae_Paraclostridium_uncultured_bacterium	2
OTU009163_Bacteria_Bacteroidetes_Bacteroidia_Chitinophagales_Saprospiraceae_uncultured_uncultured_bacterium	2
OTU009638_Bacteria_Actinobacteria_Actinobacteria_Micrococcales_Micrococcaceae_Micrococcus_uncultured_bacterium	2
OTU010263_Bacteria_Proteobacteria_Gammaproteobacteria_Vibrionales_Vibrionaceae_Photobacterium_uncultured_bacterium	2
OTU010372_Bacteria_Proteobacteria_Gammaproteobacteria_Betaproteobacteriales_Burkholderiaceae_Xylophilus_Xylophilus_sp._Leaf220	2
OTU010470_Bacteria_Proteobacteria_Gammaproteobacteria_Vibrionales_Vibrionaceae_Photobacterium_uncultured_bacterium	2
OTU010635_Bacteria_Verrucomicrobia_Verrucomicrobiae_Verrucomicrobiales_Rubritaleaceae_Luteolibacter_Verrucomicrobia_bacterium_SCGC_AAA027-I19	2
OTU010651_Bacteria_Bacteroidetes_Bacteroidia_Cytophagales_Spirosomaceae_Flectobacillus_uncultured_Flectobacillus_sp.	2
[truncated: 114 more columns]
