# Supplementary material for: Relationship between gut microbiota and Chinook salmon (Oncorhynchus tshawytscha) health and growth performance in freshwater recirculating aquaculture systems
Source: Front Microbiol. 2023 Feb 7;14:1065823. doi: 10.3389/fmicb.2023.1065823 (PMC9941681; doi:10.3389/fmicb.2023.1065823)
Supplement: Supplementary file 4 [file Table_4.xlsx]

## Sheet: Water
Supplementary Table 4. Water sample OTU table
OTU ID	Grand Total	6911	6912	6913	6921	6922	6923	6931	6932	6933	6941	6942	6943	6951	6952	6953	6961	6962	6963	6971	6972	6973	6981	6982	6983	6991	6992	6993	8211W	8212W	8213W	8221W	8222W	8223W	8231W	8232W	8233W	8241W	8242W	8243W	8251W	8252W	8253W	9811W	9812W	9813W	9821W	9822W	9823W
Grand Total	564978	7724	7435	6474	10152	10735	9162	9964	9226	9234	9532	5927	10548	8465	8129	8830	6704	7508	8158	8520	8814	7394	5224	8231	7939	6842	8599	3739	7864	6573	8497	9344	10256	10593	7974	7810	8498	9502	7857	8037	7888	9719	10195	8704	8792	10194	8032	7681	7410
OTU000018_Bacteria_Proteobacteria_Gammaproteobacteria_Vibrionales_Vibrionaceae_Photobacterium_Photobacterium_piscicola	39342	686	726	515	974	1662	570	767	731	509	1087	465	1120	538	407	579	508	781	818	1196	746	418	728	1445	1660	933	1712	766	24	99	21	335	353	337	97	66	207	171	165	210	367	714	453	392	458	215	92	74	68
OTU000265_Bacteria_Chloroflexi_Anaerolineae_RBG-13-54-9_uncultured_bacterium__	16389		4	10								10	5												2	4			3	14	9	26	14	23	21	15	16	14	45	12	19	3	10	307	474	178	197	235	169
OTU006063_Bacteria_Bacteroidetes_Bacteroidia_Chitinophagales_37-13_uncultured_Saprospiraceae_bacterium_	16355			9								2																3																716	811	731	899	793	965
OTU000023_Bacteria_Proteobacteria_Deltaproteobacteria_Bdellovibrionales_Bdellovibrionaceae_Bdellovibrio_uncultured_bacterium	16283	753	470	683	561	799	715	802	823	947	738	506	679	394	428	757	292	374	598	372	844	705	327	590	497	285	369	139	17	20	20	23	8	18	32	14	18	68	22	24	30	54	38	19	12	39	6	12	12
OTU006430_Bacteria_Bacteroidetes_Bacteroidia_Cytophagales_Spirosomaceae_Arcicella_Arcicella_sp._7A-626	16025	214	304	261	1529	987	1139	795	1023	806	1475	727	1719	453	834	756	244	341	304	309	131	201	139	289	214	285	375	125			2	5				3	4					6	3
OTU000041_Bacteria_Patescibacteria_Gracilibacteria_Absconditabacteriales_(SR1)_uncultured_bacterium__	14107	1051	1028	774	787	975	1112	1088	542	594	862	637	687	834	506	792	100	162	199	88	100	63	69	108	54	114	164	87																23	23	51	78	13	28
OTU004190_Bacteria_Bacteroidetes_Bacteroidia_Flavobacteriales_Crocinitomicaceae_Crocinitomix_uncultured_bacterium	14079	10		7											10														548	841	705	1279	842	1439	383	336	1159	437	1423	1606	654	821	1424	20		2	3	16	18
OTU007064_Bacteria_Bacteroidetes_Bacteroidia_Chitinophagales_Saprospiraceae_uncultured_uncultured_bacterium	13465																												562	519	488	537	1284	770	557	477	765	739	485	764	715	1143	812	50	100	71	36	42	58
OTU000098_Bacteria_Bacteroidetes_Bacteroidia_Chitinophagales_Saprospiraceae_uncultured_uncultured_bacterium	12226	26		4						4		3	5														4	5	101	36	37	187	218	273	59	42	102	54	157	148	58	193	167	147	208	509	156	202	513
OTU000012_Bacteria_Proteobacteria_Gammaproteobacteria_Betaproteobacteriales_Burkholderiaceae_Sphaerotilus_uncultured_bacterium	10602	409	441	496	292	526	447	354	368	383	369	194	372	381	377	433	374	324	402	281	256	367	232	259	235	261	273	97	41	37	53	76	112	20	117	42	141	137	98	87	75	95	68	2	5	8		2	2
OTU001029_Bacteria_Proteobacteria_Gammaproteobacteria_Betaproteobacteriales_Burkholderiaceae_Massilia_Aquaspirillum_sp._HMF2936	10545	2								2																																		1162	956	1216	693	687	752
OTU010651_Bacteria_Bacteroidetes_Bacteroidia_Cytophagales_Spirosomaceae_Flectobacillus_uncultured_Flectobacillus_sp.	10394	531	345	173	780	765	690	587	518	586	810	463	1019	475	690	571	94	297	183	171	109	261	131	2	58	2		57							1						2		3
OTU000115_Bacteria_Proteobacteria_Gammaproteobacteria_Aeromonadales_Aeromonadaceae_Aeromonas_Aeromonas_sobria	8354	17	26	23	104	77	129	437	269	364	36	4	24	682	631	459	1153	1248	1192	106	172	197	178	222	198	55	40	11																11		3	7	6	7
OTU010561_Bacteria_Bacteroidetes_Bacteroidia_Flavobacteriales_Flavobacteriaceae_Flavobacterium_Flavobacterium_sp._HMF3214	8208			2											5												33		301	261	469	462	521	432	472	287	481	612	472	427	458	671	792	36	53	82	68	68	24
OTU007879_Bacteria_Bacteroidetes_Bacteroidia_Cytophagales_Microscillaceae_uncultured_uncultured_Bacteroidetes_bacterium	7791		3	2																								8				1	19		4	1		2	1		2			398	164	728	225	437	497
OTU010443_Bacteria_Bacteroidetes_Bacteroidia_Flavobacteriales_Flavobacteriaceae_Flavobacterium_uncultured_bacterium	6762	376	247	145	546	493	153	311	189	179	197	115	219	305	229	121	209	232	253	365	335	563	69	169	73	197	319	92		2		8	6						2		4
OTU000107_Bacteria_Bacteroidetes_Bacteroidia_Flavobacteriales_Flavobacteriaceae_Flavobacterium_uncultured_Flavobacteriaceae_bacterium	6611			3								2																										5						150	329	295	258	113	87
OTU000133_Bacteria_Proteobacteria_Gammaproteobacteria_Betaproteobacteriales_Burkholderiaceae_Leptothrix_metagenome	6086	12	14	4		11	9	3	2	6	12	15	12	3	3	7	5	12	3	5	4	8		11	4	6	10		89	130	108	135	338	196	177	145	229	222	139	185	96	169	137	64	94	101	59	81	50
OTU004424_Bacteria_Proteobacteria_Gammaproteobacteria_Betaproteobacteriales_Burkholderiaceae_uncultured_uncultured_bacterium	5812																																											168	262	206	148	133	193
OTU003922_Bacteria_Proteobacteria_Alphaproteobacteria_Rhodobacterales_Rhodobacteraceae_Pseudorhodobacter_uncultured_bacterium	5751																												229	193	185	336	551	321	300	186	222	572	284	268	501	527	277						24
OTU010455_Bacteria_Bacteroidetes_Bacteroidia_Chitinophagales_uncultured_uncultured_bacterium_	5052	225	229	307	443	247	356	306	280	162	181	84	251	128	134	130		51		101	17	41	26	53	34	45		45	58	30	63	67	120		88	63	80	134	71	143		117	142
OTU004124_Bacteria_Bacteroidetes_Bacteroidia_Flavobacteriales_Flavobacteriaceae_Flavobacterium_Flavobacterium_saccharophilum	4794	39	69	57	80	87	76	69	57	49	18	25	30	78	94	70	17	9	9	11	47	20	21		17	11	4		222	111	219	309	276	240	170	117	449	93	197	157	279	180	319	46	11	49	3	12
OTU007796_Bacteria_Gemmatimonadetes_Gemmatimonadetes_Gemmatimonadales_Gemmatimonadaceae_Gemmatimonas_wastewater_metagenome	4671																								2				1	5	1	1	1		1	3	3	3	1	1	2	4		288	190	285	203	570	152
OTU004365_Bacteria_Proteobacteria_Deltaproteobacteria_Myxococcales_Haliangiaceae_Haliangium_uncultured_bacterium	4307	19								5																	46		91	247	125	346	356	330	318	143	299	356	208	215	447	410	232
OTU007225_Bacteria_Proteobacteria_Gammaproteobacteria_Betaproteobacteriales_Nitrosomonadaceae_Nitrosomonas_metagenome	4292			4																									14	10	1	9	4	28	11	3	2	33	14	5	10	24	10	186	246	123	160	172	132
OTU000061_Bacteria_Bacteroidetes_Bacteroidia_Flavobacteriales_Crocinitomicaceae_Fluviicola_uncultured_bacterium	4065	137	120	88	83	52	35	55	66	119	597	413	582	569	583	455	9	27	11		9	8	2	3	24	2	4	2
OTU000430_Bacteria_Bacteroidetes_Bacteroidia_Flavobacteriales_Crocinitomicaceae_Fluviicola_uncultured_bacterium	3520	89	94	63	266	245	272	415	307	186	143	64	151	81	30	84	57	85	55	67	239	109	80	71	189	56	5	2				9
OTU003698_Bacteria_Bacteroidetes_Bacteroidia_Flavobacteriales_Flavobacteriaceae_Flavobacterium_Flavobacterium_succinicans	3423	30	86	73	197	218	103	158	191	124	33	56	69	161	217	233	199	57	98	114	94	63	324	57	99	92	180	78		6				2	1		2	1											5
OTU006449_Bacteria_Bacteroidetes_Bacteroidia_Chitinophagales_Saprospiraceae_uncultured_uncultured_bacterium	3115		3															12				3		2			10		85	124	154	191	430	228	125	124	239	198	254	271	85	165	209				4	3
OTU000587_Bacteria_Fusobacteria_Fusobacteriia_Fusobacteriales_Leptotrichiaceae_Hypnocyclicus_metagenome	3107	55	39	38	19	32	18	259	280	164	135	83	75	656	374	631	2		4	6		25	28	25	26	10	6	81								6	2			16
OTU010573_Bacteria_Proteobacteria_Gammaproteobacteria_Betaproteobacteriales_Burkholderiaceae_Undibacterium_uncultured_beta_proteobacterium	3013																																											639	204	467	455	218	80
OTU002663_Bacteria_Proteobacteria_Deltaproteobacteria_Myxococcales_Polyangiaceae_Pajaroellobacter_uncultured_prokaryote	2989	66	76	33	122	65	45	142	117	59	142	108	212	155	96	108	87	95	91	260	274	157	2	18	11	180	102	83	1	13	3	2	1	1	15	5	1		3	2	16	11	7
OTU000210_Bacteria_Bacteroidetes_Bacteroidia_Sphingobacteriales_env.OPS_17_uncultured_bacterium_	2982	2		8	11	2	2	640	496	464	270	147	214	124	213	206		2					33	59	58	2	4		2					5	1					9
OTU000725_Bacteria_Bacteroidetes_Bacteroidia_Sphingobacteriales_Sphingobacteriaceae_Pedobacter_uncultured_bacterium	2951	117	102	101	96	198	148	143	107	128	118	69	74	99	116	97	55	56	66	129	75	110	33	56	37	128	121	80	131	37	35			24	2	42			5				10
OTU002846_Bacteria_Proteobacteria_Alphaproteobacteria_Sphingomonadales_Sphingomonadaceae_uncultured_metagenome	2882		97	126	159	9	139	79	195	157	102	5	84	108	87	77	12	10	10	203	13	12	8	7	162	11	197	6	31	8	12	36	82	38	37	24	48	91	44	34	62	44	41	5	5	3	2	4	3
OTU010007_Bacteria_Proteobacteria_Alphaproteobacteria_Rhodobacterales_Rhodobacteraceae_uncultured_uncultured_alpha_proteobacterium	2880	144	103	113	201	162	180	197	115	169	127	79	142	68	53	51	2		8	201	144	72				171	231	82		4						4	2			2				4	14	8	5
OTU003662_Bacteria_Bacteroidetes_Bacteroidia_Chitinophagales_Saprospiraceae_uncultured_uncultured_bacterium	2537																										5		48	27	107	62	16	68	37	34	80	44	92	77	76	59	52						77
OTU004349_Bacteria_Proteobacteria_Deltaproteobacteria_Myxococcales_Haliangiaceae_Haliangium_uncultured_bacterium	2524			3								2														2																		124	92	123	78	126	151
OTU008564_Bacteria_Bacteroidetes_Bacteroidia_Chitinophagales_uncultured_metagenome_	2496	20	35	6	12	8	9	6	13	17	31	9	8	3		5	55	59	56	41	48	54	79	94	114	22	88	12	3	6	2	16	20	19	15	5		22	1	5	15		6	48	54	60	20	53	41
OTU006917_Bacteria_Bacteroidetes_Bacteroidia_Flavobacteriales_Flavobacteriaceae_Flavobacterium_uncultured_soil_bacterium	2415	41	77			72	96	3	58	90	29		6		47	50											6		142	193	285	291	267		159		230			1			2	41	26				20
OTU002965_Bacteria_Spirochaetes_Spirochaetia_Spirochaetales_Spirochaetaceae_Termite_Treponema_cluster_groundwater_metagenome	2393			6																																								121	57	137	110	67	87
OTU000046_Bacteria_Proteobacteria_Alphaproteobacteria_Rhizobiales_A0839_uncultured_bacterium_	2379																									2			14	24	10	11	8	15	11	17	10	42	12	7	61	13	24	112	80	162	85	99	118
OTU000034_Bacteria_Bacteroidetes_Bacteroidia_Cytophagales_Spirosomaceae_Runella_metagenome	2286																												8	19	48	102	86	243	84	107	65	150	77	110	153	427	443	22	36	4	2	3	7
OTU000051_Bacteria_Proteobacteria_Alphaproteobacteria_Rhizobiales_Beijerinckiaceae_Methylobacterium_uncultured_bacterium	2226			4																									236	465	339	10	64	308		99	2	15	12	10		2	8			2
OTU010614_Bacteria_Bacteroidetes_Bacteroidia_Cytophagales_Spirosomaceae_Emticicia_uncultured_Sphingobacteriia_bacterium	2198	3	31	3	241	226	162	136	118	14	107		148	107	207	209	2	2			201	147		2					8	8		12		4			1	4	1		3	32	3		8		4
OTU002940_Bacteria_Proteobacteria_Alphaproteobacteria_Acetobacterales_Acetobacteraceae_Roseococcus_metagenome	2190	3																											65	84	63	117	89	78	109	70	180	164	76	97	147	62	85	21	9	9	20	8	13
OTU010006_Bacteria_Proteobacteria_Alphaproteobacteria_Sphingomonadales_Sphingomonadaceae_uncultured_uncultured_bacterium	2170													5																		38	148	54	18		30	85	64	35	69	88	81	56	49	57	67	37	47
OTU009040_Bacteria_Bacteroidetes_Bacteroidia_Cytophagales_Spirosomaceae_Emticicia_Emticicia_sediminis	2148	62	2	80		2	2	2				68	5			3	227	320	240	126			100	254	187	94	233	75					7			5				9					2	9
OTU000062_Bacteria_Bacteroidetes_Bacteroidia_Cytophagales_Spirosomaceae_Runella_uncultured_Runella_sp.	2057																										2		7	2	8	8	34	14	16	6	12	11	5	6	4	4	3	84	63	53	66	65	63
OTU007046_Bacteria_Proteobacteria_Alphaproteobacteria_Sphingomonadales_Sphingomonadaceae_Sphingobium_uncultured_Sphingobium_sp.	2054	125	100	85	123	108	76	65	37	74	54	54	39	20	23	40	66	72	112	193	181	73	28	50	51	104	46	41		5	7
OTU008730_Bacteria_Proteobacteria_Alphaproteobacteria_Caulobacterales_Caulobacteraceae_Brevundimonas_uncultured_bacterium	2033																												722	251	975	8			25	2
OTU000108_Bacteria_Proteobacteria_Alphaproteobacteria_Caulobacterales_Caulobacteraceae_Brevundimonas_Brevundimonas_sp._V4.BP.05	2025			19	4	6	11	36	32	20	27		7	4	5	4	30	23	11	39	20	29	9	44	25	13	27	5	27	17	85	1		362	6	337	3	16	5	4	9	5	1	9		3	4
OTU002881_Bacteria_Proteobacteria_Gammaproteobacteria_Betaproteobacteriales_Burkholderiaceae_uncultured_uncultured_bacterium	1998	136	127	72	134	127	119	45	36	97	60	65	101	47	65	43	46	13	45	128	45	76	44	37	57	103	104	26
OTU001415_Bacteria_Proteobacteria_Alphaproteobacteria_Sphingomonadales_Sphingomonadaceae_Sphingorhabdus_uncultured_bacterium	1949	83	27	72	39	81	43	42	16	72	5	43	34	29	16		202	68	94	18	323	158	40	172	34	125	9	70
OTU003400_Bacteria_Proteobacteria_Gammaproteobacteria_Betaproteobacteriales_Burkholderiaceae_uncultured_metagenome	1925																												42	71	42	155	232	154	115	71	151	113	132	69	181	101	231	3	2	2	5
OTU000101_Bacteria_Bacteroidetes_Bacteroidia_Chitinophagales_Saprospiraceae_Haliscomenobacter_uncultured_bacterium	1888					3		6	5	9			2	2		3								6					15	40	29	68	100	131	120	89	68	89	47	53	18	17	36	16	41	29	58	18	37
OTU010635_Bacteria_Verrucomicrobia_Verrucomicrobiae_Verrucomicrobiales_Rubritaleaceae_Luteolibacter_Verrucomicrobia_bacterium_SCGC_AAA027-I19	1853																												59	132	71	84	69	117	155	85	91	191	197	66	79	114	51					19
OTU010079_Bacteria_Proteobacteria_Gammaproteobacteria_Pseudomonadales_Moraxellaceae_Psychrobacter_uncultured_bacterium	1834																												85	28	131	2		98	120	532	5	1			4		100				3
OTU000048_Bacteria_Bacteroidetes_Bacteroidia_Chitinophagales_Saprospiraceae_uncultured_uncultured_bacterium	1827	2	2		11						11	2	2	7	4	2	2	11	9	5	6		5	6	4	17	8	2	11	24	29	66	64	41	81	38	151	56	60	36	12	24	68	79	21	17	80	10	32
OTU006263_Bacteria_Proteobacteria_Deltaproteobacteria_Bdellovibrionales_Bdellovibrionaceae_Bdellovibrio_uncultured_bacterium	1765						6										11	2		2	5	8			2	5	8		69	53	79	313	20	39	158	44	159	273	55	20	117	69	26
OTU000387_Bacteria_Bacteroidetes_Bacteroidia_Chitinophagales_Chitinophagaceae_Parasediminibacterium_uncultured_bacterium	1729	49	27	46	29	14	26	22	25	20	35	25	30	29	34	33	141	112	131	74	68	78	61	51	35	117	116	44	1	16	3	24	4	33	30	3	16	27	7	1	19	19	24	2					2
OTU006450_Bacteria_Bacteroidetes_Bacteroidia_Flavobacteriales_Flavobacteriaceae_Flavobacterium_uncultured_soil_bacterium	1627																															1				79		162			294	461	630
OTU010429_Bacteria_Proteobacteria_Gammaproteobacteria_Cellvibrionales_Cellvibrionaceae_Cellvibrio_uncultured_bacterium	1617	22	67	3	11	11		7		6	17	4	14	13	30	19					3	2	344	464	411		2					4	13		9	1	3	2	2	14	13	2	3		8	3	2	8
OTU002799_Bacteria_Bacteroidetes_Bacteroidia_Cytophagales_Spirosomaceae_Flectobacillus_uncultured_Flectobacillus_sp.	1548	43	86	52	44	155	32	80	238	172	18	13	44	84	203	196	4	3	4	21	3	15	8		22			8
OTU000551_Bacteria_Verrucomicrobia_Verrucomicrobiae_Verrucomicrobiales_Verrucomicrobiaceae_Prosthecobacter_Prosthecobacter_dejongeii	1541	57	10	53	140	44	50	8	23	23	9	44	16	17	15	34	65	99	77	105	157	52	40	84	127	85	51	56
OTU000154_Bacteria_Patescibacteria_Parcubacteria_uncultured_bacterium___	1534																17	12	13	82	123	98	233	377	401	116	35	20								2		5
OTU010093_Bacteria_Proteobacteria_Alphaproteobacteria_Rhodobacterales_Rhodobacteraceae_Defluviimonas_uncultured_bacterium	1510											3	2																	50	58	62	98	143	116	41	87	169	150	229	64	67	82			3		3	2
OTU000367_Bacteria_Proteobacteria_Gammaproteobacteria_Betaproteobacteriales_Burkholderiaceae_Leptothrix_uncultured_beta_proteobacterium	1438									4	10		2			4			10								8		37	18	40	51	111	69	100	90	164	60	54	65	25	31	35	13	3	15	2	13	8
OTU002671_Bacteria_Proteobacteria_Gammaproteobacteria_Betaproteobacteriales_Burkholderiaceae_Pelistega_Pelistega_sp._MC2	1426			2			3		5		7						78	78	41	258	86	54	48	68	60	251	280	107
OTU008312_Bacteria_Proteobacteria_Alphaproteobacteria_Rhizobiales_Devosiaceae_Devosia_uncultured_Devosia_sp.	1424	82	38	56	62	141	94	23	103	36	31	82	89	53	49	9	17	26	52	19	44	19	18	88	18	8	40			1	2	16	23		7		4	13	5	1		19	7
D2007750_Bacteria_Proteobacteria_Gammaproteobacteria_Vibrionales_Vibrionaceae_Photobacterium_uncultured___bacterium	1404	70	48					73		63	82	21	101		52		18	44	57	47	43	18		67	101	64							54	26			10		17					30	15				10
OTU000371_Bacteria_Planctomycetes_Planctomycetacia_Gemmatales_Gemmataceae_Zavarzinella_uncultured_bacterium	1387																												109	89	106	97	32	58	105	129	49	158	51	48	77	141	67		4	7
OTU007353_Bacteria_Proteobacteria_Gammaproteobacteria_Pseudomonadales_Moraxellaceae_Perlucidibaca_Perlucidibaca_sp._BK296	1382																																					2						51	95	122	37	65	79
OTU001327_Bacteria_Proteobacteria_Gammaproteobacteria_Betaproteobacteriales_Nitrosomonadaceae_Nitrosomonas_uncultured_bacterium	1357	168	115	115	69	122	82	110	108	117	50	14	101	57	21	67			4	4	2		2	8	2			2	2	1	1		7		2					3			1
OTU009099_Bacteria_Bacteroidetes_Bacteroidia_Flavobacteriales_Flavobacteriaceae_Flavobacterium_uncultured_bacterium	1340	64	96	90	67	37	100	44	59	81	38	57	34	42	25	37	10		8	7	34	8	3						24	30	19	37	43	39	20		17	32	47	1	36	32	19
OTU008776_Bacteria_Proteobacteria_Gammaproteobacteria_Betaproteobacteriales_Burkholderiaceae_Massilia_uncultured_bacterium	1334	40	19	69	58	37	55	7	31	33	2	28	8	30	20	37	73	8	68	118	88	81	29	50	50	134	90	32	3		1	1			5			12		10
OTU006327_Bacteria_Bacteroidetes_Bacteroidia_Chitinophagales_uncultured_uncultured_Sphingobacteriia_bacterium_	1328																												1	1			2	2			1	4	6				2	45	52	52	68	97	66
OTU005745_Bacteria_Proteobacteria_Gammaproteobacteria_Betaproteobacteriales_Burkholderiaceae_Rhodoferax_uncultured_bacterium	1327	12	17	54	7		4	2	9	2	23	8	25	14	11	3	52	26	69	35	29	19	57	39	34	33	50	68	9	3	12	54	57	12	30	13	19	14	16	14	10	22	31	8	2	5	3	9	14
OTU010606_Bacteria_Proteobacteria_Gammaproteobacteria_Betaproteobacteriales_Methylophilaceae_Methylophilus_uncultured_bacterium	1327		3	4	2	2															3								53	11	13	3		48	19	48	3	7	1		2	6	17
OTU010689_Bacteria_Proteobacteria_Gammaproteobacteria_Alteromonadales_Alteromonadaceae_Rheinheimera_uncultured_bacterium	1325																														1													57	30	67	38	31	43
OTU003148_Bacteria_Proteobacteria_Alphaproteobacteria_Sphingomonadales_Sphingomonadaceae_Novosphingobium_uncultured_bacterium	1265	86	155	206	98	68	76	79	83	86	46	37	70	71	33	46						3	18											1			3
OTU003110_Bacteria_Proteobacteria_Alphaproteobacteria_Rhodobacterales_Rhodobacteraceae_Rhodobacter_metagenome	1240																																											47	56	65	84	71	100
OTU010644_Bacteria_Bacteroidetes_Bacteroidia_Flavobacteriales_Flavobacteriaceae_Flavobacterium_uncultured_bacterium	1231																												677	192	296			25		1	2						18
OTU000179_Bacteria_Bacteroidetes_Bacteroidia_Chitinophagales_uncultured_metagenome_	1213																69	198	125	87	131	231	24	56	70	73	125	24
OTU005709_Bacteria_Bacteroidetes_Bacteroidia_Flavobacteriales_Flavobacteriaceae_Flavobacterium_Anabaena_sp._WA113	1194	3													3	2	92	131	188	168	107	117	13	66	65	112	88	39
OTU008821_Bacteria_Proteobacteria_Alphaproteobacteria_Rhodobacterales_Rhodobacteraceae_Defluviimonas_metagenome	1192																										3		15					2										50	28	62	43	44	84
OTU007025_Bacteria_Proteobacteria_Alphaproteobacteria_Rhodobacterales_Rhodobacteraceae_Paracoccus_uncultured_bacterium	1191	2	3																					7					61	36	103	8		61	13	132	1	9		1			28			5		12
OTU010503_Bacteria_Proteobacteria_Gammaproteobacteria_Cellvibrionales_Cellvibrionaceae_Cellvibrio_uncultured_Cellvibrio_sp.	1176	8		6			4	8		4	4		4			2											61	27	18	16	7	42	30	10	18	27	32	5	6	23	23	16	4		5	4	5	27	20
OTU000139_Bacteria_Proteobacteria_Alphaproteobacteria_Rhodobacterales_Rhodobacteraceae_Rubellimicrobium_uncultured_bacterium	1175						2					3	6	3		2	2	15	4	5			11	3			6		16	71	35	170	209	94	35	14	33	78	72	54	42	78	72
OTU002685_Bacteria_Proteobacteria_Gammaproteobacteria_Betaproteobacteriales_Burkholderiaceae_Candidatus_Symbiobacter_uncultured_bacterium	1160	81	52	41	17	32	32	45	23	64	33	20	15	26	14	34	48	61	39	70	86	48	21	24	56	57	31	10	2	4	3	2	4		4	5	2			1			3						2
OTU000076_Bacteria_Proteobacteria_Alphaproteobacteria_Rhizobiales_Beijerinckiaceae_Bosea_uncultured_bacterium	1132	120	97	87	71	71	114	41	60	31	22	29	51	23	23	59	25	2		26		15	4		15	40	49			1					6
OTU000028_Bacteria_Bacteroidetes_Bacteroidia_Chitinophagales_Saprospiraceae_OLB8_uncultured_bacterium	1100	2	4	2	12	10	4	10			4		4	3	10	3	48	28	59	37	18	24	21	50	16	10	39	2	25	38	26	78	9	19	48	25	23	45	42	49	49	10	42	5	2	5	6	3	3
D2001401_Bacteria_Proteobacteria_Gammaproteobacteria_Vibrionales_Vibrionaceae_Photobacterium_uncultured___bacterium	1084			38	81	124	93		35					27		39							20				103	29	4			16			12					7	22	16	37			18
OTU000603_Bacteria_Bacteroidetes_Bacteroidia_Sphingobacteriales_env.OPS_17_uncultured_bacterium_	1080	4			2			10	2		65	104	90	67	49	60	37	13	13		4	4	101	202	147	3				15		5					1			2			6						6
OTU003051_Bacteria_Proteobacteria_Gammaproteobacteria_Salinisphaerales_Solimonadaceae_uncultured_uncultured_Sinobacteraceae_bacterium	1078		2																										58	24	33	22			5	1	11	1	6	6		6	4	37	45	46	18	45	65
OTU000116_Bacteria_Proteobacteria_Gammaproteobacteria_Xanthomonadales_Xanthomonadaceae_Arenimonas_uncultured_bacterium	1073		2				3											3		5	2			3		16	2	2		1					1					1				56	53	88	53	50	56
OTU000091_Bacteria_Bacteroidetes_Bacteroidia_Chitinophagales_Chitinophagaceae_Sediminibacterium_uncultured_bacterium	1056	2								15						2											7		21	29	52	60	71	41	44	50	41	78	46	36	52	73	31	16	6	11	20	3	7
OTU008591_Bacteria_Bacteroidetes_Bacteroidia_Chitinophagales_uncultured_metagenome_	1044																								2	7			1	2	125	9	25	28	3	1	1	2	10	2	11	28	25	15	44	41	11	23	12
OTU005657_Bacteria_Nitrospirae_Nitrospira_Nitrospirales_Nitrospiraceae_Nitrospira_metagenome	1041																																											62	49	80	70	52	45
OTU000171_Bacteria_Verrucomicrobia_Verrucomicrobiae_Verrucomicrobiales_Rubritaleaceae_Luteolibacter_uncultured_bacterium	1037													8																		2					2		1			1			5	14	10	4
OTU006428_Bacteria_Patescibacteria_Parcubacteria_Candidatus_Kaiserbacteria_uncultured_bacterium__	1036	75	65	2	40	97	44	162	49	46	73	10	38	8	27	18	20	27	13	13	56	56		15	9	34	35	4
OTU003993_Bacteria_Proteobacteria_Gammaproteobacteria_Cellvibrionales_Cellvibrionaceae_Cellvibrio_Cellvibrio_gandavensis	1024		2						2	155				3			52	46	65	99	150	101		4	4	87			8	7	15					3			2			9		28	22	30	76
OTU000035_Bacteria_Bacteroidetes_Bacteroidia_Cytophagales_Spirosomaceae_Rudanella_uncultured_bacterium	1021		2												2												2		8	24	2	9	38	3	10	5	1	24	27	29	2	8	11	51	42	48	48	14	81
OTU003849_Bacteria_Bacteroidetes_Bacteroidia_Cytophagales_Microscillaceae_OLB12_uncultured_bacterium	1017																																											63	103	76	27	95	42
OTU003895_Bacteria_Proteobacteria_Alphaproteobacteria_Rhizobiales_Rhizobiales_Incertae_Sedis_Phreatobacter_uncultured_Rhizobiales_bacterium	1005																																				1					4		26	14	18	59	13	21
OTU003995_Bacteria_Proteobacteria_Gammaproteobacteria_Betaproteobacteriales_Burkholderiaceae_Duganella_uncultured_Burkholderiales_bacterium	1003	11	19	18	38	107	35	119	60	78	14	8	5	40	87	105	7	5	23	9	24	52	9	18	13	16	10	25																11	22				5
OTU000582_Bacteria_Proteobacteria_Gammaproteobacteria_Betaproteobacteriales_Burkholderiaceae_Rhizobacter_uncultured_Rhizobacter_sp.	999	38	35	13	19	19	14	41	38	9	17	24	21	31	13	19	38	25	51	77	39	50	34	29	52	83	53	26			1	6		1		2		2	2		9	2	1					2
OTU000828_Bacteria_Proteobacteria_Alphaproteobacteria_Rhizobiales_Rhizobiales_Incertae_Sedis_Phreatobacter_uncultured_Rhizobiales_bacterium	993																											2																52	24	70	133	35	45
OTU003073_Bacteria_Bacteroidetes_Bacteroidia_Chitinophagales_Saprospiraceae_uncultured_uncultured_bacterium	982																																											73	75	43	92	58
OTU003313_Bacteria_Bacteroidetes_Bacteroidia_Cytophagales_Spirosomaceae_Arcicella_uncultured_Bacteroidetes_bacterium	968	55	17	28	24	32	77	15	31	28	26	6	43	36	50	30	31	25	25	22	31	31	24	40	30	16	20	2	4	1	4	3	8	9	14	13	13	3	2	2	27	38	26					2	4
OTU000097_Bacteria_Proteobacteria_Alphaproteobacteria_Rickettsiales_Rickettsiaceae_Rickettsia_uncultured_bacterium	947				2		2		4											8	7	6	11		4		2		2	3	30	86	4	16	292	27	18	87	50	35	59	15	61	34		9			4
OTU000217_Bacteria_Proteobacteria_Alphaproteobacteria_Azospirillales_Azospirillales_Incertae_Sedis_Stella_metagenome	934																										5			3	4	7		6	2	1	3	9	1	5	3	3	4	23	91	64	28	48	42
OTU000157_Bacteria_Proteobacteria_Gammaproteobacteria_Betaproteobacteriales_Methylophilaceae_Methylotenera_uncultured_bacterium	930	19	11	27	21	38	12	4	4	25	18	8	10	27	14	12	29	35	65	63	39	82	42	44	71	58	54	30	11	1			6		6	3	2	10	3		3	2			6
OTU000765_Bacteria_Bacteroidetes_Bacteroidia_Chitinophagales_Chitinophagaceae_Sediminibacterium_uncultured_bacterium	923	25	18	40	28	27	29	21	17	5	88	27	80	38	6	24	53	24	22	40	42	24	24	37	40	46	30	18		1	5			2	3	4	1	2	4	1		2	1	11			3
OTU000865_Bacteria_Proteobacteria_Deltaproteobacteria_Myxococcales_Haliangiaceae_Haliangium_uncultured_bacterium	923																											2		1	2		3	3	1		1	3					1	31	47	56	27	14	49
OTU000127_Bacteria_Proteobacteria_Gammaproteobacteria_Betaproteobacteriales_Burkholderiaceae_Hydrogenophaga_uncultured_bacterium	914			2																							5		12	12	34	21	47	21	19	18	17	81	32	37	21	47	31	5	9	35	17	7	8
OTU010085_Bacteria_Proteobacteria_Alphaproteobacteria_Acetobacterales_Acetobacteraceae_Rhodovastum_Rhodovastum_atsumiense	906																												26	19	29	50	79	21	28	36	22	52	44	67	35	58	47	10	19	12	13	9	16
OTU001106_Bacteria_Proteobacteria_Alphaproteobacteria_Rhizobiales_Devosiaceae_Devosia_uncultured_bacterium	893	24	52	19	37	37	31	58	52	44	48	46	67	36	14	30	28	8	3	20	7	12	2	2	24	10	26	20	1		1					5	2				5							4	8
OTU000072_Bacteria_Bacteroidetes_Bacteroidia_Cytophagales_Spirosomaceae_uncultured_bacterium_	877			4			4		7		5			11	4				3		17		3		11	2	3		3	15	1	28		5	9		1	11	1	11	2	21	23	57	23	47	11	23	5
OTU002803_Bacteria_Bacteroidetes_Bacteroidia_Cytophagales_Spirosomaceae_Flectobacillus_uncultured_Flectobacillus_sp.	875																							90		94	230		15	9	4	10	32		3			16	1	12	65	75	181						3
OTU001547_Bacteria_Proteobacteria_Alphaproteobacteria_Sphingomonadales_Sphingomonadaceae_Sphingomonas_uncultured_bacterium	871											2														2			118	63	85	4		81	53	218	6	7	8	9	6	5	45
OTU000739_Bacteria_Patescibacteria_Parcubacteria_Candidatus_Kaiserbacteria_uncultured_bacterium__	866		5						7				18		3		145	103	71	98	77	93	19	56	20	52	84	2	2							1		10
OTU006412_Bacteria_Proteobacteria_Gammaproteobacteria_Cellvibrionales_Cellvibrionaceae_Cellvibrio_metagenome	866	6	25	14	3	3	7	13	8	178			177	13	13	9	25	15	36	58	91	30	20	30	17	37	20
OTU000049_Bacteria_Proteobacteria_Alphaproteobacteria_Reyranellales_Reyranellaceae_Reyranella_metagenome	865	8		7	23	3	4	8	5		5	2	9	5	3	6	16	32	47	50	51	54	2	13	26	26	28	8	9	6	9	22	36	30	15	5	9	30	12	11	7	5	17	5		9	5	12	2
OTU000786_Bacteria_Proteobacteria_Alphaproteobacteria_Sphingomonadales_Sphingomonadaceae_Sphingobium_uncultured_bacterium	856	3		3	2	4	8	4	4		6	9			2		4			7	3	3	2	7	4	2	10	2	145	64	54	5		110	12	197	5			1	7	16	73						2
OTU005652_Bacteria_Bacteroidetes_Bacteroidia_Cytophagales_Microscillaceae_uncultured_uncultured_bacterium	842																																											69	55	72	51	55	46
OTU009958_Bacteria_Proteobacteria_Deltaproteobacteria_Myxococcales_Phaselicystidaceae_Phaselicystis_uncultured_bacterium	834																												10	27	35	49	112	48	78	22	43	143	40	33	75	53	15	2		2		4
OTU000343_Bacteria_Bacteroidetes_Bacteroidia_Flavobacteriales_Flavobacteriaceae_Flavobacterium_uncultured_bacterium	829	8	10	18	45	42	37	16	30	16	17	32	32	25	28	20	38	16	43	66	18	28	2	29	19	87	78	26												3
OTU000360_Bacteria_Proteobacteria_Alphaproteobacteria_Rhizobiales_Beijerinckiaceae_FukuN57_uncultured_bacterium	829													2																														4	44	42	29	15	35
OTU003284_Bacteria_Proteobacteria_Alphaproteobacteria_Caulobacterales_Caulobacteraceae_Brevundimonas_uncultured_bacterium	822																												2					468		256	4	12		23	2	9	30
OTU003695_Bacteria_Verrucomicrobia_Verrucomicrobiae_Verrucomicrobiales_Verrucomicrobiaceae_uncultured_uncultured_Verrucomicrobia_bacterium	792																														1	1	4	1	2		1		3			1	5	58	17	43	25	13	66
OTU000895_Bacteria_Bacteroidetes_Bacteroidia_Sphingobacteriales_env.OPS_17_uncultured_bacterium_	787																																											35	63	69	30	42	32
OTU010478_Bacteria_Proteobacteria_Gammaproteobacteria_Betaproteobacteriales_Burkholderiaceae_Aquabacterium_metagenome	776				4																		8						3	41	23	31	49	114	30	10	3	14	18	13	8	4	13	23	7	40	13	36	7
OTU003306_Bacteria_Bacteroidetes_Bacteroidia_Flavobacteriales_Flavobacteriaceae_Flavobacterium_uncultured_soil_bacterium	773				6							4		2										7										132			1		380	241
OTU006413_Bacteria_Proteobacteria_Alphaproteobacteria_Rhodobacterales_Rhodobacteraceae_Pseudorhodobacter_uncultured_bacterium	771																170	120	211	2			51	112	105
OTU004009_Bacteria_Bacteroidetes_Bacteroidia_Cytophagales_Cytophagaceae_Cytophaga_uncultured_bacterium	763																												24	22	29	56	66	20	45	28	46	130	45	37	70	47	64			4	9	2
OTU000314_Bacteria_Patescibacteria_Gracilibacteria_Absconditabacteriales_(SR1)_metagenome__	762	6	6	8	5		5	38	15	14	7	24	7		3		12	11	15	117	154	67	2	4	22	69	79	70													2
OTU008131_Bacteria_Proteobacteria_Gammaproteobacteria_Betaproteobacteriales_Burkholderiaceae_Limnohabitans_uncultured_bacterium	759											3																												1				45	80	31	77	50
OTU009090_Bacteria_Proteobacteria_Alphaproteobacteria_Acetobacterales_Acetobacteraceae_Roseococcus_uncultured_bacterium	752																												7	27	34	74	24	5	237	12	67	35	32	76	29		31	5
OTU000302_Bacteria_Actinobacteria_Actinobacteria_Micrococcales_Micrococcaceae_Paenarthrobacter_Arthrobacter_sp._AD33	749																												2		4													50	81	44	50	75	9
OTU000511_Bacteria_Bacteroidetes_Bacteroidia_Chitinophagales_uncultured_uncultured_Bacteroidetes_bacterium_	743																												6	2	1	2		27	3	5	2	26	4			2	5	15	36	43	34	24	27
OTU000031_Bacteria_Proteobacteria_Gammaproteobacteria_Xanthomonadales_Xanthomonadaceae_Lysobacter_Luteimonas_sp._R-37032	739	8	12	2	34	4		5		5	2	2	3		3	2	23	42	2	90	106	49	4	29	15	35	30	26	4		2	6	27	11	1		4	10	11	3	10	1	1	19	9	6	5	7
OTU009053_Bacteria_Proteobacteria_Gammaproteobacteria_Pseudomonadales_Moraxellaceae_[Agitococcus]_lubricus_group_metagenome	736					2																							16	20	39	37		60	58	75	60	37	29	51	37	68	117	2				14
OTU001037_Bacteria_Proteobacteria_Alphaproteobacteria_Rickettsiales_SM2D12_uncultured_bacterium_	728																																											17	6	94	66	31	25
OTU000026_Bacteria_Chloroflexi_KD4-96_uncultured_soil_bacterium___	722	14	13	31	25	26	22	37	30	5	2	36	3	12	4	2	29	29	31	84	69	74	6	17	29	21	36	8				3				2		2	2			2	2
OTU002674_Bacteria_Bacteroidetes_Bacteroidia_Cytophagales_Microscillaceae_uncultured_uncultured_bacterium	704																								2				6	6	1	3	6			4	6	1		1	7	4	2	51	27	33	24	40	29
OTU000913_Bacteria_Proteobacteria_Gammaproteobacteria_Pseudomonadales_Moraxellaceae_Alkanindiges_Alkanindiges_sp._H1	697			2																9					2				73	44	101	3	24	49	6	65		15	2		2	4	22
OTU003868_Bacteria_Actinobacteria_Actinobacteria_Corynebacteriales_Nocardiaceae_Rhodococcus_Rhodococcus_sp._1159	684	25	20	15	14	19	39	2	13	14	3			3	4	21	17	36	36	25	20	2		43	49	11	21	21	16	4	21						18		11	5		1	1	3	2
OTU000742_Bacteria_Proteobacteria_Gammaproteobacteria_Pseudomonadales_Moraxellaceae_Acinetobacter_uncultured_Acinetobacter_sp.	676	3	10		2				11	31	3			17	4	3	8		2	5	2	5			10	15	18	5	7		2	1	2			1		18	15	5	4	2	1		31	14
OTU000720_Bacteria_Bacteroidetes_Bacteroidia_Chitinophagales_Saprospiraceae_uncultured_uncultured_bacterium	670	46	56	68	44	116	18	17	30	8	14	7	19	15	11	8	17	8	16	20	23	36	2		14	10	8	22																				2
OTU006432_Bacteria_Planctomycetes_OM190_uncultured_bacterium___	662																																											4		11	3	8	6
OTU004067_Bacteria_Proteobacteria_Gammaproteobacteria_Betaproteobacteriales_Burkholderiaceae_CM1G08_uncultured_bacterium	652																		2							5	2		2	3	55	53	79	40	51	18	8	102	20	48	28	25	38	10	10	5			3
OTU000148_Bacteria_Proteobacteria_Alphaproteobacteria_Sphingomonadales_Sphingomonadaceae_Qipengyuania_uncultured_Agrobacterium_sp.	643		2																								4		14	17	45	110	15	9	64	49	67	73	16	10	22	6	32	5	15			9	7
OTU010674_Bacteria_Proteobacteria_Alphaproteobacteria_Micavibrionales_uncultured_uncultured_gamma_proteobacterium_	642	36	6		32	11	9	19	6	3	15	6	25	38	11	20	15	3		30	37	92	42	56	48	19	37	16		1		2						1		1
OTU000294_Bacteria_Bacteroidetes_Bacteroidia_Sphingobacteriales_NS11-12_marine_group_uncultured_bacterium_	637																			104						100	199	101	2	7	11	14		1	10	16	6	8	11	7	4	2	14
OTU000862_Bacteria_Bacteroidetes_Bacteroidia_Chitinophagales_Saprospiraceae_uncultured_uncultured_bacterium	635																																											29	62	63	17	15	7
OTU000052_Bacteria_Proteobacteria_Deltaproteobacteria_Bdellovibrionales_Bdellovibrionaceae_Bdellovibrio_uncultured_bacterium	634	4																									2		7	13	19	21	12	13	55	7	31	39	15	33	48	5	41	22	14	19	10	15	14
OTU000823_Bacteria_Bacteroidetes_Bacteroidia_Sphingobacteriales_NS11-12_marine_group_uncultured_Cytophagales_bacterium_	619											2		2				4	2								3		24	10	12	47	57	11	38	27	28	27	17	25	28	21	11	11	16	5	5	9	2
OTU004085_Bacteria_Proteobacteria_Gammaproteobacteria_Pseudomonadales_Moraxellaceae_Acinetobacter_uncultured_bacterium	611		4									2		3						4			4	2					231	83	114		6		1	10		1	2	11			4		9
OTU009251_Bacteria_Bacteroidetes_Bacteroidia_Flavobacteriales_Flavobacteriaceae_Flavobacterium_Flavobacterium_maotaiense	602	3	2		6			4					4		9			26	38	46	69	4		18	30	40	18	7	18	7	8	21	38	6	22	5	13	29	22	21	27	20	19
OTU002670_Bacteria_Proteobacteria_Gammaproteobacteria_Betaproteobacteriales_Burkholderiaceae_Paucibacter_uncultured_beta_proteobacterium	594	5	9	7	4	16	10	18	2				18	5	2		46	88	71	43	22	35	4	22	3	28	65	17	1	9	4	14			3	5		2		1	2	5	8
OTU005954_Bacteria_Proteobacteria_Alphaproteobacteria_Rhizobiales_Rhizobiales_Incertae_Sedis_Phreatobacter_uncultured_Rhizobiales_bacterium	580																																											11	54	15	120	10	4
OTU000429_Bacteria_Planctomycetes_Planctomycetacia_Gemmatales_Gemmataceae_Gemmata_Gemmata-like_str._JW11-2f5	577																												24	22	24	16	38	46	40	71	114	32	58	65	11	9	7
OTU003861_Bacteria_Verrucomicrobia_Verrucomicrobiae_Verrucomicrobiales_Rubritaleaceae_Luteolibacter_uncultured_bacterium	575																																											74	42	37	72		39
OTU005843_Bacteria_Proteobacteria_Alphaproteobacteria_Micavibrionales_uncultured_uncultured_bacterium_	567	10								2					2									4					7	1	2	2		50		26	1	4						21	12	8	23	10	17
OTU007005_Bacteria_Proteobacteria_Alphaproteobacteria_Sphingomonadales_Sphingomonadaceae_Sphingopyxis_Sphingopyxis_sp._H005	562	2	21	15	16	7	26	13	12	11	5		14	3		2	6	6	22	12	44	18		27	16	14	17	14	2	5	10	1	9	3	14	5	11	6	1	4		3	4			5		4
OTU006295_Bacteria_Proteobacteria_Gammaproteobacteria_Pseudomonadales_Moraxellaceae_Alkanindiges_uncultured_bacterium	561	3	70	4	2	7		6	9	2	4		3	128	28	110	7	13	14	47			8	28	9	21	22	10										4	1	1
OTU006950_Bacteria_Bacteroidetes_Bacteroidia_Cytophagales_Spirosomaceae_Flectobacillus_uncultured_bacterium	561	2																											12	6	6	32	4	21	40	59	215	2	5	3	4	14	7						5
OTU006309_Bacteria_Proteobacteria_Alphaproteobacteria_Rhizobiales_Devosiaceae_uncultured_metagenome	560																									2										1								33	38	19	20	26	19
OTU000110_Bacteria_Bacteroidetes_Bacteroidia_Sphingobacteriales_Sphingobacteriaceae_Mucilaginibacter_uncultured_bacterium	551	3					3							15			17	11	28	24	51	60	16	42	36	15	2		8	5		7	14	1	2	1		10	2	1	2	3	7	3	3	4	8	22	2
OTU000391_Bacteria_Proteobacteria_Alphaproteobacteria_Rhodobacterales_Rhodobacteraceae_Pseudorhodobacter_uncultured_bacterium	548	3	13	6	18	3	14	6	12	29	11	13	4	5	2	3	44	34	23	50	62	18	15	14	24	27	46	3		2	2				3		2	5			5	4	3						2
OTU000785_Bacteria_Proteobacteria_Alphaproteobacteria_Rhizobiales_Rhizobiales_Incertae_Sedis_uncultured_uncultured_bacterium	545																															2												9	19	42	10	19	17
OTU006007_Bacteria_Proteobacteria_Deltaproteobacteria_Bdellovibrionales_Bdellovibrionaceae_OM27_clade_uncultured_bacterium	534														3														22	9	16	24	30	31	62	22	47	26	38	34	11	20	37	3	5	5		6	4
D2001905_Bacteria_Actinobacteriota_Actinobacteria_Corynebacteriales_Nocardiaceae_Rhodococcus_Rhodococcus___sp._B7740	530												5							8		22	2		3				2				14		11	3		4	2	4
OTU000385_Bacteria_Verrucomicrobia_Verrucomicrobiae_Verrucomicrobiales_Rubritaleaceae_Luteolibacter_Verrucomicrobium_sp._IMCC25902	517	8		16	15	18	3	33	50	10	3		5	6		3	41	5	19	28	30	25	6	37	17	22	30	22	9	1	3	2	9	1	3	10		1	9	2	4	1	6
OTU000991_Bacteria_Bacteroidetes_Bacteroidia_Chitinophagales_Saprospiraceae_Aureispira_metagenome	517				2																				4		2		14	12	22	19	18	28	17	34	23	41	27	28	34	18	25	4	2	10	16	11	3
OTU008116_Bacteria_Proteobacteria_Alphaproteobacteria_Rickettsiales_Rickettsiaceae_uncultured_metagenome	517																																											34	33	15	28	20	42
OTU000438_Bacteria_Proteobacteria_Gammaproteobacteria_Pseudomonadales_Pseudomonadaceae_Pseudomonas_uncultured_bacterium	515	5		3	5					14			3		3	6			8	3	32	2	5	5		9	4	2	4	5	10	2			1	195	1	69				2				5	24
OTU000353_Bacteria_Proteobacteria_Alphaproteobacteria_Rhodobacterales_Rhodobacteraceae_Tabrizicola_uncultured_bacterium	512																												3	1	1	31	12	4	17	9	13	19	2	22	2	18	18	27	9	5	14	19	8
OTU000083_Bacteria_Proteobacteria_Alphaproteobacteria_uncultured_uncultured_bacterium__	510																													1		11				1	4						1	60	34	75	19	18	24
OTU000792_Bacteria_Bacteroidetes_Bacteroidia_Sphingobacteriales_env.OPS_17_uncultured_bacterium_	510				14	20	13	77	67	111	39	18	48	5			3	5	5	15						25	36	9
OTU000844_Bacteria_Proteobacteria_Gammaproteobacteria_Betaproteobacteriales_Methylophilaceae_Methylotenera_uncultured_bacterium	505	6	8	11	42	3	19	13	7	23		12	6	8	21	18	3	13	15	13	29	12	3	10	5	13	17	11	1	2	6	3	1	2	2	3	4	17	1	4	16	22	21					2	5
OTU005552_Bacteria_Proteobacteria_Alphaproteobacteria_Sphingomonadales_Sphingomonadaceae_Novosphingobium_Novosphingobium_hassiacum	497					3				2			4				28	14	41	38	84	22		35	13	44	30		5	1	4		1		4		10	17			11		14			2	11		2
OTU000112_Bacteria_Proteobacteria_Alphaproteobacteria_Rhizobiales_Xanthobacteraceae_Bradyrhizobium_uncultured_bacterium	491		3	3	2	20	17		11	3		3	50	8		6		2	3	8	9								2	1		3	1	4		3	1	9	2	2	3	1	3	3	12	7	3	9	11
OTU004136_Bacteria_Bacteroidetes_Bacteroidia_Chitinophagales_uncultured_uncultured_bacterium_	491																																											5	3	11		3
OTU006371_Bacteria_Proteobacteria_Alphaproteobacteria_Rhizobiales_Rhizobiaceae_Allorhizobium-Neorhizobium-Pararhizobium-Rhizobium_uncultured_bacterium	489																															9												4	39	12	55	60	9
OTU000634_Bacteria_Proteobacteria_Deltaproteobacteria_Bdellovibrionales_Bdellovibrionaceae_Bdellovibrio_metagenome	482	14			4						5	2	13				13	7	25	4	28	23	77	166	78	23
OTU003943_Bacteria_Proteobacteria_Alphaproteobacteria_Sphingomonadales_Sphingomonadaceae_Sphingomonas_uncultured_Sphingomonas_sp.	482																													1			1		19	424	20		3	11
OTU008336_Bacteria_Proteobacteria_Alphaproteobacteria_Rhizobiales_Rhizobiales_Incertae_Sedis_Phreatobacter_Alphaproteobacteria_bacterium	478																												1		1							1						15	19	10		8	35
OTU003341_Bacteria_Actinobacteria_Actinobacteria_Corynebacteriales_Nocardiaceae_Rhodococcus_uncultured_bacterium	475	5	2						2	9		7		2	7	4		4	11		20			3	2	7	10	2	51	12	28	7		30		39	1					5	6				16	2
OTU006592_Bacteria_Proteobacteria_Alphaproteobacteria_Rhodobacterales_Rhodobacteraceae_Pseudorhodobacter_uncultured_bacterium	475	21	17	19	21	32	40	13	42	28	45	30	19	11	37	9					21	11		2		4	3				3	2		12		3			3	1	7	5			2
OTU006067_Bacteria_Proteobacteria_Alphaproteobacteria_Rhizobiales_Hyphomicrobiaceae_Pedomicrobium_Pedomicrobium_australicum	473												2																	1		8			1	1	1	5	1					17	23	30	33	6	17
OTU000229_Bacteria_Proteobacteria_Gammaproteobacteria_Betaproteobacteriales_Gallionellaceae_Candidatus_Nitrotoga_uncultured_bacterium	466																												14	21	30	47	57	5	20	21	4	49	11	25	4	55	51
OTU000177_Bacteria_Bacteroidetes_Bacteroidia_Flavobacteriales_Flavobacteriaceae_Flavobacterium_uncultured_bacterium	459	4						2									21	30	22	18	6	45	3	21	21	16	26	13	31	31	18	10	21		17	2	1	2		15	29	13	14						2
OTU000388_Bacteria_Proteobacteria_Deltaproteobacteria_Bdellovibrionales_Bdellovibrionaceae_Bdellovibrio_uncultured_bacterium	459	31	13	10	33	11	14	10	7	5	34	7	30	12	4	2		4	8	20	36	13	19	45	24	9	13		2			2		5	3		1	4					1			4		2	2
OTU000030_Bacteria_Bacteroidetes_Bacteroidia_Chitinophagales_Chitinophagaceae_uncultured_uncultured_bacterium	458																				12	12							9	5	3	43	4	9	41	7	9	25	20	8	26	31	6	5		17	13	2	7
OTU000167_Bacteria_Bacteroidetes_Bacteroidia_Flavobacteriales_Weeksellaceae_Chryseobacterium_Chryseobacterium_sp._12_4K	458																												149	4	93			58		108	2	3		2								5
OTU000675_Bacteria_Proteobacteria_Gammaproteobacteria_SAR86_clade_uncultured_bacterium__	458	27	47	16	34	31	28	35	14	5	42	24	20	21	12	32	3	18	14		5	6	3	2			19
OTU003877_Bacteria_Verrucomicrobia_Verrucomicrobiae_Opitutales_Opitutaceae_Opitutus_uncultured_bacterium	458																												8	9	7	12	3	3	9	13	5	16	2	24	5	10	11	14	2	6	11	22	13
OTU000612_Bacteria_Proteobacteria_Gammaproteobacteria_Betaproteobacteriales_T34_uncultured_bacterium_	457		3	2	2	2	34		2	2	11	10	4	6	2	3	10	29	18	69	39	78	24	45	2	30	7	23
OTU000744_Bacteria_Planctomycetes_Planctomycetacia_Planctomycetales_Rubinisphaeraceae_uncultured_uncultured_bacterium	453	2																											10	26	16	44	18	4	17	20	28	32	40	36	58	16	36
OTU008294_Bacteria_Proteobacteria_Gammaproteobacteria_Xanthomonadales_Rhodanobacteraceae_uncultured_uncultured_bacterium	450				2		4																						13	10	19	4	17		31	7	12	18	9	14	24	4	18	30	8	5	20	31	3
OTU000039_Bacteria_Bacteroidetes_Bacteroidia_Chitinophagales_Saprospiraceae_uncultured_uncultured_bacterium	444																												5	5	3	15	4	12	20	15	4	7	8	28	14	15	5	5	2	8	15	19	9
OTU009184_Bacteria_Proteobacteria_Alphaproteobacteria_Rhodobacterales_Rhodobacteraceae_Cereibacter_uncultured_alpha_proteobacterium	442																												3		9	2	42		6		4	10	14	20	8	2		14	25	28	38	9	5
OTU000590_Bacteria_Proteobacteria_Deltaproteobacteria_Bdellovibrionales_Bdellovibrionaceae_Bdellovibrio_uncultured_bacterium	441			8	5							2				2	17	33	21	54	27	15	29	12	37	41	27	6	2	3		5		7	13		4	7	4			1	1	7		21
OTU000019_Bacteria_Proteobacteria_Gammaproteobacteria_Oceanospirillales_Pseudohongiellaceae_Pseudohongiella_metagenome	438	2	2		10	4	2								4					2				2			2		7	22	31	35	14	34	34	15	14	34	5	24	35	24	25			9	5	2	2
OTU002704_Bacteria_Planctomycetes_028H05-P-BN-P5_uncultured_bacterium___	434																									3																		36	45	28	32	15	23
OTU000278_Bacteria_Proteobacteria_Alphaproteobacteria_Acetobacterales_Acetobacteraceae_Roseomonas_uncultured_Roseomonas_sp.	421	22	11	25	15	10		6	6	29	9	4	13		31	2	16	9	21	23	35	18	3		14	36	12		1				4		4		1	11	4		4	3	9
OTU000721_Bacteria_Bacteroidetes_Bacteroidia_Flavobacteriales_NS9_marine_group_uncultured_bacterium_	421																												1							2	3	1	3			3		8	19	5	12	20	19
OTU000768_Bacteria_Bacteroidetes_Bacteroidia_Sphingobacteriales_env.OPS_17_uncultured_bacterium_	419	2	3		3	3	3		3			5		2	6		38	41	19	52	30	33	23	22	20	20	48	43
OTU000344_Bacteria_Proteobacteria_Deltaproteobacteria_Myxococcales_Sandaracinaceae_Sandaracinus_uncultured_bacterium	414	2	7	6	13	8	8	2	3		15	4	32	33	27	18				2	2	4	9	6	17	7	2		9	9	3	15	26	4	11	7	20	29	12	7	10	4	8
OTU006372_Bacteria_Proteobacteria_Alphaproteobacteria_Rhizobiales_Devosiaceae_Devosia_metagenome	414																													3	1		7				3	1		3				11	49	25	9		10
OTU003744_Bacteria_Proteobacteria_Gammaproteobacteria_Betaproteobacteriales_Burkholderiaceae_uncultured_Burkholderiales_bacterium_	412	19	40	61	76	17	20	11	25		23	25	5	7	2	4		3	2	19	4	10		10		14	15
OTU000193_Bacteria_Bacteroidetes_Ignavibacteria_OPB56_uncultured_bacterium__	410																										6		2	2	11	15	9	10	10	1	9	7	10	5	5	1	6	15		24	11	8	6
OTU000908_Bacteria_Bacteroidetes_Bacteroidia_Chitinophagales_Chitinophagaceae_uncultured_uncultured_bacterium	409																												25	8	19	37	4	1	44	4	5	48	25	3	10	31	16	5	23	3		2	5
OTU004361_Bacteria_Proteobacteria_Gammaproteobacteria_Betaproteobacteriales_Burkholderiaceae_Limnohabitans_uncultured_bacterium	409	8		6		2		7	4	13	9		9		3												15			27	30	61		32		26	23		15						6	7
OTU000373_Bacteria_Bacteroidetes_Bacteroidia_Chitinophagales_Saprospiraceae_uncultured_uncultured_bacterium	407	4	4	26	32	5		6			2	2	2	2		6								3	2				2	7	8	20	17	47	40	18	32	15	27	12	3	10	44
OTU006293_Bacteria_Proteobacteria_Gammaproteobacteria_Betaproteobacteriales_Burkholderiaceae_Polaromonas_Polaromonas_sp._E16S	407																												16	18	28	40	35	28	16	6	42	27	17	29	17	7	6	6	24		4
OTU000032_Bacteria_Proteobacteria_Gammaproteobacteria_Betaproteobacteriales_Burkholderiaceae_Polynucleobacter_uncultured_bacterium	405									7																			2	8	6	38	31	28	19	3	3	37	12	8	13	16	7		9	16	5	5	2
OTU010552_Bacteria_Proteobacteria_Gammaproteobacteria_Alteromonadales_Alteromonadaceae_Rheinheimera_uncultured_bacterium	405	6	3	10	14	25	9	3	13	7			28	2	2				18	23	18	9		4		14		4	3		1						3							3		2		5	3
OTU000081_Bacteria_Planctomycetes_OM190_uncultured_Planctomycetaceae_bacterium___	404											3																	15	14	16	17	2	6	2	3	4	14	12	7	29	6	15	11	13	17	16	15	26
OTU003617_Bacteria_Cyanobacteria_Sericytochromatia_Hyaloperonospora_arabidopsidis___	403	2	9	2	37	38	56	8	12	6	2						13	6	15	32	74	33	12	11	2	13																				3
OTU000242_Bacteria_Proteobacteria_Gammaproteobacteria_Aeromonadales_Aeromonadaceae_Aeromonas_uncultured_gamma_proteobacterium	401	5	9	7	20	12	12	40	40	47	4	6	3	35	35	87	11	4	13							2	3	5				1
OTU003801_Bacteria_Proteobacteria_Alphaproteobacteria_Rhizobiales_Hyphomicrobiaceae_Hyphomicrobium_uncultured_bacterium	399																															7	8		5			4	3		2	22		18	23	17	8	6	12
OTU006152_Bacteria_Firmicutes_Bacilli_Bacillales_Planococcaceae_Planococcus_uncultured_Planococcus_sp.	399																																																3
OTU000246_Bacteria_Verrucomicrobia_Verrucomicrobiae_Pedosphaerales_Pedosphaeraceae_uncultured_bacterium_	396																												1		2		1		8	2		2	1	1		2	2	4	8	18	10	23	16
OTU004362_Bacteria_Proteobacteria_Alphaproteobacteria_Acetobacterales_Acetobacteraceae_Acidiphilium_Acidiphilium_sp._Z-16	393																												29	3	4	77		5	51	19	13	12	53	2	34	39	23					8
OTU000585_Bacteria_Bacteroidetes_Bacteroidia_Chitinophagales_uncultured_metagenome_	390	10	2	3	66	31	52	5	2	11	51	42	55	2	4	6					8	10					2				1						1		5		12	4		3				2
OTU000092_Bacteria_Bacteroidetes_Bacteroidia_Chitinophagales_Saprospiraceae_uncultured_uncultured_bacterium	389							3																															2					10	16	9		4	2
OTU003360_Bacteria_Bacteroidetes_Bacteroidia_Flavobacteriales_Crocinitomicaceae_Fluviicola_uncultured_bacterium	388	9			2			3			48	34	70	2	3	4	15	7	4	39	38	47		4	3	20	20	6																	8
OTU000812_Bacteria_Bacteroidetes_Bacteroidia_Chitinophagales_Chitinophagaceae_uncultured_uncultured_bacterium	387						7	7									14	5	52	14	3	45	2			14	45	17	2	20	10	4		14	11	2		4		2	10	1	3		2	4	3	9	8
OTU000040_Bacteria_Proteobacteria_Alphaproteobacteria_Rickettsiales_Rickettsiaceae_uncultured_metagenome	385											2																	2	7	1	4			21	2	27	23	16	3	3	10	4	4	5	4	7	2	11
OTU001008_Bacteria_Proteobacteria_Gammaproteobacteria_Pseudomonadales_Moraxellaceae_[Agitococcus]_lubricus_group_metagenome	383		2		20	26	7	4				7	9	19	10	4	2	4	7	4	12	12							2		1													6		42	17	9	9
OTU000176_Bacteria_Armatimonadetes_Fimbriimonadia_Fimbriimonadales_Fimbriimonadaceae_uncultured_Armatimonadetes_bacterium_	382			3					6			5		5	3		2	3	11	3	12		46	87	72		2	15	1	2		17			35	5	6	9	1	3	3	17	8
OTU000761_Bacteria_Bacteroidetes_Bacteroidia_Chitinophagales_Saprospiraceae_uncultured_uncultured_bacterium	379	3		2	32	27	39		2	7	8	22	4	14	12	8						8	3	5		14			8	3	6	26	7	17	14	1	6	6	8	7	15	2				3	2		2
OTU002784_Bacteria_Planctomycetes_Planctomycetacia_Planctomycetales_Rubinisphaeraceae_SH-PL14_uncultured_planctomycete	375																												2	1	2	4	6		2	8	8	8	34	2		1	7	28	59	17	7	20	20
OTU000134_Bacteria_Proteobacteria_Alphaproteobacteria_Caulobacterales_Hyphomonadaceae_Hirschia_uncultured_bacterium	373		2																	3						2			1	5	1	11	12	4	17	4	14	20	13	2	4	2	4	15		15	23	8	8
OTU007777_Bacteria_Proteobacteria_Gammaproteobacteria_Betaproteobacteriales_Burkholderiaceae_Rhodoferax_uncultured_bacterium	371																														1	9	19		17	14	27	5	5	1	3	6	12	3	21	9	16	41	5
OTU008338_Bacteria_Proteobacteria_Deltaproteobacteria_Myxococcales_Phaselicystidaceae_Phaselicystis_uncultured_Polyangiaceae_bacterium	364			2																									1	2	2	3	4		5	1		10	9	18	8	3	1	6	23	14	15	16	2
OTU003054_Bacteria_Proteobacteria_Gammaproteobacteria_Betaproteobacteriales_Burkholderiaceae_Limnohabitans_uncultured_bacterium	361																												2	3	5	3	18	4	10		1	13	15	13	5	3	6	11	4	3	10	2	31
OTU000787_Bacteria_Proteobacteria_Alphaproteobacteria_uncultured_uncultured_bacterium__	358											3																																11	16	3	6	11	7
OTU004061_Bacteria_Proteobacteria_Alphaproteobacteria_Sphingomonadales_Sphingomonadaceae_Novosphingobium_uncultured_soil_bacterium	354																													13				2	1	1		23	14		10	15				39	21		16
OTU006162_Bacteria_Proteobacteria_Gammaproteobacteria_Betaproteobacteriales_Burkholderiaceae_Undibacterium_uncultured_beta_proteobacterium	353				2	9						2			3																									4					2
OTU004159_Bacteria_Proteobacteria_Alphaproteobacteria_Caulobacterales_Hyphomonadaceae_SWB02_uncultured_bacterium	351																												27		6	29	28	26	15	9		44	19	9	35	14	7	6		6		2
OTU002107_Bacteria_Proteobacteria_Deltaproteobacteria_Bdellovibrionales_Bdellovibrionaceae_Bdellovibrio_uncultured_Bdellovibrio_sp.	350																7	34	25	18	17	20	49	56	96	11	2	5																	2
OTU003616_Bacteria_Proteobacteria_Alphaproteobacteria_Sphingomonadales_Sphingomonadaceae_Sphingomonas_uncultured_bacterium	349																												7	1	52	2				10				1									4
OTU000128_Bacteria_Proteobacteria_Gammaproteobacteria_Pseudomonadales_Moraxellaceae_Alkanindiges_uncultured_Acinetobacter_sp.	345					3																							5	2	8				23	16	3	43	10	16	2		1					2
OTU000036_Bacteria_Armatimonadetes_Armatimonadia_Armatimonadales_Armatimonadaceae_Armatimonas_uncultured_beta_proteobacterium	341																												12	13	21	30	17	13	31	11	17	34	6	15	17	19	24		4		3	3
OTU000946_Bacteria_Verrucomicrobia_Verrucomicrobiae_Verrucomicrobiales_Rubritaleaceae_Luteolibacter_uncultured_Verrucomicrobiaceae_bacterium	340			7	5	4		3		2							19	8	19	40	43	25	2	19	23	29	2	12		3								7						5			8	4	6
OTU000480_Bacteria_Proteobacteria_Alphaproteobacteria_Caulobacterales_Caulobacteraceae_Phenylobacterium_metagenome	337	12	2		2	2	4	3	2	4	5		2				5		2		8	4		4	4	8		2	1	4	1	30	11		6	1	3	11	10	1	11	25			6	29		2	4
OTU006296_Bacteria_Proteobacteria_Gammaproteobacteria_Legionellales_Legionellaceae_Legionella_Legionella_feeleii	328	2	2		7				2							2	24	19	36	42	42	51	13	18	4	29	17	18
OTU002960_Bacteria_Proteobacteria_Gammaproteobacteria_Betaproteobacteriales_Burkholderiaceae_Pelomonas_uncultured_bacterium	327		3						3						2		12		16				61		43	5						1	27	7		3	1		1					4	9	2		8	2
OTU003719_Bacteria_Proteobacteria_Gammaproteobacteria_Betaproteobacteriales_Burkholderiaceae_Limnohabitans_uncultured_bacterium	326																												14			1	40		42			51		33	33	44	44				4
OTU000733_Bacteria_Bacteroidetes_Bacteroidia_Sphingobacteriales_env.OPS_17_uncultured_bacterium_	325																41	42	5	29	24	23	11	13	40	28	42	26									1
OTU003757_Bacteria_Bacteroidetes_Bacteroidia_Chitinophagales_uncultured_uncultured_Cytophagales_bacterium_	323																												6	2	5	22	15	50	12	1	20	14	4	4	29	11	33	5	9		8	11	2
OTU009314_Bacteria_Proteobacteria_Gammaproteobacteria_Nitrosococcales_Methylophagaceae_Methylophaga_uncultured_Methylophaga_sp.	323																																																2
OTU001004_Bacteria_Proteobacteria_Gammaproteobacteria_Diplorickettsiales_Diplorickettsiaceae_uncultured_uncultured_Legionellales_bacterium	320																															1			3	1	2	3			2	2		7	35	37	28	11	14
OTU000389_Bacteria_Bacteroidetes_Bacteroidia_Flavobacteriales_NS9_marine_group_uncultured_bacterium_	318		3	2							2		2				10		3		24	19	66	71	88	17	3	8
OTU003986_Bacteria_Proteobacteria_Alphaproteobacteria_Elsterales_Elsteraceae_Elstera_Elstera_litoralis	315																												6	5		1		5	9	2	6	6		5	3		1	9	28	5	9	28	9
OTU006142_Bacteria_Bacteroidetes_Bacteroidia_Flavobacteriales_Flavobacteriaceae_Flavobacterium_Cytophaga_sp.	315																												1	16	2	9	16	1	5	4	2	23	3	2	3	8	13	2		6		11	2
OTU000352_Bacteria_Verrucomicrobia_Verrucomicrobiae_Opitutales_Opitutaceae_Opitutus_metagenome	314																										2		6	2	16	48	30	6	5	3	5	52	15	12	38	21	45
OTU003347_Bacteria_Proteobacteria_Gammaproteobacteria_Betaproteobacteriales_Nitrosomonadaceae_Nitrosomonas_uncultured_bacterium	308				3											2															22	17	19	34	23	14	32	24	3	22	21	4	14
OTU003340_Bacteria_Bacteroidetes_Bacteroidia_Chitinophagales_Saprospiraceae_uncultured_metagenome	306																																											13	6	31	10	32	6
OTU009167_Bacteria_Proteobacteria_Gammaproteobacteria_Betaproteobacteriales_Burkholderiaceae_Duganella_uncultured_bacterium	306	17	8		17	29	37	55	32	27	7	5		12	7	26	5		6					10				5											1
OTU000681_Bacteria_Bacteroidetes_Bacteroidia_Cytophagales_Spirosomaceae_Flectobacillus_Flectobacillus_sp._TH133	304	12	44	13	14	11	5	5		7	12	2	7	4	5	2	6	22	17	6	26	18	8	3	12	20	12
OTU010746_Bacteria_Proteobacteria_Deltaproteobacteria_Bdellovibrionales_Bdellovibrionaceae_Bdellovibrio_uncultured_bacterium	303																												4	8	3	12			30	19	12	14	2	1	6	6	4	5		25	5	2	16
OTU003068_Bacteria_Planctomycetes_Planctomycetacia_Gemmatales_Gemmataceae_Fimbriiglobus_uncultured_bacterium	294																												1	2	1		4	5	5	4	2	2	1	1	3	1	1	8	20	5	4	9	28
OTU004023_Bacteria_Proteobacteria_Gammaproteobacteria_Betaproteobacteriales_Nitrosomonadaceae_Nitrosomonas_Nitrosomonas_oligotropha	294																													15	5	20	7	11	3	3	16	24	27	19	2	13	2		9			2	3
OTU003929_Bacteria_Proteobacteria_Gammaproteobacteria_Ga0077536_uncultured_bacterium__	286																										3		6	3	2	29	9	2	2		28	14	1	20	9	2	6			13	2	10	11
OTU001025_Bacteria_Bacteroidetes_Bacteroidia_Flavobacteriales_Flavobacteriaceae_Flavobacterium_uncultured_bacterium	285																												28	2	2					15								8		7	20	21	2
OTU008516_Bacteria_Margulisbacteria_metagenome____	285																																											21		35	20	23	3
OTU000264_Bacteria_Proteobacteria_Alphaproteobacteria_Acetobacterales_Acetobacteraceae_Roseomonas_uncultured_bacterium	282														2														15	2	12	16	6	7	15		8	5	4	5	8	4	22				3	3	3
OTU000584_Bacteria_Bacteroidetes_Bacteroidia_Sphingobacteriales_NS11-12_marine_group_uncultured_bacterium_	282	9	19			7	11	2	4			5	2	3	2	7	21	13	11	18	30	5	6	39	24	10	15	11
OTU001001_Bacteria_Planctomycetes_Planctomycetacia_Planctomycetales_Schlesneriaceae_Schlesneria_uncultured_bacterium	282																																3				2		1				1	15	12	16	3	3
OTU003288_Bacteria_Patescibacteria_Saccharimonadia_Saccharimonadales_uncultured_bacterium__	281		2					2	3		6	4							6	11				4		4		2
OTU001328_Bacteria_Proteobacteria_Gammaproteobacteria_Betaproteobacteriales_Burkholderiaceae_Pelomonas_Pelomonas_sp._JGI_001013-K11	279	15	6				7			29							3	17	9	8	11	40	12	14	20	4	24									2		1						5			16	7	3
OTU007233_Bacteria_Proteobacteria_Deltaproteobacteria_Myxococcales_Nannocystaceae_Nannocystis_uncultured_bacterium	278																																											14	4	19	23	7	16
OTU007068_Bacteria_Proteobacteria_Gammaproteobacteria_Betaproteobacteriales_Nitrosomonadaceae_Nitrosomonas_uncultured_bacterium	277																												12	11							1		2					14	4	25	12	4	12
OTU000392_Bacteria_Proteobacteria_Gammaproteobacteria_Betaproteobacteriales_Chromobacteriaceae_Vogesella_uncultured_bacterium	270																	2		23	67	66		2		29		3	2	10	4	1		2	23		3	1		2	4	7	12
OTU000414_Bacteria_Proteobacteria_Gammaproteobacteria_Betaproteobacteriales_Methylophilaceae_Methylotenera_uncultured_bacterium	269	16	9	41	3	8	2			8	24	2	9	4	3	10	23	8	9	15		6	9	11	13	14	15	7
OTU003039_Bacteria_Proteobacteria_Gammaproteobacteria_Betaproteobacteriales_Burkholderiaceae_Rhodoferax_metagenome	269	2																									3					8			3			3					3	24	25	33	14	8	5
OTU003987_Bacteria_Bacteroidetes_Bacteroidia_Flavobacteriales_Flavobacteriaceae_Flavobacterium_uncultured_soil_bacterium	266						6	3	2	6	2			5	2					3	34	3	7	47	24		86	27	1					2		5						1
OTU000583_Bacteria_Proteobacteria_Alphaproteobacteria_Rickettsiales_Rickettsiaceae_Candidatus_Megaira_uncultured_alpha_proteobacterium	264																														2					1		6	1			1		34	14	13	16	10	23
OTU006878_Bacteria_Proteobacteria_Deltaproteobacteria_Bradymonadales_uncultured_bacterium__	264	12	9	8		10	3	3	6	7	9		17	2	4		5	5	2	4	18	30	28	39	30	8	2
OTU009060_Bacteria_Proteobacteria_Alphaproteobacteria_Rhodobacterales_Rhodobacteraceae_Rhodobacter_uncultured_bacterium	261	15	19	5		8	2		7		2	3	2	5	8		15	14	3	20	22	6	2		8	7	17			1				2						3		16	1						2
OTU002215_Bacteria_Proteobacteria_Alphaproteobacteria_Caulobacterales_Caulobacteraceae_Caulobacter_uncultured_Caulobacter_sp.	258	2	9		16	14		8		5	2	19	8				8	6	27	12		2	9	13	14	4	2				1		1		1	1	1												9
OTU009056_Bacteria_Proteobacteria_Alphaproteobacteria_Rhodobacterales_Rhodobacteraceae_Rhodobacter_uncultured_bacterium	255				3											3			8		2			3					6	9	2	40	24	20	3	18	39	18	10	4	29
OTU000446_Bacteria_Bacteroidetes_Bacteroidia_Cytophagales_Hymenobacteraceae_Hymenobacter_uncultured_bacterium	254	6	12	20	3	11	11	10	8	6		5	6	3	4	2	2	7	5	11	11	13			2	3	9	7	22	6	10	1		23		14	1
OTU004429_Bacteria_Proteobacteria_Gammaproteobacteria_Betaproteobacteriales_Methylophilaceae_Methylotenera_Methylotenera_sp._73s	254																												13	2	11	3			1					5			3	2			8
OTU002956_Bacteria_Proteobacteria_Gammaproteobacteria_Betaproteobacteriales_Nitrosomonadaceae_oc32_uncultured_Rhodocyclaceae_bacterium	253																												3	9		4	12		1			13	1		6		2	17		9
OTU006451_Bacteria_Proteobacteria_Gammaproteobacteria_Betaproteobacteriales_Neisseriaceae_uncultured_uncultured_bacterium	253																																											2	11	24		6
OTU000005_Bacteria_Spirochaetes_Spirochaetia_Brevinematales_Brevinemataceae_Brevinema_uncultured_bacterium	251	2		2	3	3	2	2		9		3	3	4		2	2	11	10	2	16	5				4	15	8		4				6	2			2				2	7		4	4			3
OTU004018_Bacteria_Bacteroidetes_Bacteroidia_Chitinophagales_uncultured_uncultured_bacterium_	250		2																										6	3	12	11	2	4	32	7	10	21	7	12	26	11	17				6		2
OTU006355_Bacteria_Patescibacteria_Parcubacteria_Candidatus_Kaiserbacteria_metagenome__	249	8	32		18	63	26	32	3	11	26			16	5	7								2
OTU003536_Bacteria_Bacteroidetes_Bacteroidia_Flavobacteriales_Flavobacteriaceae_Flavobacterium_Flavobacterium_sp._HME6308	244																2	5	2	3		7				6	69	59					16									2		3				2
OTU000310_Bacteria_Planctomycetes_Phycisphaerae_Phycisphaerales_Phycisphaeraceae_SM1A02_metagenome	243																															5					1	2	2			1	2	8	5				15
OTU000362_Bacteria_Firmicutes_Clostridia_Clostridiales_Clostridiaceae_1_Clostridium_sensu_stricto_1_uncultured_bacterium	243	11	14	11	5						9		4	71	50	39	3	9	9			2										1
OTU007900_Bacteria_Proteobacteria_Deltaproteobacteria_Bdellovibrionales_Bdellovibrionaceae_Bdellovibrio_uncultured_bacterium	242	19	3	4	5	7	2	6		6	4		2	11		3	18	16	2	29	33	4	8	2	19	18	19	2
OTU000150_Bacteria_Firmicutes_Clostridia_Clostridiales_Clostridiaceae_1_Clostridium_sensu_stricto_8_uncultured_bacterium	241		4				2	23	84	71				27	16	14
OTU009039_Bacteria_Proteobacteria_Gammaproteobacteria_Legionellales_Legionellaceae_Legionella_uncultured_bacterium	240	17	4	26	11	12	23	2	30	8	12	11	8	7	13	2		4	4	2	2	4		9	3	4	17	5
OTU001305_Bacteria_Proteobacteria_Gammaproteobacteria_Enterobacteriales_Enterobacteriaceae_Serratia_uncultured_bacterium	239									63		5	2	3																				6										16	29	33
OTU000909_Bacteria_Verrucomicrobia_Verrucomicrobiae_Pedosphaerales_Pedosphaeraceae_metagenome_	238																														3	3	1	5		1	8						4	8	7	15	3	18	3
OTU000208_Bacteria_Proteobacteria_Gammaproteobacteria_Betaproteobacteriales_Nitrosomonadaceae_oc32_uncultured_Rhodocyclaceae_bacterium	236																												13	2	2	10			3	7	2	2	8	3		2	1	5	22	4	13	11	8
OTU009103_Bacteria_Bacteroidetes_Bacteroidia_Chitinophagales_uncultured_metagenome_	235																												45	8	30	7	12	2	13	13	7	23	10	12	3	6	4					6
OTU010586_Bacteria_Proteobacteria_Alphaproteobacteria_Rhodobacterales_Rhodobacteraceae_Rhodobacter_uncultured_alpha_proteobacterium	234																														7			2	11	2						4	12	6	13	5	2	13	23
OTU000712_Bacteria_Proteobacteria_Deltaproteobacteria_Myxococcales_Blfdi19_uncultured_prokaryote_	233	2	40	3	6	8	2	2			30	13	9	7	2	23	21	14	11		7	2	6	4	17	2	2
OTU000423_Bacteria_Bacteroidetes_Bacteroidia_Flavobacteriales_Flavobacteriaceae_Flavobacterium_Hydra_vulgaris	232																	2	6	2							3					14	19	7	1				1	1	9	27	34	2		7	14	15	25
OTU000839_Bacteria_Proteobacteria_Gammaproteobacteria_Betaproteobacteriales_Burkholderiaceae_Caenimonas_uncultured_Variovorax_sp.	232										3																		2			4	4	8	2			10	6	2		2	2	4	27	22	5	3
OTU000886_Bacteria_Proteobacteria_Alphaproteobacteria_Elsterales_Elsteraceae_uncultured_uncultured_bacterium	231																																												32	8	10	16	8
OTU005655_Bacteria_Planctomycetes_OM190_uncultured_bacterium___	231																												1						1	1		1			5			19	24	18	14	14	22
OTU000610_Bacteria_Proteobacteria_Gammaproteobacteria_SAR86_clade_uncultured_bacterium__	230	2	13	5	3	3	6	3	2	2	10		3	13	3	3	17	6	25	29	14	9	17	4	14	14	6	2
OTU007096_Bacteria_Patescibacteria_Saccharimonadia_Saccharimonadales_uncultured_bacterium__	230
OTU000366_Bacteria_Bacteroidetes_Bacteroidia_Sphingobacteriales_env.OPS_17_uncultured_bacterium_	229																													1							1							2		19	12	4	4
OTU000368_Bacteria_Bacteroidetes_Bacteroidia_Chitinophagales_Saprospiraceae_uncultured_metagenome	228				8	4	7		2		7		2				4	11	4	9	64	22	3	21		15	9																		4		4
OTU001006_Bacteria_Proteobacteria_Alphaproteobacteria_Sphingomonadales_Sphingomonadaceae_Novosphingobium_uncultured_bacterium	228		2																													18		10	1	1	1	12		5		8	2	3	32	14	10	13	4
OTU003639_Bacteria_Bacteroidetes_Bacteroidia_Flavobacteriales_Flavobacteriaceae_Flavobacterium_uncultured_bacterium	228					2												8		4					10		8		12	9	7	8	38	33	19	5	8	11	9	2	13	16	4
OTU000695_Bacteria_Proteobacteria_Alphaproteobacteria_Caulobacterales_Caulobacteraceae_Phenylobacterium_metagenome	227							3	9						7	5		15	17	7		2			7		13					8	9	9	3			2		6			5	7	2	7	20
OTU010175_Bacteria_Proteobacteria_Gammaproteobacteria_Cellvibrionales_Cellvibrionaceae_Cellvibrio_uncultured_gamma_proteobacterium	225				3								2								5																			1					23	4	9	96	29
OTU005666_Bacteria_Spirochaetes_Leptospirae_Leptospirales_Leptospiraceae_Turneriella_uncultured_bacterium	220																																				1							11	6	11	8	6	9
OTU001136_Bacteria_Proteobacteria_Gammaproteobacteria_Betaproteobacteriales_Burkholderiaceae_Massilia_uncultured_bacterium	217					6																								1	1										2	1		2	8	24	4	2	4
OTU006985_Bacteria_Proteobacteria_Alphaproteobacteria_Caulobacterales_Hyphomonadaceae_SWB02_uncultured_bacterium	216																												2		3	5	2	6	1	8	2	2	2	1	2	1		4	29	3	6	3	3
OTU010621_Bacteria_Bacteroidetes_Bacteroidia_Chitinophagales_uncultured_uncultured_bacterium_	215																										2					2			1		1		1		45							14	23
OTU000852_Bacteria_Planctomycetes_OM190_uncultured_bacterium___	213																												22	10	6	7	3	2	17	12	18	30	3	2	17	35	4	7
OTU000054_Bacteria_Proteobacteria_Alphaproteobacteria_Sphingomonadales_Sphingomonadaceae_Sphingomonas_Sphingomonas_sp._Ant_H11	212		4																										38	11	15			2	1	12			12	3	4				9	4
OTU010170_Bacteria_Fusobacteria_Fusobacteriia_Fusobacteriales_Fusobacteriaceae_Cetobacterium_uncultured_bacterium	212		87								3									6																					2	112	2
OTU008378_Bacteria_Proteobacteria_Gammaproteobacteria_Pseudomonadales_Moraxellaceae_[Agitococcus]_lubricus_group_metagenome	210							5																									1			1		1		2					9
OTU005653_Bacteria_Armatimonadetes_Fimbriimonadia_Fimbriimonadales_Fimbriimonadaceae_metagenome_	207																																											12	19	8	24	2	24
OTU002819_Bacteria_Proteobacteria_Alphaproteobacteria_Rhodobacterales_Rhodobacteraceae_Rhodobacter_uncultured_bacterium	204		2		3		11	6								2								2	2							4	53				5	20		12		2
OTU006434_Bacteria_Proteobacteria_Gammaproteobacteria_Betaproteobacteriales_Burkholderiaceae_Massilia_uncultured_bacterium	204		5						4	12						2	4	4	36	19	37	14	3	15	3	18	8	20
OTU000835_Bacteria_Proteobacteria_Gammaproteobacteria_Betaproteobacteriales_Burkholderiaceae_Ramlibacter_uncultured_soil_bacterium	202	27	9	10	8	2	34	4		12	9		10	2	17	2		4	3			10	12			5			13	2						1
OTU000589_Bacteria_Proteobacteria_Deltaproteobacteria_Bradymonadales_uncultured_bacterium__	201	3	13		28	53	63			5	9	2	12		2	6		2						3
OTU000618_Bacteria_Bacteroidetes_Bacteroidia_Flavobacteriales_Flavobacteriaceae_Flavobacterium_Daphnia_magna	199			2	13	20	11	5	4	7	15		4	5	5	3		19		3	4	15			2	7	20	2				1					3							4		2	2	2	3
OTU000632_Bacteria_Bacteroidetes_Bacteroidia_Flavobacteriales_Flavobacteriaceae_Flavobacterium_Flavobacterium_sp._HMF3214	199	4			9	10	2	4		5	10		2	7	5	5	19	5	17	8	34	6	2	4	6	10		5																		2
OTU006360_Bacteria_Proteobacteria_Gammaproteobacteria_Legionellales_Legionellaceae_Legionella_Legionella_erythra	199						3										10	16	17	22	20	44	3	16	16	14	17				1
OTU000075_Bacteria_Proteobacteria_Gammaproteobacteria_Diplorickettsiales_Diplorickettsiaceae_Rickettsiella_Proasellus_assaforensis	197	2	14	5				2			2			6	2			7		4				2					10		5		20	21	1	5		7	17	2	5	26	5			3		5
OTU006219_Bacteria_Spirochaetes_Leptospirae_Leptospirales_Leptospiraceae_Leptospira_uncultured_bacterium	195	2																																										3	6	20	6
OTU000209_Bacteria_Patescibacteria_Parcubacteria_Candidatus_Nomurabacteria_wastewater_metagenome__	192																												1		1				1									22	4	7	13	5
OTU000345_Bacteria_Proteobacteria_Deltaproteobacteria_Bdellovibrionales_Bdellovibrionaceae_OM27_clade_uncultured_bacterium	192	9	7	8			8			13	2				4	4								5	9				4	9	4	11	5	15	4		3	1	3	7	8	7	42
OTU000833_Bacteria_Actinobacteria_Actinobacteria_Micrococcales_Micrococcaceae_Pseudarthrobacter_Pseudarthrobacter_oxydans	191	22	10	6	4	12	3	9	7	25			2	9	10	5				4	3	4	3	15			2									32		2
OTU006386_Bacteria_Proteobacteria_Alphaproteobacteria_Sphingomonadales_Sphingomonadaceae_Novosphingobium_uncultured_bacterium	191																																											31	17	7	8		13
OTU000982_Bacteria_Acidobacteria_Acidobacteriia_Solibacterales_Solibacteraceae_(Subgroup_3)_Paludibaculum_uncultured_bacterium	189																													6	2	2			11				2	6		1	3	10		2	5	15	6
OTU005750_Bacteria_Proteobacteria_Alphaproteobacteria_Rhizobiales_Devosiaceae_Devosia_uncultured_bacterium	186				5	3		3	5	7	6	12	11	3	2	16	9	11	35	2					10	11	13			1				1				1							2
OTU000230_Bacteria_Bacteroidetes_Bacteroidia_Sphingobacteriales_Sphingobacteriaceae_Nubsella_Nubsella_zeaxanthinifaciens	185	8	16	7	13	23	19	8	3		9	3	3	15	2	5				2	3	3	5		19	17	2
OTU000001_Bacteria_Actinobacteria_Actinobacteria_Propionibacteriales_Propionibacteriaceae_Cutibacterium_Propionibacterium_acnes_JCM_18916	184																												7	7	3	2	64	2	4	10	24	9	1	20		24	7
OTU002935_Bacteria_Proteobacteria_Alphaproteobacteria_Rhizobiales_Rhizobiaceae_Allorhizobium-Neorhizobium-Pararhizobium-Rhizobium_metagenome	184				5		5	2	27	7		15	14		11		11	2	9	8				4	4		14	2			4			2	1	2	1	2	2			3	11
OTU000724_Bacteria_Proteobacteria_Alphaproteobacteria_Caulobacterales_Hyphomonadaceae_uncultured_uncultured_bacterium	183																										2		1			13				3		2	4	2		5	9	7	3	10		9	7
OTU000999_Bacteria_Bacteroidetes_Bacteroidia_Chitinophagales_Saprospiraceae_uncultured_uncultured_bacterium	183																												3	2	1	4	22	10	11	6	35	2	22	21	2	4	2
OTU010566_Bacteria_Proteobacteria_Alphaproteobacteria_uncultured_uncultured_bacterium__	183		3			6	4	3	2		18		2	4		4	5	14	11	13	21	17	3	4	9	19	9	12
OTU000426_Bacteria_Actinobacteria_Acidimicrobiia_Microtrichales_Microtrichaceae_uncultured_uncultured_bacterium	182												2																	5	4	1	6		1		8	4	1	2		5	4	3			5	6	4
OTU000079_Bacteria_Bacteroidetes_Bacteroidia_Chitinophagales_uncultured_uncultured_bacterium_	178																												6	2	9	7	14	9	14	3	14	11	14	8	4	23	9	2		6	9		7
OTU000333_Bacteria_Bacteroidetes_Bacteroidia_Chitinophagales_Chitinophagaceae_Parasediminibacterium_uncultured_bacterium	178								3		2								2	3		3				2			15	2	6	4	16	8	13	19	2	7	8	12	8	5	11
D2005876_Bacteria_Planctomycetota_Planctomycetes_Pirellulales_Pirellulaceae_Pirellula_uncultured___bacterium	175																												3	7	2	3	2	12	3	5	2	4	7	1	4	28	3			8	15	7	4
OTU003394_Bacteria_Actinobacteria_Acidimicrobiia_Microtrichales_Iamiaceae_Iamia_uncultured_bacterium	174																													3	2	3	30	6	6		2	3	3	11		1	6	7	10	11	5	2	4
OTU000686_Bacteria_Verrucomicrobia_Verrucomicrobiae_Verrucomicrobiales_Verrucomicrobiaceae_uncultured_uncultured_bacterium	173		3		2				2			2			3		2	2	13	9	20	5	13	52	26	11				2								5		1
OTU003699_Bacteria_Bacteroidetes_Bacteroidia_Chitinophagales_uncultured_uncultured_bacterium_	173																22		28								46				2			75
OTU000773_Bacteria_Bacteroidetes_Bacteroidia_Chitinophagales_Chitinophagaceae_Ferruginibacter_uncultured_bacterium	171																	2											2	2	2	4	2	7	1	1	5	9	4	14	3	2	5	3	4	7		4
OTU006222_Bacteria_Proteobacteria_Alphaproteobacteria_Rhizobiales_Rhizobiaceae_Allorhizobium-Neorhizobium-Pararhizobium-Rhizobium_Rhizobium_sp._RU33A	171	2	10	3			12	22	14	7	4	7	4	2	5	4	2	9	16	5	8	4	3	2	4		3			1	1		4	4		1		1	1		5		1
OTU000495_Bacteria_Bacteroidetes_Bacteroidia_SM1A07_uncultured_bacterium__	170																												1		4	22	34		25		3	3	11	7	8	1	6	2		9
OTU005682_Bacteria_Verrucomicrobia_Verrucomicrobiae_Opitutales_Opitutaceae_Opitutus_uncultured_bacterium	170																																									1				2	2	7
OTU010380_Bacteria_Proteobacteria_Gammaproteobacteria_Betaproteobacteriales_Burkholderiaceae_Massilia_uncultured_bacterium	170																			4					6				3		2																	10
OTU000330_Bacteria_Proteobacteria_Alphaproteobacteria_Rickettsiales_SM2D12_uncultured_bacterium_	169																	6		7									6						1	1		3	1	4		2		3		10		3
OTU000486_Bacteria_Proteobacteria_Gammaproteobacteria_Pseudomonadales_Moraxellaceae_Psychrobacter_uncultured_bacterium	166									11		2									93			3					2					33															3
OTU000811_Bacteria_Verrucomicrobia_Verrucomicrobiae_Pedosphaerales_Pedosphaeraceae_uncultured_bacterium_	165																														3	3		5	4	5	2	5		2			1	2		3	15	9	3
OTU003395_Bacteria_Proteobacteria_Gammaproteobacteria_Xanthomonadales_Xanthomonadaceae_Lysobacter_uncultured_bacterium	165	16	17		16	14	8	3	11		8	10	14	3				11		2	5		3		2	5			1							2	2								5		5
OTU000801_Bacteria_Proteobacteria_Gammaproteobacteria_Oceanospirillales_Halomonadaceae_Halomonas_uncultured_Halomonas_sp.	164											3
OTU006273_Bacteria_Bacteroidetes_Bacteroidia_Chitinophagales_Chitinophagaceae_uncultured_wastewater_metagenome	164	2	2		2												3												4		13	14	14	29	10	25	8	2	15	3		12	4
OTU004677_Bacteria_Proteobacteria_Alphaproteobacteria_Sphingomonadales_Sphingomonadaceae_Sphingomonas_uncultured_bacterium	163									7								85							59										1
OTU010568_Bacteria_Proteobacteria_Gammaproteobacteria_Betaproteobacteriales_Burkholderiaceae_Caenimonas_uncultured_bacterium	163																												31	41	30					13	4
OTU001366_Bacteria_Proteobacteria_Gammaproteobacteria_Pseudomonadales_Moraxellaceae_Acinetobacter_Acinetobacter_sp._WCHA34	162			2																									3	1								4		1						2
OTU000790_Bacteria_Proteobacteria_Alphaproteobacteria_Rickettsiales_SM2D12_metagenome_	159																																								3			2		23	21	10	2
OTU003811_Bacteria_Proteobacteria_Gammaproteobacteria_Betaproteobacteriales_Burkholderiaceae_Delftia_uncultured_bacterium	158								12		2									4									68	3	67					2
OTU000608_Bacteria_Proteobacteria_Alphaproteobacteria_Caulobacterales_Hyphomonadaceae_Hirschia_metagenome	157								5	2				7			10	4	9	5	4	19	9	18	17	7	6	9	1		2	2		7	5	5			1
OTU000727_Bacteria_Gemmatimonadetes_Gemmatimonadetes_Gemmatimonadales_Gemmatimonadaceae_Gemmatimonas_uncultured_bacterium	157																												20	5	3	8	2	10	9	1	9	3	8	3	7	8	5	3		6
OTU001018_Bacteria_Proteobacteria_Gammaproteobacteria_Betaproteobacteriales_Burkholderiaceae_AAP99_uncultured_bacterium	155																																											2	6	7	9	7	7
OTU006922_Bacteria_Verrucomicrobia_Verrucomicrobiae_Verrucomicrobiales_Verrucomicrobiaceae_uncultured_metagenome	155																	2		31	26	16	3	26	17	8	3	18	1			3	1
OTU009035_Bacteria_Proteobacteria_Alphaproteobacteria_Rhizobiales_Rhizobiaceae_Allorhizobium-Neorhizobium-Pararhizobium-Rhizobium_Rhizobium_sp._8_4V	155	2				11	2	35		20	34					17					16				7			3			6		1										1
OTU000595_Bacteria_Bacteroidetes_Bacteroidia_Sphingobacteriales_env.OPS_17_uncultured_bacterium_	154								2																				3	1		1			2			2									3	5
OTU002655_Bacteria_Proteobacteria_Gammaproteobacteria_Betaproteobacteriales_Burkholderiaceae_Undibacterium_uncultured_bacterium	153	6						5						5			12	18	9	21	9	6	46	4	4	8
OTU007040_Bacteria_Proteobacteria_Alphaproteobacteria_Micavibrionales_uncultured_uncultured_bacterium_	153																												3	4	8	11	29		14	23	3	7	11	16	8	6	10
OTU000153_Bacteria_Verrucomicrobia_Verrucomicrobiae_uncultured_uncultured_bacterium__	152																														4	1		7	2		1							4	3	5	4	7	6
OTU005669_Bacteria_Proteobacteria_Alphaproteobacteria_Rhizobiales_Rhizobiaceae_Aureimonas_Aureimonas_sp._Leaf427	150
OTU002802_Bacteria_Proteobacteria_Alphaproteobacteria_Paracaedibacterales_Paracaedibacteraceae_uncultured_uncultured_prokaryote	149	16			2	10	7	2	2	7	2	2	3		2		7	11	10	5	2	8	7	2	2	3	2		1	5					1	2	2	8			3			7				6
OTU007229_Bacteria_Proteobacteria_Deltaproteobacteria_Bdellovibrionales_Bdellovibrionaceae_Bdellovibrio_uncultured_bacterium	149																																											16	11		8
OTU003810_Bacteria_Proteobacteria_Alphaproteobacteria_Rhizobiales_Rhizobiales_Incertae_Sedis_Phreatobacter_uncultured_bacterium	148														2															6	5	1		5	7			1	2	4	13	13	7		10	2			5
OTU005387_Bacteria_Proteobacteria_Alphaproteobacteria_Rhizobiales_Rhizobiaceae_Allorhizobium-Neorhizobium-Pararhizobium-Rhizobium_Agrobacterium_sp._ATCC_31749	147			8										6				4				9	4	17		8			17	7	29					8				1
OTU000404_Bacteria_Bacteroidetes_Bacteroidia_Chitinophagales_uncultured_metagenome_	143																								2		4		7	9	1	16			1	3	5	4		1	5	6	1	3		9			6
OTU000471_Bacteria_Patescibacteria_Gracilibacteria_Absconditabacteriales_(SR1)_uncultured_bacterium__	143																										2		14	2	2			12	2	2	8	51	10		26	12
OTU003729_Bacteria_Verrucomicrobia_Verrucomicrobiae_Opitutales_Opitutaceae_Cephaloticoccus_uncultured_bacterium	142																																1		2					1	3	1		3		2	5	19	26
OTU000313_Bacteria_Proteobacteria_Alphaproteobacteria_Rhodospirillales_Rhodospirillaceae_uncultured_metagenome	141																												12	5	3	1	5	10	2	1	2	12	18	10	5	1	8	2	5		13
OTU001654_Bacteria_Proteobacteria_Gammaproteobacteria_Betaproteobacteriales_Burkholderiaceae_Massilia_uncultured_bacterium	140		6	2				2					3	2								4				3			16	19	12			18						5		2		4					2
OTU003612_Bacteria_Proteobacteria_Gammaproteobacteria_Betaproteobacteriales_Burkholderiaceae_Lautropia_uncultured_bacterium	139																															1			1	1			2	3				5	6	4	2	12	2
OTU008214_Bacteria_Patescibacteria_Saccharimonadia_Saccharimonadales_metagenome__	139		9																	7	10		4	3	6	2	2		1		6		4	13	3	8
OTU004100_Bacteria_Proteobacteria_Alphaproteobacteria_Acetobacterales_Acetobacteraceae_uncultured_metagenome	136															3													2			7	11	3			3		1		6
OTU003614_Bacteria_Bacteroidetes_Bacteroidia_Flavobacteriales_Crocinitomicaceae_Fluviicola_uncultured_Bacteroidetes_bacterium	135									2																			1	1	10		16	1	3	1	2	16	2	1	4	13	17		8
OTU003902_Bacteria_Proteobacteria_Gammaproteobacteria_Betaproteobacteriales_Burkholderiaceae_Ideonella_Hyalella_azteca	135																																							1	128
OTU003043_Bacteria_Proteobacteria_Gammaproteobacteria_Betaproteobacteriales_Nitrosomonadaceae_Nitrosomonas_Nitrosomonas_ureae	134		3	5					3	5																			2	5	5		1	20			1				2			4		5			5
OTU002113_Bacteria_Acidobacteria_Blastocatellia_(Subgroup_4)_Blastocatellales_Blastocatellaceae_Blastocatella_uncultured_bacterium	133						2						3	2		3														1	2	23	19		1	1	7	14	3		6	2	2
OTU000985_Bacteria_Actinobacteria_Acidimicrobiia_uncultured_uncultured_bacterium__	132																																											10		2	24	9	3
OTU000990_Bacteria_Proteobacteria_Alphaproteobacteria_Rickettsiales_Rickettsiaceae_uncultured_uncultured_alpha_proteobacterium	132																															5									3					9	2	22	4
OTU000829_Bacteria_Proteobacteria_Gammaproteobacteria_Thiotrichales_Thiotrichaceae_Thiothrix_uncultured_bacterium	131		14	7			8	3		5			10		3			5	5	8	27	2		2	6	26
OTU008628_Bacteria_Proteobacteria_Deltaproteobacteria_Myxococcales_MSB-4B10_uncultured_bacterium_	131																																											3	18	3	3	11	2
OTU009866_Bacteria_Proteobacteria_Gammaproteobacteria_Betaproteobacteriales_Burkholderiaceae_Acidovorax_uncultured_bacterium	131		5				2	2		2			10	5	4			21	11	25				7		6	5	5			2				2
OTU004048_Bacteria_Proteobacteria_Gammaproteobacteria_Betaproteobacteriales_Burkholderiaceae_Ideonella_Hyalella_azteca	130																11	8		13	7		55	2	8			4		3	1		1	1	2	6						2	2
OTU005683_Bacteria_Cyanobacteria_Oxyphotobacteria_Leptolyngbyales_Leptolyngbyaceae_Leptolyngbya_SAG_2411_uncultured_bacterium	130
OTU000017_Bacteria_Proteobacteria_Gammaproteobacteria_Betaproteobacteriales_Rhodocyclaceae_Methyloversatilis_uncultured_bacterium	129			2						7	3		61	4					2		2				2			3									1	2			2
OTU007108_Bacteria_Proteobacteria_Gammaproteobacteria_Betaproteobacteriales_Burkholderiaceae_Undibacterium_uncultured_Oxalobacteraceae_bacterium	128																																												24	7	7	2
OTU002369_Bacteria_Proteobacteria_Gammaproteobacteria_Betaproteobacteriales_Nitrosomonadaceae_Ellin6067_uncultured_bacterium	127																																											17	3	12	11	6	8
OTU004356_Bacteria_Planctomycetes_Planctomycetacia_Gemmatales_Gemmataceae_Zavarzinella_Cymbella_subturgidula	127																							2					13	12	3	11	6	15	3	11	3	7	15	8	3	10	5
OTU000080_Bacteria_Planctomycetes_Planctomycetacia_Gemmatales_Gemmataceae_Gemmata_uncultured_bacterium	125																													3	1	1		10	1	2	7	3	2	2			2	2	5			2
OTU000860_Bacteria_Bacteroidetes_Bacteroidia_Sphingobacteriales_S15A-MN91_uncultured_Bacteroidetes_bacterium_	125																																														3	4
OTU000178_Bacteria_Bacteroidetes_Bacteroidia_Chitinophagales_Chitinophagaceae_uncultured_uncultured_bacterium	124																20	27	3	11	2	2				22	6	9	6				3					2	1							6
OTU000677_Bacteria_Proteobacteria_Alphaproteobacteria_Paracaedibacterales_Paracaedibacteraceae_Candidatus_Finniella_uncultured_bacterium	124																												5	3	5	14	4	1	17	1	1	30	12	6	5	8	3			4
OTU003387_Bacteria_Proteobacteria_Deltaproteobacteria_Bdellovibrionales_Bdellovibrionaceae_Bdellovibrio_uncultured_bacterium	124	30	26			13		16	10	2	4	2	16	3	2
OTU009138_Bacteria_Bacteroidetes_Bacteroidia_Chitinophagales_uncultured_uncultured_bacterium_	122																																					1						14	9	26	16
OTU000992_Bacteria_Proteobacteria_Alphaproteobacteria_Rhizobiales_Beijerinckiaceae_Methylorosula_uncultured_Beijerinckiaceae_bacterium	121	2	2	4	14	12	12		9	15	2		5	4		3		2	6			3	11	2	4	3	2					1											1
OTU006362_Bacteria_Bacteroidetes_Bacteroidia_Chitinophagales_Saprospiraceae_uncultured_uncultured_bacterium	121			2																																										4
OTU000502_Bacteria_Bacteroidetes_Bacteroidia_Bacteroidales_Paludibacteraceae_Paludibacter_uncultured_bacterium	120	12	14	8	2	2	7	7	3		2			26	18	10		6	3
OTU002429_Bacteria_Proteobacteria_Gammaproteobacteria_Betaproteobacteriales_Burkholderiaceae_Pelomonas_uncultured_bacterium	120										2	3	19	4														5					33	6						1			1
OTU000858_Bacteria_Planctomycetes_OM190_uncultured_Planctomycetales_bacterium___	119
OTU000291_Bacteria_Bacteroidetes_Bacteroidia_Cytophagales_Spirosomaceae_Lacihabitans_uncultured_bacterium	118	20	27	2	14	2	9	2			3	4		6				2			5				2										5	1	1		8	3
OTU009123_Bacteria_Proteobacteria_Alphaproteobacteria_Rhodospirillales_uncultured_metagenome_	117																																											13	3		12	26
OTU000143_Bacteria_Proteobacteria_Alphaproteobacteria_Paracaedibacterales_Paracaedibacteraceae_uncultured_uncultured_alpha_proteobacterium	116																												3	4	11	6			37	4		22		5		2	9					3
OTU003638_Bacteria_Proteobacteria_Alphaproteobacteria_Sphingomonadales_Sphingomonadaceae_Sandarakinorhabdus_metagenome	116																																						1
OTU000077_Bacteria_Bacteroidetes_Bacteroidia_Chitinophagales_Saprospiraceae_uncultured_uncultured_bacterium	115																															1							3					2
OTU000275_Bacteria_Verrucomicrobia_Verrucomicrobiae_Verrucomicrobiales_Verrucomicrobiaceae_uncultured_uncultured_bacterium	115																															1	4						6	13		3		5	18	5	24	6
OTU000732_Bacteria_Acidobacteria_Subgroup_6_wastewater_metagenome___	114																											2		2	1	3		2	3			4	4			1	1	2	4		2	15
OTU000901_Bacteria_Gemmatimonadetes_Gemmatimonadetes_Gemmatimonadales_Gemmatimonadaceae_uncultured_uncultured_soil_bacterium	114																																				2	1						12	14	8		2	2
OTU001591_Bacteria_Proteobacteria_Gammaproteobacteria_Pseudomonadales_Pseudomonadaceae_Pseudomonas_uncultured_bacterium	114			2	3				3	13															3							5			3			1	1
OTU003939_Bacteria_Actinobacteria_Actinobacteria_Micrococcales_Microbacteriaceae_Yonghaparkia_bacterium_BAC205	114	9	12		5		2	5	3	7		3	2		7	8	2	2	8	3			3		2	4	12					5			1		4						5
OTU003703_Bacteria_Proteobacteria_Alphaproteobacteria_Sphingomonadales_Sphingomonadaceae_Porphyrobacter_Porphyrobacter_sp._S12	113																												1	7	7	1		20		73	4
OTU000252_Bacteria_Proteobacteria_Deltaproteobacteria_Myxococcales_Polyangiaceae_Pajaroellobacter_uncultured_Polyangiaceae_bacterium	112																												1	3	1		10		5		1	4	4		2	4	1	6	2	3		5	2
OTU000713_Bacteria_Proteobacteria_Alphaproteobacteria_Caulobacterales_Caulobacteraceae_Phenylobacterium_Phenylobacterium_falsum	112				2		4	2	2				27		4	5		3		9																								2	6		4
OTU010449_Bacteria_Proteobacteria_Alphaproteobacteria_Rhizobiales_Beijerinckiaceae_Bosea_Bosea_sp._Root483D1	112																	19	21		17		4	20				3				4				3				6			5
OTU000359_Bacteria_Verrucomicrobia_Verrucomicrobiae_Opitutales_Opitutaceae_Lacunisphaera_metagenome	111																												4	2	2	5		9	2	3	4	12	2	1	2	5	1		5			5	7
OTU000566_Bacteria_Bacteroidetes_Bacteroidia_Cytophagales_Microscillaceae_uncultured_uncultured_bacterium	111																												1		4	2		5	6	24	34			1	2	12	5
OTU000105_Bacteria_Verrucomicrobia_Verrucomicrobiae_Chthoniobacterales_Chthoniobacteraceae_Chthoniobacter_metagenome	110																												4	6	1	3	3	3	1	2	8	2	3		14	2	5	3	2
OTU000296_Bacteria_Bacteroidetes_Bacteroidia_Cytophagales_Spirosomaceae_uncultured_uncultured_Bacteroidetes_bacterium	110																													3	1	1		5	2		12	1	13	7	2	4	4	2	3	2		3
OTU000518_Bacteria_Proteobacteria_Gammaproteobacteria_Betaproteobacteriales_TRA3-20_uncultured_bacterium_	110									4	3																		2			4		4	4			1	1	1			5	10	4	7	3	7
OTU006168_Bacteria_Proteobacteria_Alphaproteobacteria_Caulobacterales_Hyphomonadaceae_SWB02_uncultured_bacterium	110																													5					1		4				8			2	11		5		3
OTU003081_Bacteria_Bacteroidetes_Bacteroidia_Chitinophagales_Saprospiraceae_Haliscomenobacter_uncultured_bacterium	109																								3
OTU008535_Bacteria_Proteobacteria_Alphaproteobacteria_Rhizobiales_Beijerinckiaceae_FukuN57_uncultured_bacterium	109																																												7		5	4
OTU000416_Bacteria_Patescibacteria_Parcubacteria_Candidatus_Nomurabacteria_uncultured_bacterium__	108																												8	5	5	17		1	2	1	6	9	7	2	11	2	9	9
OTU000412_Bacteria_Proteobacteria_Deltaproteobacteria_Bdellovibrionales_Bdellovibrionaceae_Bdellovibrio_uncultured_soil_bacterium	107	2	3	9		4	7		2		5	22		6		8		2				8	6	4																						2	11	2	2
OTU003287_Bacteria_Proteobacteria_Alphaproteobacteria_Rhizobiales_Xanthobacteraceae_Rhodopseudomonas_uncultured_bacterium	107	2						3	10		4						4	3				2				6			5		2					12	5										2
OTU010377_Bacteria_Bacteroidetes_Bacteroidia_Cytophagales_Cytophagaceae_Cytophaga_uncultured_bacterium	107			4		2	4					2								4				2		2	3		2	1	1	8	14	11	6	6	6	1	5	1	16	2	4
OTU007045_Bacteria_Proteobacteria_Gammaproteobacteria_Legionellales_Legionellaceae_Legionella_uncultured_gamma_proteobacterium	106		2	2	5	5	31		17		9	5	3	3		7					13
OTU003659_Bacteria_Proteobacteria_Gammaproteobacteria_Betaproteobacteriales_Burkholderiaceae_Acidovorax_Acidovorax_sp._GW101-3H11	105				2																	5										2				3		4			3	8		7	6	13	4	10	4
OTU000155_Bacteria_Epsilonbacteraeota_Campylobacteria_Campylobacterales_Arcobacteraceae_Arcobacter_metagenome	104	3	2		13			17	17	27						4								3	2			3		1	2	1											1
OTU000270_Bacteria_Planctomycetes_OM190_uncultured_bacterium___	104																												3	19	4	2	3		2	2	5	25	5	3	13	3	4
OTU000250_Bacteria_Cyanobacteria_Melainabacteria_Vampirovibrionales_uncultured_organism__	103																												10	1	1	14	11	6	9	1	7	7	9	1	8	6	10
OTU000120_Bacteria_Bacteroidetes_Bacteroidia_Cytophagales_Spirosomaceae_Runella_metagenome	102																												1	1	9	5			14	5	3	8	26	11	6	4	2				3
OTU000383_Bacteria_Proteobacteria_Deltaproteobacteria_Bdellovibrionales_Bdellovibrionaceae_Bdellovibrio_uncultured_Bdellovibrio_sp.	102																												5	5	3	10			11		10	18	5	1	2	22	10
OTU006589_Bacteria_Bacteroidetes_Bacteroidia_Flavobacteriales_Flavobacteriaceae_Flavobacterium_uncultured_bacterium	102												2				54	21	8	10	3											2
OTU003758_Bacteria_Proteobacteria_Deltaproteobacteria_Bdellovibrionales_Bdellovibrionaceae_Bdellovibrio_uncultured_bacterium	101		4	2		6				4	13	14	13	8	3	13					2		3	7	3	6
OTU009473_Bacteria_Patescibacteria_Saccharimonadia_Saccharimonadales_uncultured_bacterium__	101
OTU000074_Bacteria_Proteobacteria_Alphaproteobacteria_Rhizobiales_Hyphomicrobiaceae_Pedomicrobium_metagenome	100																				13										1					3		2	1					2	37	4			2
OTU000263_Bacteria_Proteobacteria_Alphaproteobacteria_Paracaedibacterales_Paracaedibacteraceae_uncultured_bacterium_	100																														2	2		39	4		4	3		3	4			3			9
OTU000009_Bacteria_Proteobacteria_Gammaproteobacteria_Alteromonadales_Alteromonadaceae_Alishewanella_uncultured_bacterium	99		6				2	2		2					3		5	19									20			1			13		2	1				9			2						5
OTU000996_Bacteria_Bacteroidetes_Ignavibacteria_OPB56_uncultured_bacterium__	99																													7		2		7				1				3		8	2	12		8	8
OTU000614_Bacteria_Proteobacteria_Alphaproteobacteria_Rhizobiales_Xanthobacteraceae_Pseudorhodoplanes_uncultured_bacterium	98																												1		4	4	5					1					5			4	4	5
OTU001642_Bacteria_Proteobacteria_Gammaproteobacteria_Enterobacteriales_Enterobacteriaceae_Pantoea_uncultured_Pantoea_sp.	98									63		7	8																													1
OTU005977_Bacteria_Proteobacteria_Alphaproteobacteria_Rhodobacterales_Rhodobacteraceae_Cereibacter_uncultured_bacterium	98																												10	3	1	3		6			2	3	17	1			1
OTU010634_Bacteria_Proteobacteria_Alphaproteobacteria_Sphingomonadales_Sphingomonadaceae_Blastomonas_Sphingomonas_sp._JAM-AL0501	98																											3	22	12	15		16		1	4	1	4		1
OTU000342_Bacteria_Proteobacteria_Gammaproteobacteria_Salinisphaerales_Solimonadaceae_uncultured_uncultured_bacterium	97	6			7						3			3			2					2		3		13	4		2			1			2	3						1
OTU000955_Bacteria_Proteobacteria_Deltaproteobacteria_Bdellovibrionales_Bdellovibrionaceae_OM27_clade_uncultured_bacterium	97																																											11	10	3	5	13
OTU000099_Bacteria_Bacteroidetes_Bacteroidia_Flavobacteriales_Flavobacteriaceae_Flavobacterium_uncultured_bacterium	96		6		2														3	5		2	3	2					1									1						9	10	5	7	2
OTU003752_Bacteria_Proteobacteria_Alphaproteobacteria_Acetobacterales_Acetobacteraceae_uncultured_metagenome	96																																											4		9	2	3	3
OTU005684_Bacteria_Proteobacteria_Deltaproteobacteria_Bdellovibrionales_Bdellovibrionaceae_Bdellovibrio_uncultured_bacterium	96																																											12		2	17	16	3
OTU002851_Bacteria_Planctomycetes_Planctomycetacia_Pirellulales_Pirellulaceae_Pirellula_uncultured_bacterium	95																										2		11	1	1		6	4	1	3		16	2	1	8	14	2
OTU003984_Bacteria_Proteobacteria_Gammaproteobacteria_Betaproteobacteriales_Burkholderiaceae_Undibacterium_uncultured_bacterium	95	3		4				9		11					5	6				3			2		6			18		1	1							1	4	6
OTU006984_Bacteria_Chloroflexi_Anaerolineae_SBR1031_A4b_metagenome_	95																																										2	2		2	7	4	16
OTU000531_Bacteria_Proteobacteria_Alphaproteobacteria_Micavibrionales_uncultured_metagenome_	94																																					1				3		6		4	18	2
OTU000813_Bacteria_Armatimonadetes_Fimbriimonadia_Fimbriimonadales_Fimbriimonadaceae_uncultured_Armatimonadetes_bacterium_	94																															1		12	2			2	1								3	2	3
OTU000002_Bacteria_Proteobacteria_Gammaproteobacteria_Betaproteobacteriales_Burkholderiaceae_Burkholderia-Caballeronia-Paraburkholderia_Antheraea_pernyi_(Chinese_oak_silkmoth)	93		10			2			8														3		3			11	1							2		1					5	2	6	12	2	2	4
OTU000981_Bacteria_Bacteroidetes_Bacteroidia_Flavobacteriales_NS9_marine_group_uncultured_bacterium_	93										2																2																	10	4		2	2	5
OTU001005_Bacteria_Patescibacteria_Gracilibacteria_uncultured_bacterium___	93																																														35	8	16
OTU002945_Bacteria_Proteobacteria_Alphaproteobacteria_Rhizobiales_Rhizobiaceae_Aminobacter_uncultured_bacterium	93																												1		5	3	17	13		9	1	1	7			3			2	4	9
OTU000552_Bacteria_Proteobacteria_Alphaproteobacteria_Rhizobiales_Rhizobiales_Incertae_Sedis_uncultured_metagenome	92																											5				1	1		3							1		6	10	10	3	8
OTU003329_Bacteria_Proteobacteria_Alphaproteobacteria_Sphingomonadales_Sphingomonadaceae_Porphyrobacter_uncultured_bacterium	92				4			4										2
OTU003999_Bacteria_Proteobacteria_Gammaproteobacteria_Betaproteobacteriales_TRA3-20_metagenome_	92																													2				7		1		1		4	6		3			7	2	5	2
OTU004180_Bacteria_Proteobacteria_Gammaproteobacteria_Xanthomonadales_Rhodanobacteraceae_Tahibacter_metagenome	92																															1						1	2		4
D2004277_Bacteria_Actinobacteriota_Actinobacteria_Corynebacteriales_Nocardiaceae_Rhodococcus_Rhodococcus___sp.	91																																												7	2
OTU008533_Bacteria_Proteobacteria_Deltaproteobacteria_Myxococcales_Sandaracinaceae_uncultured_uncultured_bacterium	91																															3	1			1	2	1							2			2
OTU000597_Bacteria_Bacteroidetes_Bacteroidia_Sphingobacteriales_NS11-12_marine_group_uncultured_bacterium_	90																																9				4	1	6	2	4	4	18	2	20
OTU000181_Bacteria_Verrucomicrobia_Verrucomicrobiae_Pedosphaerales_Pedosphaeraceae_metagenome_	89																												7	1	1	6	10	4	1		3	4	9	9	10	8	3				2
OTU000372_Bacteria_Bacteroidetes_Bacteroidia_Bacteroidetes_VC2.1_Bac22_uncultured_bacterium__	89																												3	1	5	6		5	2	1		2	1	4	4	3	7				8	4
OTU006317_Bacteria_Proteobacteria_Alphaproteobacteria_Rhodobacterales_Rhodobacteraceae_Pseudorhodobacter_Rhodobacter_sp._Cr5-50	89																																	2														6
OTU000283_Bacteria_Gemmatimonadetes_Gemmatimonadetes_Gemmatimonadales_Gemmatimonadaceae_Gemmatimonas_uncultured_soil_bacterium	88											5				2				17	6	12		6	8	13	2	3	1		3	1			1			1	5	1		1
OTU000273_Bacteria_Proteobacteria_Deltaproteobacteria_Bdellovibrionales_Bdellovibrionaceae_OM27_clade_metagenome	87																															4	2								2	2	3					11	11
OTU003675_Bacteria_Bacteroidetes_Bacteroidia_Flavobacteriales_Flavobacteriaceae_Flavobacterium_uncultured_bacterium	87														10								11	10			18		3	1	1			1		15	2	2		4
OTU000642_Bacteria_Proteobacteria_Alphaproteobacteria_Caulobacterales_Caulobacteraceae_Brevundimonas_Brevundimonas_sp._d1M	86																4					5	4							1	7			9	2	4				6			2
OTU000840_Bacteria_Proteobacteria_Alphaproteobacteria_uncultured_alpha_proteobacterium_P-20__	86																													2								1							3	7	7
OTU000853_Bacteria_Bacteroidetes_Bacteroidia_Flavobacteriales_Flavobacteriaceae_Flavobacterium_uncultured_bacterium	86																																	45
OTU007477_Bacteria_Bacteroidetes_Bacteroidia_Flavobacteriales_Flavobacteriaceae_Flavobacterium_uncultured_Flavobacteriia_bacterium	86																	3	28	3	5	13	6		5	3	3											1
OTU009962_Bacteria_Proteobacteria_Alphaproteobacteria_Rhodobacterales_Rhodobacteraceae_Cereibacter_uncultured_alpha_proteobacterium	86																													11		35				15	9			1			7
OTU000402_Bacteria_Proteobacteria_Gammaproteobacteria_Diplorickettsiales_Diplorickettsiaceae_Rickettsiella_Proasellus_assaforensis	85																																2	2		1	2	3	1	10		3	1			5		9
OTU001035_Bacteria_Proteobacteria_Gammaproteobacteria_Betaproteobacteriales_Burkholderiaceae_uncultured_uncultured_bacterium	85																																		1				4	1		3	1	7	10	2	7	17
OTU003968_Bacteria_Bacteroidetes_Bacteroidia_Flavobacteriales_Crocinitomicaceae_Crocinitomix_uncultured_bacterium	85													11			3							2	9																	1			7
OTU000289_Bacteria_Acidobacteria_Acidobacteriia_Solibacterales_Solibacteraceae_(Subgroup_3)_Paludibaculum_uncultured_bacterium	84																																		6		22	3	2	4	3		2		13	7
OTU000718_Bacteria_Epsilonbacteraeota_Campylobacteria_Campylobacterales_Arcobacteraceae_Arcobacter_uncultured_bacterium	84		9											45	8	22
OTU000305_Bacteria_Proteobacteria_Gammaproteobacteria_Gammaproteobacteria_Incertae_Sedis_Unknown_Family_uncultured_bacterium_	83																			2									2	2	4	8	22	3		1	1	21	2			7	3
OTU002728_Bacteria_Proteobacteria_Gammaproteobacteria_Pseudomonadales_Moraxellaceae_Alkanindiges_uncultured_bacterium	83																												4	2	10			4		57	2	3		1
OTU000131_Bacteria_Proteobacteria_Deltaproteobacteria_Myxococcales_Polyangiaceae_Pajaroellobacter_uncultured_bacterium	82																												1	1	1	1	7	1	9		3	5	3	1	3	4	11	3
OTU006247_Bacteria_Verrucomicrobia_Verrucomicrobiae_Verrucomicrobiales_Rubritaleaceae_Luteolibacter_uncultured_bacterium	82	2		2		2			2							2	3				26	18			6	2	2		1				7				4					1
OTU000602_Bacteria_Proteobacteria_Alphaproteobacteria_Rhizobiales_Hyphomicrobiaceae_Hyphomicrobium_uncultured_bacterium	81																															4													8	10	5		3
OTU004172_Bacteria_Firmicutes_Bacilli_Lactobacillales_Streptococcaceae_Streptococcus_Streptococcus_sp._M143	81																																		4	10				2	4							2
OTU005550_Bacteria_Bacteroidetes_Bacteroidia_Flavobacteriales_Flavobacteriaceae_Flavobacterium_uncultured_bacterium	81						3			5								3															2				2					4
OTU006153_Bacteria_Proteobacteria_Gammaproteobacteria_Betaproteobacteriales_Burkholderiaceae_Aquabacterium_uncultured_soil_bacterium	81					3				23	3	2								2	10																						1
OTU000183_Bacteria_Proteobacteria_Deltaproteobacteria_Bdellovibrionales_Bdellovibrionaceae_Bdellovibrio_uncultured_bacterium	80		8	3		3		6															2		2					6		4		2	1		1	18	3	2		6	13
OTU000268_Bacteria_Bacteroidetes_Bacteroidia_Bacteroidetes_VC2.1_Bac22_uncultured_bacterium__	80																										2			1	2	4	6		2	5	3	4	4	4		6	1	2					2
OTU006042_Bacteria_Proteobacteria_Gammaproteobacteria_Betaproteobacteriales_Nitrosomonadaceae_MND1_uncultured_beta_proteobacterium	80																																											2	3	4	6	11
OTU007198_Bacteria_Proteobacteria_Gammaproteobacteria_Betaproteobacteriales_Gallionellaceae_uncultured_uncultured_beta_proteobacterium	80																																												3	10	7	3	2
OTU000309_Bacteria_Actinobacteria_Actinobacteria_Micrococcales_Microbacteriaceae_Galbitalea_uncultured_bacterium	79																													1	2		1		2		2	2	8	5	2	6	4	2		5	7		2
OTU000407_Bacteria_Cyanobacteria_Melainabacteria_Caenarcaniphilales_uncultured_bacterium__	79																												1		1				8	6		2	3	5			10						8
OTU000998_Bacteria_Planctomycetes_Planctomycetacia_Planctomycetales_Schlesneriaceae_Planctopirus_uncultured_bacterium	79																															1	1						1								4
OTU007103_Bacteria_Proteobacteria_Alphaproteobacteria_Rhizobiales_Hyphomicrobiaceae_Hyphomicrobium_metagenome	79																																											5	14		3	4	2
OTU010469_Bacteria_Proteobacteria_Gammaproteobacteria_Cellvibrionales_Cellvibrionaceae_Cellvibrio_uncultured_bacterium	79																12	3		23	2					5	12	22
D2000572_Bacteria_Actinobacteriota_Actinobacteria_Pseudonocardiales_Pseudonocardiaceae_Pseudonocardia_Pseudonocardia___petroleophila	78																																																4
OTU000403_Bacteria_WPS-2_uncultured_bacterium____	78																				9			15					1			5	11		1				1			7	2		2			2
OTU001000_Bacteria_Bacteroidetes_Bacteroidia_Cytophagales_Microscillaceae_uncultured_uncultured_bacterium	78																												1														3	8	2	3	7	2
OTU002344_Bacteria_Proteobacteria_Gammaproteobacteria_Xanthomonadales_Xanthomonadaceae_Stenotrophomonas_Stenotrophomonas_ginsengisoli	78											3																			5
OTU002820_Bacteria_Bacteroidetes_Bacteroidia_Flavobacteriales_Flavobacteriaceae_Flavobacterium_Flavobacterium_sp._WB4.4-104	78			2	3							2						4	62							3																					2
OTU010153_Bacteria_Proteobacteria_Gammaproteobacteria_Betaproteobacteriales_Burkholderiaceae_Massilia_uncultured_bacterium	78										2							4			2								22		22				2	7	4		1		2		5
OTU000159_Bacteria_Patescibacteria_Parcubacteria_Candidatus_Nomurabacteria_uncultured_bacterium__	77																										4		5	11	3	2	1	12	4	3	1	4	4		20	2	1
OTU005070_Bacteria_Proteobacteria_Gammaproteobacteria_Xanthomonadales_Xanthomonadaceae_Luteimonas_uncultured_bacterium	77																						14		8																		3
OTU006901_Bacteria_Planctomycetes_Phycisphaerae_Phycisphaerales_Phycisphaeraceae_SM1A02_uncultured_bacterium	77																																														4	4	2
OTU000123_Bacteria_Bacteroidetes_Bacteroidia_Cytophagales_Hymenobacteraceae_Adhaeribacter_uncultured_bacterium	76																	5											1	1		2		8		1	5								9			4
OTU000288_Bacteria_Proteobacteria_Gammaproteobacteria_Betaproteobacteriales_Burkholderiaceae_Candidatus_Vidania_Candidatus_Vidania_fulgoroideae	75																												1	5	1	9			2		11	27	3			1	11		2
OTU003602_Bacteria_Proteobacteria_Gammaproteobacteria_Salinisphaerales_Solimonadaceae_Nevskia_Nevskia_ramosa_DSM_11499	75																																										4
OTU006014_Bacteria_Bacteroidetes_Bacteroidia_Cytophagales_Microscillaceae_uncultured_metagenome	75																												1					48														8
OTU007001_Bacteria_Bacteroidetes_Bacteroidia_Flavobacteriales_Flavobacteriaceae_Flavobacterium_uncultured_Bacteroidetes_bacterium	75																3			18					4	21		2		2		3			1			3	1	15
OTU000770_Bacteria_Proteobacteria_Gammaproteobacteria_Betaproteobacteriales_Chromobacteriaceae_Vogesella_Vogesella_sp._EB	73	5	9											27	23	9
OTU003008_Bacteria_Proteobacteria_Alphaproteobacteria_Rhizobiales_Rhizobiales_Incertae_Sedis_Phreatobacter_metagenome	73														7					3		3	4				20		1	6	1		11					14	3
OTU003875_Bacteria_Proteobacteria_Alphaproteobacteria_Rhodospirillales_uncultured_metagenome_	73																			25	4	13	4	16		11
OTU004068_Bacteria_Bacteroidetes_Bacteroidia_Flavobacteriales_Flavobacteriaceae_Flavobacterium_uncultured_bacterium	73				4			12	2		2		4	4	4	3	3				3					10	22
OTU008668_Bacteria_Proteobacteria_Gammaproteobacteria_Betaproteobacteriales_Burkholderiaceae_Polaromonas_metagenome	73	4				4	4	4		7						6					4	3						2									3				2	2
OTU000570_Bacteria_Proteobacteria_Deltaproteobacteria_Bdellovibrionales_Bdellovibrionaceae_Bdellovibrio_uncultured_Bdellovibrionales_bacterium	72	10		2		17	2	10	5		3		8			2					4	3
OTU001400_Bacteria_Proteobacteria_Gammaproteobacteria_Pseudomonadales_Pseudomonadaceae_Pseudomonas_uncultured_bacterium	72						3																						2	1	4					9										3	2
OTU009319_Bacteria_Verrucomicrobia_Verrucomicrobiae_Chthoniobacterales_Chthoniobacteraceae_Chthoniobacter_metagenome	72																																											2	11	2	4	8	7
OTU009470_Bacteria_Bacteroidetes_Bacteroidia_Cytophagales_Hymenobacteraceae_Hymenobacter_uncultured_bacterium	72
OTU009471_Bacteria_Proteobacteria_Deltaproteobacteria_Oligoflexales_0319-6G20_metagenome_	72																																											5		2
OTU000096_Bacteria_Dependentiae_Babeliae_Babeliales_Babeliaceae_uncultured_bacterium_	71																												1		1	2					1		1										5
OTU000168_Bacteria_Planctomycetes_Phycisphaerae_Phycisphaerales_Phycisphaeraceae_SM1A02_metagenome	71																												8	10	1	8			7	2		3	1		10	4	5
OTU000670_Bacteria_Proteobacteria_Alphaproteobacteria_Rhizobiales_Xanthobacteraceae_uncultured_uncultured_bacterium	71			3	3	4	5	6	3					8	2							5		6		4		3		2									4
OTU000715_Bacteria_Bacteroidetes_Bacteroidia_Cytophagales_Spirosomaceae_Lacihabitans_uncultured_bacterium	71	3									2						10	3		15	12					14																			2
OTU002862_Bacteria_Bacteroidetes_Bacteroidia_Sphingobacteriales_Sphingobacteriaceae_Pedobacter_uncultured_bacterium	71					2		2			3			6							3	2				3			23	1					5	17
OTU006940_Bacteria_Proteobacteria_Deltaproteobacteria_Bdellovibrionales_Bdellovibrionaceae_Bdellovibrio_uncultured_bacterium	71																												1								2							7		4	4	6
OTU000497_Bacteria_Cyanobacteria_Sericytochromatia_uncultured_bacterium___	70	2			38	6	6					5		3							2	6				2
OTU000643_Bacteria_Bacteroidetes_Bacteroidia_Flavobacteriales_Flavobacteriaceae_Flavobacterium_uncultured_bacterium	70					6	4	5			11	3	17	2			2		9		2		2						1	1	2																	3
OTU000861_Bacteria_Patescibacteria_Parcubacteria_uncultured_bacterium___	70																												1	11	2			19				6	4	1
OTU004012_Bacteria_Verrucomicrobia_Verrucomicrobiae_Verrucomicrobiales_Verrucomicrobiaceae_uncultured_uncultured_bacterium	70	2			9	2	2		3	2		4	2					6	4	5	6	3		15	2	3
OTU006233_Bacteria_Proteobacteria_Gammaproteobacteria_Pseudomonadales_Moraxellaceae_Alkanindiges_uncultured_bacterium	70	7	20	23						3							4							10	3
OTU000126_Bacteria_Proteobacteria_Gammaproteobacteria_Thiomicrospirales_Thioglobaceae_SUP05_cluster_uncultured_bacterium	69																												4	5	2	2	1	3	4	3	3	3	6	3		2	3		6			2	5
OTU000280_Bacteria_Acidobacteria_Acidobacteriia_Solibacterales_Solibacteraceae_(Subgroup_3)_Bryobacter_uncultured_bacterium	69																												2			3	9	2	6			3		5		2	4				2	6
OTU005685_Bacteria_Proteobacteria_Deltaproteobacteria_Myxococcales_bacteriap25_uncultured_organism_	69																																												2		11	5	2
OTU005915_Bacteria_Proteobacteria_Alphaproteobacteria_Rhizobiales_Rhizobiales_Incertae_Sedis_Nordella_uncultured_bacterium	69																																						1					7				5	11
OTU006313_Bacteria_Proteobacteria_Alphaproteobacteria_Rickettsiales_SM2D12_uncultured_bacterium_	69																																					1			2			7		15		2
OTU007992_Bacteria_Bacteroidetes_Bacteroidia_Cytophagales_Spirosomaceae_Arcicella_uncultured_bacterium	69							11	6	10		10		10	5											9	3												1	4
OTU000845_Bacteria_Bacteroidetes_Bacteroidia_Chitinophagales_Chitinophagaceae_Terrimonas_uncultured_bacterium	68																																											4	2	12	2
OTU000879_Bacteria_Proteobacteria_Deltaproteobacteria_Myxococcales_Nannocystaceae_Nannocystis_uncultured_bacterium	68																																					7						4	2	16		4
OTU000882_Bacteria_Verrucomicrobia_Verrucomicrobiae_Pedosphaerales_Pedosphaeraceae_uncultured_bacterium_	68																												2	2	1	9	3		6	6	3	4	2	1	2	2	5		2	3		2	2
OTU003961_Bacteria_Bacteroidetes_Bacteroidia_Flavobacteriales_Flavobacteriaceae_Flavobacterium_uncultured_bacterium	68	4	15	9	4	2	5	2		8		6	8		2																					3
OTU007113_Bacteria_Proteobacteria_Gammaproteobacteria_Gammaproteobacteria_Incertae_Sedis_Unknown_Family_uncultured_bacterium_	68																																											4					13
OTU000567_Bacteria_Proteobacteria_Gammaproteobacteria_Betaproteobacteriales_Burkholderiaceae_Verticia_metagenome	67					7											2	4		8	2									1	1		10		1			2	4	2	3			2		2	9	5
OTU006383_Bacteria_Proteobacteria_Gammaproteobacteria_Betaproteobacteriales_Burkholderiaceae_Massilia_uncultured_bacterium	67	7		4	2	3							4	5	5							11		2															1							7		4	6
OTU000434_Bacteria_Proteobacteria_Gammaproteobacteria_Betaproteobacteriales_Burkholderiaceae_Undibacterium_beta_proteobacterium_HTCC525	66																		2			9						4						10		1		3					10	9			2	4
OTU000719_Bacteria_Proteobacteria_Alphaproteobacteria_Micavibrionales_uncultured_uncultured_bacterium_	66																															4	5
OTU000788_Bacteria_Lentisphaerae_Lentisphaeria_Lentisphaerales_Lentisphaeraceae_Lentisphaera_uncultured_bacterium	66																																											6	3				3
OTU003336_Bacteria_Bacteroidetes_Bacteroidia_Flavobacteriales_Flavobacteriaceae_Flavobacterium_uncultured_bacterium	66		3			4	3								3	2		10	8	15	4	2		6		2
OTU006422_Bacteria_Proteobacteria_Alphaproteobacteria_Acetobacterales_Acetobacteraceae_Roseomonas_metagenome	66						18	2	12					11		5				2										1	1	4				2	4			2			2
D2000019_Bacteria_Proteobacteria_Gammaproteobacteria_Pseudomonadales_Moraxellaceae_Acinetobacter_Acinetobacter___ursingii_DSM_16037_=_CIP_107286	65	5	10																			2																11	13	20					4
OTU000089_Bacteria_Proteobacteria_Gammaproteobacteria_Betaproteobacteriales_TRA3-20_uncultured_bacterium_	65																													1	2	1					4	3	1	4		1	1
OTU000741_Bacteria_Bacteroidetes_Bacteroidia_Cytophagales_Spirosomaceae_Runella_Runella_slithyformis_DSM_19594	65	3	2	4						4											4	8		12		2	4					8	5						1			2	1
OTU003892_Bacteria_Proteobacteria_Gammaproteobacteria_Betaproteobacteriales_Burkholderiaceae_Rhodoferax_metagenome	65					6													7
OTU004045_Bacteria_Patescibacteria_Saccharimonadia_Saccharimonadales_uncultured_bacterium__	65																																											6				7
OTU005994_Bacteria_Proteobacteria_Alphaproteobacteria_Micavibrionales_uncultured_metagenome_	65																								2								15											2	2
OTU004160_Bacteria_Bacteroidetes_Bacteroidia_Cytophagales_Cytophagaceae_Cytophaga_uncultured_Sphingobacteriia_bacterium	64	8		10	10	2	10	5	3					4	3			2				2		5
OTU007199_Bacteria_Proteobacteria_Deltaproteobacteria_Myxococcales_mle1-27_metagenome_	64																																											3	4	2	3
D2000674_Bacteria_Actinobacteriota_Actinobacteria_Corynebacteriales_Nocardiaceae_Nocardia_Nocardia___sp.	63
OTU000186_Bacteria_Proteobacteria_Alphaproteobacteria_Rickettsiales_Rickettsiaceae_Candidatus_Megaira_uncultured_organism	63																												1		12	30		3	8		3		1			1	4
OTU000240_Bacteria_Proteobacteria_Gammaproteobacteria_Pseudomonadales_Moraxellaceae_Alkanindiges_uncultured_bacterium	63	5	6	2				2							2	3	5		4					9	3		3	3								2		5	2	7
OTU000248_Bacteria_Proteobacteria_Alphaproteobacteria_Paracaedibacterales_Paracaedibacteraceae_uncultured_uncultured_bacterium	63												4		3												5			2					4	1		1	8	4						7
OTU004044_Bacteria_Proteobacteria_Alphaproteobacteria_Acetobacterales_Acetobacteraceae_uncultured_uncultured_bacterium	63																												2															8		5
OTU006774_Bacteria_Actinobacteria_Actinobacteria_Pseudonocardiales_Pseudonocardiaceae_Pseudonocardia_Pseudonocardia_sp._260306	63
OTU009487_Bacteria_Proteobacteria_Deltaproteobacteria_Bdellovibrionales_Bdellovibrionaceae_Bdellovibrio_uncultured_Bdellovibrio_sp.	63																4	2	6	2	34	3				4	5	3
OTU000142_Bacteria_Proteobacteria_Alphaproteobacteria_Rhodobacterales_Rhodobacteraceae_Pseudorhodobacter_uncultured_bacterium	62																													2					7	2	2	2	7	2	3	3	5	2					6
OTU000491_Bacteria_Proteobacteria_Alphaproteobacteria_Rickettsiales_SM2D12_uncultured_bacterium_	62																												1		1					5	8	1		1						4
OTU006974_Bacteria_Proteobacteria_Gammaproteobacteria_Pseudomonadales_Moraxellaceae_[Agitococcus]_lubricus_group_metagenome	62																																30	1
OTU000231_Bacteria_Planctomycetes_Planctomycetacia_Planctomycetales_Rubinisphaeraceae_uncultured_uncultured_bacterium	61																													4					5	1		5	8	1		7						3
OTU000378_Bacteria_Planctomycetes_Planctomycetacia_Planctomycetales_uncultured_metagenome_	61																												3	1		2		1	1		9	1	4	3		1	9		2			3	7
OTU000749_Bacteria_Proteobacteria_Gammaproteobacteria_Pseudomonadales_Moraxellaceae_Alkanindiges_uncultured_bacterium	61						4											9		2	2	4						2	1	1			10						4
OTU000878_Bacteria_Proteobacteria_Gammaproteobacteria_Xanthomonadales_Rhodanobacteraceae_uncultured_uncultured_bacterium	61																												1				3	7	1		3		1	7		6				3	2
OTU003389_Bacteria_Proteobacteria_Gammaproteobacteria_Betaproteobacteriales_Burkholderiaceae_Rhodoferax_uncultured_soil_bacterium	61		6											2		7	3				18	2		3												2
OTU004601_Bacteria_Firmicutes_Bacilli_Bacillales_Staphylococcaceae_Staphylococcus_uncultured_bacterium	61												19	2						12							2
OTU005880_Bacteria_Proteobacteria_Gammaproteobacteria_Vibrionales_Vibrionaceae_Photobacterium_uncultured_bacterium	61																													5	6					4		4										5
OTU008729_Bacteria_Proteobacteria_Gammaproteobacteria_Betaproteobacteriales_Burkholderiaceae_Delftia_uncultured_bacterium	61				2		6		4		2					2	5			2		2							3	7		6	13					2		3			2
OTU000450_Bacteria_Patescibacteria_Parcubacteria_Candidatus_Nomurabacteria_uncultured_bacterium__	60																												4	1	1	5	7		1			2	6	4	4	2	23
OTU005686_Bacteria_Proteobacteria_Alphaproteobacteria_Micavibrionales_uncultured_uncultured_bacterium_	60																																											2			3
OTU006927_Bacteria_Proteobacteria_Alphaproteobacteria_Rhizobiales_Devosiaceae_Devosia_uncultured_Caulobacteraceae_bacterium	60																	6		4						3				1	5	1	11		1											11
OTU000136_Bacteria_Proteobacteria_Gammaproteobacteria_Betaproteobacteriales_Neisseriaceae_uncultured_uncultured_bacterium	59			9	5		4				10	2	5	2				8																		5
OTU001003_Bacteria_Verrucomicrobia_Verrucomicrobiae_Pedosphaerales_Pedosphaeraceae_uncultured_bacterium_	59																																											2			4
OTU002858_Bacteria_Proteobacteria_Gammaproteobacteria_Betaproteobacteriales_Burkholderiaceae_Pelomonas_metagenome	59				2																5								4	16	8				2	1	5		5		2	4					5
OTU005853_Bacteria_Planctomycetes_BD7-11_uncultured_planctomycete___	59																																											4	7		6
OTU008658_Bacteria_Bacteroidetes_Bacteroidia_Sphingobacteriales_Sphingobacteriaceae_Pedobacter_Pedobacter_silvilitoris	58		2		8	11							3							2	3	4	5	20
OTU009229_Bacteria_Proteobacteria_Gammaproteobacteria_Pseudomonadales_Moraxellaceae_Acinetobacter_uncultured_Acinetobacter_sp.	58													4									13					9					2					2
D2000764_Bacteria_Actinobacteriota_Actinobacteria_Propionibacteriales_Nocardioidaceae_Aeromicrobium_Aeromicrobium___sp._ZS1-19	57
OTU000298_Bacteria_Proteobacteria_Alphaproteobacteria_uncultured_uncultured_Rhodospirillales_bacterium__	57																												2		2						1			1		2	16	3	7	5	2
OTU000923_Bacteria_Bacteroidetes_Bacteroidia_Chitinophagales_Chitinophagaceae_uncultured_metagenome	57																												1	2	1	18	7	11	1	1	1	8		1	2	1	2
OTU002907_Bacteria_Patescibacteria_Parcubacteria_Candidatus_Zambryskibacteria_metagenome__	57																												4	2	3	2			7			7	5	4	14	6	3
OTU003647_Bacteria_Proteobacteria_Alphaproteobacteria_Rhizobiales_Rhizobiaceae_Mesorhizobium_metagenome	57																																							1
OTU007200_Bacteria_Bacteroidetes_Bacteroidia_Sphingobacteriales_NS11-12_marine_group_uncultured_bacterium_	57																																												6		2
OTU009037_Bacteria_Proteobacteria_Deltaproteobacteria_Myxococcales_Blfdi19_uncultured_bacterium_	57								6						3		6	4	6	4			3	7	14		4
OTU009088_Bacteria_Proteobacteria_Deltaproteobacteria_Myxococcales_Blfdi19_uncultured_bacterium_	57		2	2		2		6				6	2			2				2		2				3		5																2	7	8
OTU000892_Bacteria_Bacteroidetes_Bacteroidia_Cytophagales_Microscillaceae_uncultured_Hassallia_byssoidea_VB512170	56																													1		1		6				2	1			3						2	3
OTU010457_Bacteria_Proteobacteria_Gammaproteobacteria_Betaproteobacteriales_Burkholderiaceae_Duganella_uncultured_Burkholderiales_bacterium	56									2								8																												7		19
D2000876_Bacteria_Proteobacteria_Gammaproteobacteria_Enterobacterales_Yersiniaceae_Serratia_Serratia___sp._P2ACOL2	55																																															9
OTU000140_Bacteria_Bacteroidetes_Bacteroidia_Cytophagales_Hymenobacteraceae_Adhaeribacter_uncultured_bacterium	55																																21													7	2	7	8
OTU000671_Bacteria_Proteobacteria_Gammaproteobacteria_Betaproteobacteriales_Neisseriaceae_uncultured_uncultured_bacterium	55																					2		11					1	15		4			7		1	1	2			2	9
OTU006032_Bacteria_Proteobacteria_Deltaproteobacteria_Myxococcales_mle1-27_uncultured_bacterium_	55																																												3	5			8
OTU000466_Bacteria_Proteobacteria_Alphaproteobacteria_Rickettsiales_AB1_uncultured_bacterium_	54																																														10		3
OTU000564_Bacteria_Proteobacteria_Gammaproteobacteria_Salinisphaerales_Solimonadaceae_uncultured_uncultured_Sinobacteraceae_bacterium	54																				3									1			1					7	3			1	4		4				8
OTU000708_Bacteria_Bacteroidetes_Bacteroidia_Sphingobacteriales_Sphingobacteriaceae_Pedobacter_Pedobacter_namyangjuensis	54		2	15	4	3	4		9	2		3					5		3					2		2
OTU000714_Bacteria_Bacteroidetes_Bacteroidia_Cytophagales_Cytophagaceae_Cytophaga_uncultured_bacterium	54			4															4	6	4	15		3	5	4	5	4
OTU000965_Bacteria_Actinobacteria_Actinobacteria_Micrococcales_Microbacteriaceae_Microbacterium_uncultured_bacterium	54												8																						1	1									13	5			2
OTU002821_Bacteria_Proteobacteria_Deltaproteobacteria_Oligoflexales_Oligoflexaceae_Oligoflexus_uncultured_bacterium	54				3																								21	1	24					3
OTU003689_Bacteria_Proteobacteria_Gammaproteobacteria_Diplorickettsiales_Diplorickettsiaceae_Rickettsiella_Proasellus_assaforensis	54																													3		7			1		6										37
OTU006012_Bacteria_Acidobacteria_Blastocatellia_(Subgroup_4)_Blastocatellales_Blastocatellaceae_JGI_0001001-H03_metagenome	54																																															3	9
OTU006045_Bacteria_Proteobacteria_Gammaproteobacteria_Betaproteobacteriales_Burkholderiaceae_Caenimonas_uncultured_bacterium	54													4																						1		1	7		9	4				4
OTU009043_Bacteria_Proteobacteria_Alphaproteobacteria_Caulobacterales_Caulobacteraceae_Phenylobacterium_Phenylobacterium_sp._CCH12-B4	54																								2	14		5		6								1	2	1		6	2						2
OTU009330_Bacteria_Bacteroidetes_Bacteroidia_Chitinophagales_Saprospiraceae_uncultured_uncultured_bacterium	54																4														7	1			4		1						6		20		2
OTU000615_Bacteria_Deinococcus-Thermus_Deinococci_Deinococcales_Deinococcaceae_Deinococcus_Deinococcus_aquaticus	53		2				5		2							2			3								5		1	2	1	1		5	1	1							7
OTU000802_Bacteria_Bacteroidetes_Bacteroidia_Chitinophagales_Saprospiraceae_uncultured_metagenome	53
OTU000846_Bacteria_Bacteroidetes_Bacteroidia_Sphingobacteriales_env.OPS_17_uncultured_bacterium_	53										6	2					9	3	2						5				1		8	1			1	1	5										2
OTU003847_Bacteria_Proteobacteria_Gammaproteobacteria_Betaproteobacteriales_Burkholderiaceae_Massilia_Aquaspirillum_sp._HMF2936	53																2					2		5		5				1		3									2		2			3	13
OTU006393_Bacteria_Proteobacteria_Deltaproteobacteria_Bdellovibrionales_Bdellovibrionaceae_Bdellovibrio_uncultured_bacterium	53																												1	9	10	1	1	6	5	3	2	2	5			5	3
OTU000267_Bacteria_Proteobacteria_Alphaproteobacteria_Holosporales_Holosporaceae_uncultured_bacterium_	52																														15	5	1		10	1			1	19
OTU000476_Bacteria_Bacteroidetes_Bacteroidia_Cytophagales_Spirosomaceae_Emticicia_Emticicia_paludis	52																			5			4	7	17	9	2				8
OTU003980_Bacteria_Bacteroidetes_Bacteroidia_Cytophagales_Spirosomaceae_uncultured_metagenome	52								2																									3	3		2	3	3	11	7	1	4
OTU000245_Bacteria_Proteobacteria_Deltaproteobacteria_Bdellovibrionales_Bdellovibrionaceae_Bdellovibrio_Bdellovibrio_bacteriovorus_W	51																															2			4									2		4		8
OTU000591_Bacteria_Proteobacteria_Gammaproteobacteria_Betaproteobacteriales_Neisseriaceae_uncultured_uncultured_bacterium	51	2	2					2	4	2	5	2	2	6		17							2												2			3
OTU000822_Bacteria_Bacteroidetes_Bacteroidia_Flavobacteriales_Weeksellaceae_Cloacibacterium_uncultured_bacterium	51												18							3										1	1			25	2								1
OTU002925_Bacteria_Actinobacteria_Actinobacteria_Micrococcales_Microbacteriaceae_Herbiconiux_Microbacteriaceae_bacterium_SAP771.4	51			7																	5			3					2		18		1			12		3
D2004355_Bacteria_Firmicutes_Bacilli_Bacillales_Planococcaceae_Planococcus_uncultured___Planomicrobium_sp.	50
OTU000138_Bacteria_Proteobacteria_Deltaproteobacteria_Bdellovibrionales_Bdellovibrionaceae_Bdellovibrio_uncultured_bacterium	50																												6		4					1		1			2	3					2	7
OTU000172_Bacteria_Bacteroidetes_Bacteroidia_Flavobacteriales_Cryomorphaceae_NS10_marine_group_metagenome	50																														3			8	3		4	1	5	2	4	5	3
OTU000375_Bacteria_Proteobacteria_Alphaproteobacteria_Acetobacterales_Acetobacteraceae_Roseomonas_uncultured_Acetobacteraceae_bacterium	50																															3							1								5	3	7
OTU000952_Bacteria_Actinobacteria_Actinobacteria_Micrococcales_Microbacteriaceae_Microbacterium_uncultured_bacterium	50																														1					1							1
OTU002804_Bacteria_Proteobacteria_Alphaproteobacteria_Rhizobiales_Devosiaceae_Devosia_uncultured_bacterium	50																		9				6							3		3		7		2		1			3
OTU003763_Bacteria_Bacteroidetes_Bacteroidia_Flavobacteriales_Flavobacteriaceae_Flavobacterium_uncultured_bacterium	50	5		4	6	2	6		5	5		5			3	4
OTU010662_Bacteria_Verrucomicrobia_Verrucomicrobiae_Opitutales_Opitutaceae_Lacunisphaera_Lacunisphaera_limnophila	50																																				1							5			2	2	8
OTU000253_Bacteria_Planctomycetes_Phycisphaerae_Phycisphaerales_Phycisphaeraceae_SM1A02_metagenome	49																													1		2									2	1	2					2
OTU000320_Bacteria_Proteobacteria_Deltaproteobacteria_Oligoflexales_Oligoflexaceae_uncultured_uncultured_delta_proteobacterium	49																														2	3			14		1	5	1		6	9	3				5
OTU000931_Bacteria_Proteobacteria_Gammaproteobacteria_Betaproteobacteriales_Methylophilaceae_OM43_clade_uncultured_bacterium	49	12	4		2	11	2			2			4								2							2				2			1				2			1
OTU001784_Bacteria_Proteobacteria_Gammaproteobacteria_Enterobacteriales_Enterobacteriaceae_Erwinia_uncultured_bacterium	49									40		6	3
OTU003286_Bacteria_Proteobacteria_Gammaproteobacteria_Gammaproteobacteria_Incertae_Sedis_Unknown_Family_Candidatus_Ovatusbacter_uncultured_bacterium	49	3				5					11		2					3	2		8	2	2				11
OTU007742_Bacteria_Proteobacteria_Alphaproteobacteria_Rhizobiales_Devosiaceae_Devosia_uncultured_alpha_proteobacterium	49							2																							1														22
D2002141_Bacteria_Bacteroidota_Bacteroidia_Flavobacteriales_Weeksellaceae_Chryseobacterium_Chryseobacterium___indoltheticum	48																												17		13
OTU000007_Bacteria_Actinobacteria_Actinobacteria_Corynebacteriales_Corynebacteriaceae_Corynebacterium_1_uncultured_bacterium	48								4				10			4		2	2																		2	1	1	1					7
OTU000158_Bacteria_Deinococcus-Thermus_Deinococci_Deinococcales_Deinococcaceae_Deinococcus_Deinococcus_maricopensis_DSM_21211	48																												2	1		5	7	15			1		5	1			2
OTU000318_Bacteria_Proteobacteria_Gammaproteobacteria_Diplorickettsiales_Diplorickettsiaceae_Rickettsiella_Proasellus_assaforensis	48																		3										2		4		11	6		1		7	4	2		1
OTU000600_Bacteria_Proteobacteria_Gammaproteobacteria_Xanthomonadales_Xanthomonadaceae_Stenotrophomonas_Stenotrophomonas_maltophilia	48																			5	2									1	1	1				13										6		5
OTU000797_Bacteria_Verrucomicrobia_Verrucomicrobiae_Pedosphaerales_Pedosphaeraceae_metagenome_	48																																												3	2	4	3
OTU003643_Bacteria_Bacteroidetes_Bacteroidia_Flavobacteriales_Flavobacteriaceae_Flavobacterium_uncultured_bacterium	48																		4			4				6		2														1	2
OTU003873_Bacteria_Proteobacteria_Gammaproteobacteria_Betaproteobacteriales_Burkholderiaceae_Undibacterium_Undibacterium_aquatile	48
OTU006312_Bacteria_Proteobacteria_Alphaproteobacteria_Acetobacterales_Acetobacteraceae_Roseococcus_uncultured_bacterium	48																																	14			1	1				9	3	6			4	2
OTU006882_Bacteria_Actinobacteria_Actinobacteria_Frankiales_uncultured_metagenome_	48
OTU009227_Bacteria_Proteobacteria_Gammaproteobacteria_Betaproteobacteriales_Burkholderiaceae_Rhizobacter_uncultured_bacterium	48																															7		6	1		8	6				1						3
OTU010045_Bacteria_Proteobacteria_Alphaproteobacteria_Rickettsiales_SM2D12_uncultured_bacterium_	48																																													3	15		5
OTU010599_Bacteria_Bacteroidetes_Bacteroidia_Cytophagales_Spirosomaceae_Flectobacillus_uncultured_Flectobacillus_sp.	48																						2											26			5		15
D2005807_Bacteria_Bacteroidota_Bacteroidia_Flavobacteriales_Flavobacteriaceae_Flavobacterium_Flavobacterium___succinicans	47			4
OTU000225_Bacteria_Patescibacteria_Saccharimonadia_Saccharimonadales_Saccharimonadaceae_uncultured_bacterium_	47																				3						2		5	9	7			2
OTU000281_Bacteria_Bacteroidetes_Bacteroidia_Chitinophagales_Chitinophagaceae_uncultured_uncultured_Bacteroidetes_bacterium	47																												9	1	6		15		2	1	5											2	2
OTU000396_Bacteria_Proteobacteria_Alphaproteobacteria_Paracaedibacterales_Paracaedibacteraceae_Candidatus_Captivus_uncultured_bacterium	47																																		9	5			1		14	2				2
OTU000494_Bacteria_Bacteroidetes_Bacteroidia_Chitinophagales_uncultured_uncultured_bacterium_	47																																				1								2		6	2	8
OTU000563_Bacteria_Proteobacteria_Deltaproteobacteria_Myxococcales_P3OB-42_uncultured_Stigmatella_sp._	47																												1		1	2	1	2	4		2	6	1	7	14					3
OTU000578_Bacteria_Proteobacteria_Deltaproteobacteria_Bdellovibrionales_Bdellovibrionaceae_Bdellovibrio_uncultured_bacterium	47																2		6	4	2	3	2		5	17	2	2	2
OTU000970_Bacteria_Firmicutes_Bacilli_Bacillales_Staphylococcaceae_Staphylococcus_Staphylococcus_warneri	47		2										14																3		8		4		4			2				3
OTU004225_Bacteria_Proteobacteria_Alphaproteobacteria_Rhizobiales_Beijerinckiaceae_uncultured_uncultured_bacterium	47					2	2					2				5						13							3		1			8			2											4
OTU007844_Bacteria_Bacteroidetes_Bacteroidia_Chitinophagales_Saprospiraceae_uncultured_uncultured_bacterium	47
OTU010091_Bacteria_Patescibacteria_Gracilibacteria_Absconditabacteriales_(SR1)_uncultured_bacterium__	47																												2		1		1		2						6	5				2
OTU003620_Bacteria_Proteobacteria_Deltaproteobacteria_Oligoflexales_Oligoflexaceae_uncultured_uncultured_bacterium	46																												4	1		9		2		9	1				16	4
OTU004010_Bacteria_Bacteroidetes_Bacteroidia_Sphingobacteriales_env.OPS_17_uncultured_bacterium_	46													5	2	2			4		13	7	6													1			3	3
OTU006180_Bacteria_Bacteroidetes_Bacteroidia_Flavobacteriales_Flavobacteriaceae_Flavobacterium_uncultured_Flavobacterium_sp.	46		3		5						2						6			6	2	10			2																		2
OTU009206_Bacteria_Proteobacteria_Gammaproteobacteria_Legionellales_Legionellaceae_Legionella_Legionella_erythra	46																		4	9	17		3			9						4
D2004864_Bacteria_Actinobacteriota_Actinobacteria_Corynebacteriales_Mycobacteriaceae_Mycobacterium_Mycobacterium___sp._CC_576	45
OTU000594_Bacteria_Planctomycetes_Planctomycetacia_Pirellulales_Pirellulaceae_Pirellula_uncultured_bacterium	45																													1		1			1		3						2
OTU006251_Bacteria_Proteobacteria_Gammaproteobacteria_Betaproteobacteriales_Burkholderiaceae_Undibacterium_uncultured_beta_proteobacterium	45						3						7	20	15
OTU007828_Bacteria_Proteobacteria_Gammaproteobacteria_Betaproteobacteriales_Burkholderiaceae_AAP99_uncultured_bacterium	45
OTU009329_Bacteria_Proteobacteria_Alphaproteobacteria_Rhizobiales_Hyphomicrobiaceae_Hyphomicrobium_uncultured_bacterium	45																												2	3																			3
D2004554_Bacteria_Actinobacteriota_Actinobacteria_Micrococcales_Micrococcaceae_Arthrobacter_Arthrobacter___sp._A1008	44																												6	11	26					1
OTU000425_Bacteria_Proteobacteria_Gammaproteobacteria_Coxiellales_Coxiellaceae_Coxiella_uncultured_bacterium	44																													7	1	2	5	2			3	11			6	4	3
OTU000519_Bacteria_Verrucomicrobia_Verrucomicrobiae_Pedosphaerales_Pedosphaeraceae_uncultured_Verrucomicrobia_bacterium_	44																													2		1			3	3	1	3	1	8		2		4	4		3
OTU000789_Bacteria_Armatimonadetes_Armatimonadia_Armatimonadales_Armatimonadaceae_Armatimonas_Armatimonas_rosea	44																												3						6	10	1	2			6		13
OTU000867_Bacteria_Bacteroidetes_Bacteroidia_Sphingobacteriales_NS11-12_marine_group_metagenome_	44																												7			1												3			4	7	2
OTU003285_Bacteria_Bacteroidetes_Bacteroidia_Cytophagales_Cyclobacteriaceae_uncultured_uncultured_bacterium	44	2		2			2										2	2	8	2	2	5		4		3	10
OTU007105_Bacteria_Verrucomicrobia_Verrucomicrobiae_Pedosphaerales_Pedosphaeraceae_metagenome_	44																																													2	7	2	5
OTU010052_Bacteria_Proteobacteria_Alphaproteobacteria_Sphingomonadales_Sphingomonadaceae_Sphingobium_uncultured_Sphingobium_sp.	44																				6					5						8							8		17
OTU000539_Bacteria_Gemmatimonadetes_Gemmatimonadetes_Gemmatimonadales_Gemmatimonadaceae_Gemmatimonas_uncultured_bacterium	43								3													12						3			1	2	3	7			1	8					3
OTU000609_Bacteria_Proteobacteria_Gammaproteobacteria_Betaproteobacteriales_Burkholderiaceae_AAP99_metagenome	43																													2		3		1				3		3	8	3	2	2
OTU000689_Bacteria_Proteobacteria_Alphaproteobacteria_Rickettsiales_Rickettsiaceae_uncultured_uncultured_alpha_proteobacterium	43				4	2	21				7					2
OTU000948_Bacteria_Proteobacteria_Gammaproteobacteria_Betaproteobacteriales_Burkholderiaceae_AAP99_metagenome	43																																8		1			1	1				2					2
OTU005558_Bacteria_Bacteroidetes_Bacteroidia_Chitinophagales_Chitinophagaceae_uncultured_uncultured_bacterium	43																	7	3		19	9	2	3
OTU006154_Bacteria_Proteobacteria_Gammaproteobacteria_SAR86_clade_uncultured_bacterium__	43																																															4
OTU009318_Bacteria_Proteobacteria_Deltaproteobacteria_Oligoflexales_0319-6G20_uncultured_bacterium_	43																																											15		3			2
D2000490_Bacteria_Proteobacteria_Gammaproteobacteria_Burkholderiales_Oxalobacteraceae_Duganella_uncultured___bacterium	42		2		4	2	9	9					4								2				2														1
OTU000427_Bacteria_Proteobacteria_Deltaproteobacteria_Myxococcales_Phaselicystidaceae_Phaselicystis_uncultured_delta_proteobacterium	42											5	7	3	10	3								9
OTU000576_Bacteria_Bacteroidetes_Bacteroidia_Cytophagales_Spirosomaceae_Fibrella_uncultured_soil_bacterium	42						9		3		3	2	2		3					11		9
OTU001984_Bacteria_Proteobacteria_Alphaproteobacteria_Rhizobiales_Rhizobiaceae_Mesorhizobium_Mesorhizobium_sp._NBIMC_P2-C1	42				2					8			10		2				2																														2
OTU002539_Bacteria_Actinobacteria_Actinobacteria_Corynebacteriales_Mycobacteriaceae_Mycobacterium_Mycobacterium_obuense	42																																													13
OTU004348_Bacteria_Proteobacteria_Deltaproteobacteria_Myxococcales_P3OB-42_uncultured_bacterium_	42		2		3				11	6	2	5	7	2											2										2
OTU010734_Bacteria_Proteobacteria_Gammaproteobacteria_Betaproteobacteriales_Burkholderiaceae_Janthinobacterium_Janthinobacterium_sp._HC5-2	42																						17																							2
OTU002811_Bacteria_Proteobacteria_Gammaproteobacteria_Betaproteobacteriales_Burkholderiaceae_uncultured_beta_proteobacterium_HTCC333	41																											2
OTU008358_Bacteria_Proteobacteria_Alphaproteobacteria_Rhodobacterales_Rhodobacteraceae_Pseudorhodobacter_uncultured_bacterium	41											2				2						3			6	2						1						1			5	12
OTU008582_Bacteria_Verrucomicrobia_Verrucomicrobiae_Opitutales_Opitutaceae_Cephaloticoccus_metagenome	41																																												4				2
OTU000078_Bacteria_Bacteroidetes_Bacteroidia_Sphingobacteriales_env.OPS_17_metagenome_	40																										2															9						2
OTU000334_Bacteria_Proteobacteria_Alphaproteobacteria_Rhizobiales_Beijerinckiaceae_alphaI_cluster_uncultured_bacterium	40																																									1	1				2		2
OTU004454_Bacteria_Proteobacteria_Gammaproteobacteria_Betaproteobacteriales_Burkholderiaceae_Acidovorax_uncultured_Acidovorax_sp.	40	4				4										2	16				8		4
OTU006146_Bacteria_Bacteroidetes_Bacteroidia_Flavobacteriales_Flavobacteriaceae_Flavobacterium_Flavobacterium_sp._WB2.1-19	40																3														15					6								6	5
OTU006260_Bacteria_Proteobacteria_Alphaproteobacteria_Caulobacterales_Caulobacteraceae_Brevundimonas_uncultured_bacterium	40																																														11
OTU009143_Bacteria_Bacteroidetes_Bacteroidia_Flavobacteriales_Flavobacteriaceae_Flavobacterium_uncultured_bacterium	40		3																													1											2						3
OTU000237_Bacteria_Planctomycetes_Phycisphaerae_Phycisphaerales_Phycisphaeraceae_SM1A02_metagenome	39																														10	1			2		1	4			2	1	1
OTU000243_Bacteria_Bacteroidetes_Bacteroidia_Sphingobacteriales_env.OPS_17_uncultured_bacterium_	39																																	11	2						9			7		2
OTU000328_Bacteria_Bacteroidetes_Bacteroidia_Sphingobacteriales_NS11-12_marine_group_metagenome_	39	2				8			2		3	10	6	2																								2		1
OTU000688_Bacteria_Bacteroidetes_Bacteroidia_Flavobacteriales_Flavobacteriaceae_Flavobacterium_Flavobacterium_sp.	39					2											3			4		6	10				12	2
OTU000855_Bacteria_Patescibacteria_Gracilibacteria_Absconditabacteriales_(SR1)_uncultured_candidate_division_SR1_bacterium__	39																																		2						5
OTU000870_Bacteria_Proteobacteria_Alphaproteobacteria_Rhizobiales_Hyphomicrobiaceae_Hyphomicrobium_metagenome	39																												1									5	3							2	2
OTU004070_Bacteria_Proteobacteria_Deltaproteobacteria_Bdellovibrionales_Bdellovibrionaceae_Bdellovibrio_uncultured_bacterium	39				5										5								2																					3		3		4
OTU006013_Bacteria_Proteobacteria_Gammaproteobacteria_Salinisphaerales_Solimonadaceae_Panacagrimonas_gamma_proteobacterium_DFTK16	39
OTU007268_Bacteria_Proteobacteria_Gammaproteobacteria_Betaproteobacteriales_Methylophilaceae_uncultured_uncultured_bacterium	39																																											2		13	3	2	2
OTU008253_Bacteria_Proteobacteria_Alphaproteobacteria_Rhodobacterales_Rhodobacteraceae_Cereibacter_Cereibacter_changlensis	39																															7	7	5				3			2
OTU009226_Bacteria_Proteobacteria_Deltaproteobacteria_Bdellovibrionales_Bacteriovoracaceae_Peredibacter_uncultured_bacterium	39																														2	16		3	1	2	1	3	2		4	2	3
OTU000780_Bacteria_Armatimonadetes_Fimbriimonadia_Fimbriimonadales_Fimbriimonadaceae_uncultured_bacterium_	38																												1										1					3			7	5
OTU000794_Bacteria_Actinobacteria_Actinobacteria_Micrococcales_Microbacteriaceae_Microbacterium_uncultured_bacterium	38																												1																	2
OTU001217_Bacteria_Proteobacteria_Gammaproteobacteria_Xanthomonadales_Xanthomonadaceae_Stenotrophomonas_Stenotrophomonas_rhizophila	38																																	1												2	11
OTU005899_Bacteria_Proteobacteria_Gammaproteobacteria_Legionellales_Legionellaceae_Legionella_uncultured_bacterium	38																																												12				3
OTU006033_Bacteria_Proteobacteria_Alphaproteobacteria_Rickettsiales_SM2D12_uncultured_bacterium_	38
OTU007109_Bacteria_Bacteroidetes_Bacteroidia_Cytophagales_Amoebophilaceae_uncultured_uncultured_bacterium	38																																													5		22
OTU009253_Bacteria_Proteobacteria_Gammaproteobacteria_Pseudomonadales_Moraxellaceae_Alkanindiges_uncultured_bacterium	38																		15	2	2		7			6	4
OTU009317_Bacteria_Verrucomicrobia_Verrucomicrobiae_Opitutales_Opitutaceae_Opitutus_metagenome	38																																		1									5	2	2		2	3
OTU000871_Bacteria_Proteobacteria_Deltaproteobacteria_Oligoflexales_0319-6G20_metagenome_	37																																											6			3		2
OTU002950_Bacteria_Proteobacteria_Alphaproteobacteria_Rickettsiales_SM2D12_uncultured_bacterium_	37																																												2	3	2	3	2
OTU003033_Bacteria_Bacteroidetes_Bacteroidia_Chitinophagales_Chitinophagaceae_uncultured_uncultured_bacterium	37																				10		2	11	4	8																				2
OTU003335_Bacteria_Patescibacteria_Parcubacteria_Candidatus_Kaiserbacteria_metagenome__	37	11		3														4	6	4	2					3	2
OTU003365_Bacteria_Proteobacteria_Deltaproteobacteria_Bdellovibrionales_Bdellovibrionaceae_Bdellovibrio_uncultured_bacterium	37	4	2		4			6					2								5	4	4								1
OTU009248_Bacteria_Proteobacteria_Gammaproteobacteria_Xanthomonadales_Xanthomonadaceae_Lysobacter_Lysobacter_hankyongensis	37			2															21
OTU000475_Bacteria_Proteobacteria_Deltaproteobacteria_Myxococcales_Sandaracinaceae_Sandaracinus_metagenome	36																															1	11		3		2		2	1		16
OTU002876_Bacteria_Actinobacteria_Acidimicrobiia_Microtrichales_Iamiaceae_Iamia_uncultured_bacterium	36																														1	3	5		2			1	5	4
OTU003013_Bacteria_Proteobacteria_Gammaproteobacteria_Pasteurellales_Pasteurellaceae_Haemophilus_Haemophilus_sputorum	36									17		11	3
OTU003413_Bacteria_Proteobacteria_Alphaproteobacteria_Rhizobiales_Rhizobiaceae_Allorhizobium-Neorhizobium-Pararhizobium-Rhizobium_Rhizobium_sp._Root483D2	36																												1		1
OTU003454_Bacteria_Proteobacteria_Gammaproteobacteria_Vibrionales_Vibrionaceae_Vibrio_Vibrio_scophthalmi	36								36
OTU003854_Bacteria_Proteobacteria_Alphaproteobacteria_Rhizobiales_Rhizobiaceae_uncultured_uncultured_bacterium	36																															3		1		5		6	1			1				2
OTU004170_Bacteria_Planctomycetes_Planctomycetacia_Gemmatales_Gemmataceae_Gemmata_metagenome	36																																			1		2						4	2				3
OTU007257_Bacteria_Proteobacteria_Gammaproteobacteria_Xanthomonadales_Rhodanobacteraceae_Dokdonella_uncultured_bacterium	36
OTU009245_Bacteria_Proteobacteria_Gammaproteobacteria_SAR86_clade_uncultured_bacterium__	36	10		8			4	2	2	2	2	6
OTU002650_Bacteria_Firmicutes_Clostridia_Clostridiales_Peptostreptococcaceae_Paeniclostridium_uncultured_bacterium	35												32	3
OTU003289_Bacteria_Bacteroidetes_Bacteroidia_Sphingobacteriales_Sphingobacteriaceae_Pedobacter_uncultured_bacterium	35		8	2					2		5	3				5	3						2		2	3
OTU009321_Bacteria_Bacteroidetes_Bacteroidia_Sphingobacteriales_env.OPS_17_metagenome_	35																																											2		3
OTU007216_Bacteria_Verrucomicrobia_Verrucomicrobiae_Pedosphaerales_Pedosphaeraceae_metagenome_	34																																						2
OTU008814_Bacteria_Proteobacteria_Alphaproteobacteria_Caulobacterales_Caulobacteraceae_Brevundimonas_uncultured_bacterium	34	8																											14		10			1		1
OTU009169_Bacteria_Bacteroidetes_Bacteroidia_Cytophagales_Spirosomaceae_Lacihabitans_uncultured_bacterium	34			4	2			2					2	2	4							9	5	4
OTU010088_Bacteria_Proteobacteria_Alphaproteobacteria_Sphingomonadales_Sphingomonadaceae_Sphingorhabdus_uncultured_organism	34				2	7		2	3					2		5	3		3		2			3		2
OTU000285_Bacteria_Planctomycetes_Planctomycetacia_Pirellulales_Pirellulaceae_Pirellula_uncultured_bacterium	33																																						1										2
OTU000538_Bacteria_Proteobacteria_Gammaproteobacteria_Gammaproteobacteria_Incertae_Sedis_Unknown_Family_Candidatus_Ovatusbacter_uncultured_bacterium	33																													1	2			5		1		5	5	2						5		5
OTU000849_Bacteria_Proteobacteria_Alphaproteobacteria_Rhizobiales_Devosiaceae_Devosia_uncultured_bacterium	33																			2					2	6	3					2		10	5
OTU000872_Bacteria_Proteobacteria_Alphaproteobacteria_Holosporales_Holosporaceae_uncultured_uncultured_alpha_proteobacterium	33																												1		4	2	1	2								16
OTU002880_Bacteria_Actinobacteria_Acidimicrobiia_Microtrichales_Microtrichaceae_IMCC26207_uncultured_bacterium	33																																2														2
OTU002900_Bacteria_Verrucomicrobia_Verrucomicrobiae_Verrucomicrobiales_Verrucomicrobiaceae_Brevifollis_Brevifollis_gellanilyticus	33													2						2			2								1			7	3	6	1	2	1	3		1
OTU002958_Bacteria_Proteobacteria_Deltaproteobacteria_NB1-j_uncultured_bacterium__	33
OTU006212_Bacteria_Proteobacteria_Deltaproteobacteria_Bdellovibrionales_Bdellovibrionaceae_Bdellovibrio_uncultured_Bdellovibrionales_bacterium	33		9							2					11																																	3
OTU007077_Bacteria_Proteobacteria_Alphaproteobacteria_Caulobacterales_Hyphomonadaceae_SWB02_metagenome	33																																					1						4	9	2	2		2
OTU007267_Bacteria_Dependentiae_Babeliae_Babeliales_uncultured_bacterium__	33																																											2		12	3
D2006738_Bacteria_Actinobacteriota_Actinobacteria_Propionibacteriales_Nocardioidaceae_Nocardioides_Nocardioides___sp._CF8	32																												2				2
OTU000175_Bacteria_Actinobacteria_Actinobacteria_Micrococcales_Micrococcaceae_Arthrobacter_Arthrobacter_flavus	32																																			6		2		4
OTU000244_Bacteria_Bacteroidetes_Bacteroidia_Sphingobacteriales_env.OPS_17_uncultured_bacterium_	32																									3									1	1	1	3						11		2
OTU000874_Bacteria_Proteobacteria_Alphaproteobacteria_Rhizobiales_Rhizobiaceae_Aminobacter_uncultured_bacterium	32
OTU001669_Bacteria_Actinobacteria_Actinobacteria_Micrococcales_Microbacteriaceae_Conyzicola_Conyzicola_lurida	32									10															2				1		4					1				1			1				2		7
OTU002023_Bacteria_Firmicutes_Bacilli_Bacillales_Staphylococcaceae_Staphylococcus_uncultured_Staphylococcus_sp.	32																																			3		1						2		4
OTU004077_Bacteria_Bacteroidetes_Bacteroidia_Flavobacteriales_Flavobacteriaceae_Flavobacterium_uncultured_bacterium	32																3		4					5							1			4	1		11		1
OTU004449_Bacteria_Bacteroidetes_Bacteroidia_Flavobacteriales_Flavobacteriaceae_Flavobacterium_uncultured_bacterium	32																												10	1	4				1	1		2		2			2					2
OTU006024_Bacteria_Proteobacteria_Alphaproteobacteria_Rickettsiales_uncultured_Graminella_nigrifrons_	32																																													10	9
OTU006380_Bacteria_Proteobacteria_Gammaproteobacteria_Betaproteobacteriales_Burkholderiaceae_Limnohabitans_uncultured_bacterium	32						2																																									4
OTU009326_Bacteria_Bacteroidetes_Bacteroidia_Chitinophagales_uncultured_uncultured_bacterium_	32																																													8	6
OTU010649_Bacteria_Hydrogenedentes_Hydrogenedentia_Hydrogenedentiales_Hydrogenedensaceae_metagenome_	32																																2		6			9				1	1
OTU000122_Bacteria_Bacteroidetes_Bacteroidia_Cytophagales_Cytophagaceae_Cytophaga_uncultured_bacterium	31																																				1								3
OTU000213_Bacteria_Bacteroidetes_Bacteroidia_Sphingobacteriales_env.OPS_17_uncultured_Bacteroidetes_bacterium_	31																			2	3				2				3		1								4
OTU000395_Bacteria_Proteobacteria_Gammaproteobacteria_Betaproteobacteriales_Aquaspirillaceae_Rivicola_Aquaspirillum_sp._LM1	31													2																	5			3			1					1		2					2
OTU000843_Bacteria_Proteobacteria_Alphaproteobacteria_Rhodobacterales_Rhodobacteraceae_Paracoccus_uncultured_Paracoccus_sp.	31																																									1							7
OTU005475_Bacteria_Proteobacteria_Alphaproteobacteria_Caulobacterales_Caulobacteraceae_uncultured_soil_bacterium_TWE165	31									25		4								2
OTU005973_Bacteria_Spirochaetes_Leptospirae_Leptospirales_Leptospiraceae_Leptospira_uncultured_Spirochaetes_bacterium	31																														6						1		1				1			5
OTU005982_Bacteria_Bacteroidetes_Bacteroidia_Chitinophagales_Chitinophagaceae_Ferruginibacter_uncultured_bacterium	31																																											7		3		2	5
OTU006919_Bacteria_Verrucomicrobia_Verrucomicrobiae_Verrucomicrobiales_Verrucomicrobiaceae_Brevifollis_Brevifollis_gellanilyticus	31														4																	5					12		6		2		2
OTU009331_Bacteria_Planctomycetes_Planctomycetacia_Pirellulales_Pirellulaceae_Pirellula_uncultured_bacterium	31																																															6
OTU000465_Bacteria_Bacteroidetes_Bacteroidia_Chitinophagales_Chitinophagaceae_uncultured_uncultured_bacterium	30																												1		1	1	11		1	3		1	2			4	2
OTU000796_Bacteria_Bacteroidetes_Bacteroidia_Cytophagales_Spirosomaceae_Rudanella_uncultured_bacterium	30																												2		2					1		9	2	5			2						5
OTU000988_Bacteria_Armatimonadetes_Armatimonadia_Armatimonadales_Armatimonadaceae_Armatimonas_Armatimonas_rosea	30																												4		1	13						1	3
OTU001679_Bacteria_Planctomycetes_Planctomycetacia_Planctomycetales_Rubinisphaeraceae_uncultured_uncultured_bacterium	30																																1	1		5	1					2	1			3	2		3
OTU002906_Bacteria_Planctomycetes_OM190_uncultured_bacterium___	30																												1	1			2	9	1	1	3	1	1	1	9
OTU003332_Bacteria_Proteobacteria_Gammaproteobacteria_Pseudomonadales_Moraxellaceae_uncultured_uncultured_bacterium	30		5	4			2			3			2		3
OTU003683_Bacteria_Bacteroidetes_Bacteroidia_Chitinophagales_Chitinophagaceae_Taibaiella_uncultured_bacterium	30																												1	1	2
OTU003913_Bacteria_Bacteroidetes_Bacteroidia_Flavobacteriales_Flavobacteriaceae_Flavobacterium_uncultured_Bacteroidetes_bacterium	30												2														3
OTU006228_Bacteria_Proteobacteria_Gammaproteobacteria_Betaproteobacteriales_Burkholderiaceae_Rhodoferax_uncultured_bacterium	30							5	3													16	2				2													1		1
OTU009212_Bacteria_Bacteroidetes_Bacteroidia_Flavobacteriales_Flavobacteriaceae_Flavobacterium_Flavobacterium_sp._CF136	30		6			13			2		6					3
OTU009333_Bacteria_Acidobacteria_Thermoanaerobaculia_Thermoanaerobaculales_Thermoanaerobaculaceae_Subgroup_10_Holophaga_sp._oral_clone_CA002	30																																												3		3	2	3
OTU010514_Bacteria_Proteobacteria_Gammaproteobacteria_Betaproteobacteriales_Burkholderiaceae_Undibacterium_Undibacterium_seohonense	30		2								2		5														18										2						1
OTU000234_Bacteria_Bacteroidetes_Bacteroidia_Sphingobacteriales_NS11-12_marine_group_uncultured_bacterium_	29										2										5																8						1
OTU000255_Bacteria_Bacteroidetes_Bacteroidia_Bacteroidales_Bacteroidetes_BD2-2_uncultured_prokaryote_	29																														2		4										1					13	9
OTU000851_Bacteria_Bacteroidetes_Bacteroidia_Sphingobacteriales_KD3-93_uncultured_bacterium_	29																														1									2			2	2			2	5
OTU000900_Bacteria_Bacteroidetes_Bacteroidia_Cytophagales_Spirosomaceae_Rudanella_uncultured_bacterium	29																																					2		1
OTU002839_Bacteria_Bacteroidetes_Bacteroidia_Cytophagales_Hymenobacteraceae_Hymenobacter_uncultured_bacterium	29																												7	1	1			2	4		1
OTU003923_Bacteria_Proteobacteria_Gammaproteobacteria_Tenderiales_Tenderiaceae_Candidatus_Tenderia_uncultured_bacterium	29																																											3	11			3	3
OTU004333_Bacteria_Proteobacteria_Gammaproteobacteria_Betaproteobacteriales_Methylophilaceae_Methylophilus_metagenome	29									4										3							17	5
OTU006968_Bacteria_Proteobacteria_Alphaproteobacteria_Rhodospirillales_uncultured_uncultured_bacterium_	29	3
OTU007250_Bacteria_Patescibacteria_Saccharimonadia_Saccharimonadales_uncultured_bacterium__	29
OTU007262_Bacteria_Proteobacteria_Alphaproteobacteria_Rhizobiales_Rhizobiales_Incertae_Sedis_uncultured_uncultured_bacterium	29																														1															3	10
OTU007859_Bacteria_Proteobacteria_Gammaproteobacteria_Betaproteobacteriales_Burkholderiaceae_AAP99_metagenome	29																																									3		3					2
OTU000114_Bacteria_Proteobacteria_Alphaproteobacteria_Rhodobacterales_Rhodobacteraceae_Paracoccus_uncultured_bacterium	28			3	5											2																			14
OTU000200_Bacteria_Proteobacteria_Alphaproteobacteria_Acetobacterales_Acetobacteraceae_Roseococcus_metagenome	28																													3			4		5		1		1	2			5				7
OTU000541_Bacteria_Proteobacteria_Deltaproteobacteria_Oligoflexales_0319-6G20_uncultured_gamma_proteobacterium_	28																												1	4		1	2		1		1	2	6	1	2	2	5
OTU001322_Bacteria_Actinobacteria_Actinobacteria_Micrococcales_Microbacteriaceae_Microbacterium_uncultured_bacterium	28									2	2		2																				9				2												3
OTU003290_Bacteria_Proteobacteria_Alphaproteobacteria_Rhodospirillales_uncultured_metagenome_	28											2														3																				5
OTU003292_Bacteria_Bacteroidetes_Bacteroidia_Chitinophagales_Chitinophagaceae_Ferruginibacter_uncultured_bacterium	28																		3			2	2	9	7				1			2
OTU006030_Bacteria_Bacteroidetes_Bacteroidia_Chitinophagales_Saprospiraceae_uncultured_uncultured_bacterium	28
OTU007705_Bacteria_Bacteroidetes_Bacteroidia_Flavobacteriales_Weeksellaceae_Chryseobacterium_Chryseobacterium_piscium	28
OTU007829_Bacteria_Actinobacteria_Acidimicrobiia_Microtrichales_Ilumatobacteraceae_CL500-29_marine_group_uncultured_bacterium	28																																											4	8		5
D2003016_Bacteria_Proteobacteria_Gammaproteobacteria_Enterobacterales_Yersiniaceae_Serratia_Serratia___sp._P2ACOL2	27
OTU000162_Bacteria_Bacteroidetes_Bacteroidia_Cytophagales_Microscillaceae_uncultured_uncultured_bacterium	27																												2	1		4			15	4		1
OTU000808_Bacteria_Proteobacteria_Alphaproteobacteria_Rhizobiales_Hyphomicrobiaceae_uncultured_uncultured_bacterium	27						2																											11			1
OTU000907_Bacteria_Proteobacteria_Alphaproteobacteria_Rickettsiales_Rickettsiaceae_uncultured_uncultured_bacterium	27																																								3		2
OTU000951_Bacteria_Actinobacteria_Actinobacteria_Propionibacteriales_Nocardioidaceae_Nocardioides_Nocardioides_aquaticus	27																																								4
OTU003414_Bacteria_Bacteroidetes_Bacteroidia_Bacteroidales_Paludibacteraceae_Paludibacter_uncultured_bacterium	27			2				3						7		6	2	2	2																	2		1
OTU003609_Bacteria_Verrucomicrobia_Verrucomicrobiae_Opitutales_Opitutaceae_IMCC26134_metagenome	27																													2		1	8			2	8		4	2
OTU003624_Bacteria_Actinobacteria_Actinobacteria_Propionibacteriales_Nocardioidaceae_Nocardioides_uncultured_bacterium	27																												3							4
OTU003743_Bacteria_Proteobacteria_Alphaproteobacteria_Micavibrionales_uncultured_bacterium_enrichment_culture_clone_SRAO_28_	27	8			2			2					11		2
OTU004128_Bacteria_Bacteroidetes_Bacteroidia_Chitinophagales_Saprospiraceae_OLB8_metagenome	27																				25					2
OTU005532_Bacteria_Proteobacteria_Gammaproteobacteria_Oceanospirillales_Pseudohongiellaceae_Pseudohongiella_metagenome	27	2	2		4	2						3		3	2		2				5	2
OTU006027_Bacteria_Chloroflexi_Dehalococcoidia_SAR202_clade_uncultured_Crater_Lake_bacterium_CL500-9__	27																																													5
OTU006035_Bacteria_Bacteroidetes_Bacteroidia_Cytophagales_Spirosomaceae_uncultured_bacterium_	27																																					1									3	8	2
OTU000232_Bacteria_Margulisbacteria_uncultured_bacterium____	26
OTU000380_Bacteria_Firmicutes_Bacilli_Lactobacillales_Carnobacteriaceae_Carnobacterium_uncultured_Carnobacterium_sp.	26		2	6
OTU002783_Bacteria_Verrucomicrobia_Verrucomicrobiae_Verrucomicrobiales_Rubritaleaceae_Luteolibacter_uncultured_Verrucomicrobia_bacterium	26	8														3			6							2					1					5			1
OTU002854_Bacteria_Proteobacteria_Gammaproteobacteria_Pseudomonadales_Moraxellaceae_Alkanindiges_uncultured_bacterium	26	2									3			2						8		2				9
OTU002911_Bacteria_Planctomycetes_Planctomycetacia_Gemmatales_Gemmataceae_Fimbriiglobus_uncultured_bacterium	26																													2			2								5	2				4
OTU003407_Bacteria_Proteobacteria_Gammaproteobacteria_Betaproteobacteriales_Burkholderiaceae_Rhizobacter_uncultured_bacterium	26																														7	3	3			6		1	1			3	2
OTU003702_Bacteria_Bacteroidetes_Bacteroidia_Chitinophagales_Chitinophagaceae_Ferruginibacter_uncultured_bacterium	26													5				2			4			2	2	9			2
OTU007052_Bacteria_Proteobacteria_Deltaproteobacteria_Bdellovibrionales_Bdellovibrionaceae_Bdellovibrio_uncultured_bacterium	26																							2					3	4		1						1										8
OTU007813_Bacteria_Proteobacteria_Gammaproteobacteria_Tenderiales_Tenderiaceae_Candidatus_Tenderia_uncultured_sulfur-oxidizing_symbiont_bacterium	26																																											3		12
OTU008484_Bacteria_Bacteroidetes_Bacteroidia_Flavobacteriales_Weeksellaceae_Chryseobacterium_uncultured_bacterium	26																												20		6
OTU008868_Bacteria_Proteobacteria_Gammaproteobacteria_Pseudomonadales_Moraxellaceae_Acinetobacter_uncultured_bacterium	26																																	10				9					1
D2001194_Bacteria_Proteobacteria_Gammaproteobacteria_Enterobacterales_Yersiniaceae_Serratia_Serratia___sp._P2ACOL2	25
D2005014_Bacteria_Actinobacteriota_Actinobacteria_Propionibacteriales_Nocardioidaceae_Nocardioides_Nocardioides___sp._MN12-14	25
OTU000118_Bacteria_Proteobacteria_Gammaproteobacteria_Betaproteobacteriales_Burkholderiaceae_Ralstonia_uncultured_Ralstonia_sp.	25					3	3																															1				1
OTU000144_Bacteria_Bacteroidetes_Bacteroidia_Chitinophagales_Saprospiraceae_uncultured_uncultured_bacterium	25																						10	3	3																					3		4
OTU000562_Bacteria_Planctomycetes_Planctomycetacia_Pirellulales_Pirellulaceae_Pirellula_metagenome	25																																			1								4				3
OTU002905_Bacteria_Proteobacteria_Gammaproteobacteria_Legionellales_Legionellaceae_Legionella_Legionella_sp.	25																															7							1			7				2
OTU003741_Bacteria_Proteobacteria_Gammaproteobacteria_Betaproteobacteriales_Methylophilaceae_Methylotenera_uncultured_bacterium	25					6					7				3																		7
OTU003962_Bacteria_Verrucomicrobia_Verrucomicrobiae_Pedosphaerales_Pedosphaeraceae_metagenome_	25																																		1		2							2	2		4
OTU004178_Bacteria_Proteobacteria_Gammaproteobacteria_Pseudomonadales_Moraxellaceae_Alkanindiges_uncultured_bacterium	25		3											3	2	2													1	5	1	3		2		2			1
OTU005972_Bacteria_Proteobacteria_Gammaproteobacteria_Diplorickettsiales_Diplorickettsiaceae_uncultured_metagenome	25																																													4		2
OTU007339_Bacteria_Proteobacteria_Deltaproteobacteria_Bdellovibrionales_Bdellovibrionaceae_Bdellovibrio_uncultured_bacterium	25																																												4	2		4
OTU009255_Bacteria_Proteobacteria_Alphaproteobacteria_Rhodobacterales_Rhodobacteraceae_Pseudorhodobacter_uncultured_bacterium	25						3											5	2				6	4						2												2	1
OTU010745_Bacteria_Proteobacteria_Gammaproteobacteria_Betaproteobacteriales_Burkholderiaceae_Aquabacterium_metagenome	25			6																	13
OTU000071_Bacteria_Bacteroidetes_Bacteroidia_Sphingobacteriales_Sphingobacteriaceae_Pedobacter_uncultured_bacterium	24					2					5							3					2						4		2
OTU000222_Bacteria_Proteobacteria_Gammaproteobacteria_Thiomicrospirales_Thioglobaceae_SUP05_cluster_uncultured_bacterium	24																														2					20			2
OTU000679_Bacteria_Proteobacteria_Alphaproteobacteria_Rhodospirillales_Magnetospiraceae_uncultured_uncultured_bacterium	24							6	2						10	2	4
OTU000771_Bacteria_Proteobacteria_Alphaproteobacteria_Paracaedibacterales_Paracaedibacteraceae_Candidatus_Paracaedibacter_metagenome	24																												3			2		7					2
OTU000910_Bacteria_Bacteroidetes_Bacteroidia_Sphingobacteriales_env.OPS_17_uncultured_Bacteroidetes_bacterium_	24																																														15
OTU000983_Bacteria_Proteobacteria_Alphaproteobacteria_Holosporales_Holosporaceae_uncultured_uncultured_bacterium	24										2				11	4					5		2
OTU001306_Bacteria_Proteobacteria_Alphaproteobacteria_Rhizobiales_Beijerinckiaceae_uncultured_uncultured_Methylocella_sp.	24																																											5				6	3
OTU006025_Bacteria_Dependentiae_Babeliae_Babeliales_uncultured_prokaryote__	24
OTU006276_Bacteria_Proteobacteria_Alphaproteobacteria_Rhodobacterales_Rhodobacteraceae_Gemmobacter_Gemmobacter_aquatilis	24	2					2		3					4					2	6	5
OTU007834_Bacteria_Proteobacteria_Gammaproteobacteria_Diplorickettsiales_Diplorickettsiaceae_uncultured_uncultured_gamma_proteobacterium	24																																															5
OTU007835_Bacteria_Proteobacteria_Gammaproteobacteria_Diplorickettsiales_Diplorickettsiaceae_uncultured_metagenome	24
OTU007843_Bacteria_Proteobacteria_Gammaproteobacteria_Xanthomonadales_Rhodanobacteraceae_Chiayiivirga_uncultured_bacterium	24
OTU008410_Bacteria_Bacteroidetes_Bacteroidia_Flavobacteriales_Flavobacteriaceae_Flavobacterium_uncultured_soil_bacterium	24																							4				8																		12
OTU009155_Bacteria_Proteobacteria_Gammaproteobacteria_Pseudomonadales_Moraxellaceae_[Agitococcus]_lubricus_group_metagenome	24																2																													2	5		2
OTU009857_Bacteria_Patescibacteria_Parcubacteria_Candidatus_Kaiserbacteria_uncultured_bacterium__	24																	2	4										1
OTU000102_Bacteria_Patescibacteria_Saccharimonadia_Saccharimonadales_uncultured_bacterium__	23																																											8		2
OTU000287_Bacteria_Proteobacteria_Alphaproteobacteria_Rhizobiales_Rhizobiaceae_Allorhizobium-Neorhizobium-Pararhizobium-Rhizobium_uncultured_bacterium	23																	2	3					2	2									4				2					2		6
OTU000325_Bacteria_Patescibacteria_Saccharimonadia_Saccharimonadales_uncultured_bacterium__	23			3															6
OTU000435_Bacteria_Verrucomicrobia_Verrucomicrobiae_Verrucomicrobiales_Rubritaleaceae_Luteolibacter_uncultured_bacterium	23	7																		2																		2	3	7
OTU000485_Bacteria_Proteobacteria_Gammaproteobacteria_Pseudomonadales_Moraxellaceae_Alkanindiges_uncultured_bacterium	23																												1									4			2					14
OTU000499_Bacteria_Proteobacteria_Alphaproteobacteria_Rickettsiales_SM2D12_metagenome_	23																												1		2		10				6
OTU001027_Bacteria_Proteobacteria_Deltaproteobacteria_Oligoflexales_0319-6G20_uncultured_bacterium_	23																												1			1		16		1				1
OTU003409_Bacteria_Bacteroidetes_Bacteroidia_Cytophagales_Spirosomaceae_Flectobacillus_uncultured_Flectobacillus_sp.	23						2			4																	3	6	2													6
OTU003539_Bacteria_Proteobacteria_Alphaproteobacteria_Rhodobacterales_Rhodobacteraceae_Rhodobacter_uncultured_bacterium	23			7					2					3			2								2		2															5
OTU003782_Bacteria_Proteobacteria_Alphaproteobacteria_Sphingomonadales_Sphingomonadaceae_Ellin6055_uncultured_bacterium	23																																												2	2
OTU003916_Bacteria_Proteobacteria_Gammaproteobacteria_Enterobacteriales_Enterobacteriaceae_Lelliottia_Enterobacter_sp._KAR4	23																																															7	2
OTU005986_Bacteria_Proteobacteria_Gammaproteobacteria_Gammaproteobacteria_Incertae_Sedis_Unknown_Family_Candidatus_Berkiella_uncultured_bacterium	23																																			4													6
OTU006026_Bacteria_Patescibacteria_Parcubacteria_Candidatus_Zambryskibacteria_Parcubacteria_bacterium_C7867-006__	23																																											2		3
OTU007356_Bacteria_Proteobacteria_Deltaproteobacteria_Bdellovibrionales_Bdellovibrionaceae_Bdellovibrio_uncultured_bacterium	23																																					1						3		8
OTU007814_Bacteria_Proteobacteria_Deltaproteobacteria_Bdellovibrionales_Bdellovibrionaceae_Bdellovibrio_uncultured_bacterium	23
OTU007837_Bacteria_Proteobacteria_Alphaproteobacteria_Rhizobiales_Beijerinckiaceae_FukuN57_uncultured_bacterium	23																															1													17
OTU008052_Bacteria_Proteobacteria_Alphaproteobacteria_Rhodospirillales_uncultured_uncultured_bacterium_	23								3		4													2	4
OTU009132_Bacteria_Proteobacteria_Alphaproteobacteria_Caulobacterales_Hyphomonadaceae_Hirschia_metagenome	23																														2														2				2
OTU010022_Bacteria_Proteobacteria_Alphaproteobacteria_Rhodobacterales_Rhodobacteraceae_uncultured_uncultured_bacterium	23	8																							3
OTU000163_Bacteria_Proteobacteria_Deltaproteobacteria_Bdellovibrionales_Bdellovibrionaceae_Bdellovibrio_uncultured_bacterium	22	6	4			2										8			2
OTU000201_Bacteria_Bacteroidetes_Bacteroidia_Cytophagales_Spirosomaceae_Arcicella_Arcicella_sp._HME6505	22	2					4	4					3													2	7
OTU000301_Bacteria_Cyanobacteria_Melainabacteria_Obscuribacterales_uncultured_bacterium__	22																			15	3																					2
OTU000455_Bacteria_Proteobacteria_Alphaproteobacteria_Paracaedibacterales_Paracaedibacteraceae_uncultured_uncultured_gamma_proteobacterium	22																													3					13	1		4	1
OTU000548_Bacteria_Proteobacteria_Gammaproteobacteria_Betaproteobacteriales_Neisseriaceae_uncultured_uncultured_bacterium	22																																													2			2
OTU000937_Bacteria_Proteobacteria_Gammaproteobacteria_Betaproteobacteriales_Burkholderiaceae_Polaromonas_uncultured_bacterium	22		4		6	2											2			3																								2
OTU001467_Bacteria_Proteobacteria_Gammaproteobacteria_Vibrionales_Vibrionaceae_Aliivibrio_uncultured_bacterium	22												19													3
OTU004163_Bacteria_Proteobacteria_Alphaproteobacteria_Rickettsiales_SM2D12_uncultured_alpha_proteobacterium_	22
OTU007255_Bacteria_Proteobacteria_Gammaproteobacteria_EV818SWSAP88_metagenome__	22																														1
OTU007928_Bacteria_Bacteroidetes_Bacteroidia_Chitinophagales_Saprospiraceae_uncultured_uncultured_bacterium	22
OTU008985_Bacteria_Proteobacteria_Gammaproteobacteria_Pseudomonadales_Moraxellaceae_Acinetobacter_uncultured_bacterium	22																												5	2						10				5
D2002196_Bacteria_Proteobacteria_Gammaproteobacteria_Aeromonadales_Aeromonadaceae_Aeromonas_Aeromonas___rivipollensis	21													2															2						1												4
OTU000528_Bacteria_Bacteroidetes_Bacteroidia_Flavobacteriales_Flavobacteriaceae_Flavobacterium_uncultured_bacterium	21																												1		7			11		2
OTU002901_Bacteria_Proteobacteria_Gammaproteobacteria_Betaproteobacteriales_Burkholderiaceae_Noviherbaspirillum_uncultured_bacterium	21																4									2		2	2		6
OTU003751_Bacteria_Proteobacteria_Alphaproteobacteria_Acetobacterales_Acetobacteraceae_uncultured_metagenome	21																																		3	1													8
OTU004137_Bacteria_Bacteroidetes_Bacteroidia_Cytophagales_Cytophagaceae_Cytophaga_uncultured_bacterium	21																									2					7							1				2	9
OTU004189_Bacteria_Proteobacteria_Deltaproteobacteria_Bdellovibrionales_Bdellovibrionaceae_Bdellovibrio_uncultured_bacterium	21																																											2	3		2	2	3
OTU006257_Bacteria_Proteobacteria_Alphaproteobacteria_Rickettsiales_Rickettsiaceae_uncultured_metagenome	21																																			10	1		2								4
OTU006912_Bacteria_Bacteroidetes_Bacteroidia_Chitinophagales_Chitinophagaceae_uncultured_uncultured_bacterium	21																																		4								1				2	2
OTU006928_Bacteria_Planctomycetes_Planctomycetacia_Gemmatales_Gemmataceae_Gemmata_uncultured_Gemmata_sp.	21																																1
OTU007819_Bacteria_Proteobacteria_Alphaproteobacteria_Sphingomonadales_Sphingomonadaceae_Sphingorhabdus_uncultured_bacterium	21		8																																												8
OTU007830_Bacteria_Bacteroidetes_Bacteroidia_Chitinophagales_37-13_uncultured_Bacteroidetes_bacterium_	21
OTU009332_Bacteria_Verrucomicrobia_Verrucomicrobiae_Chthoniobacterales_Terrimicrobiaceae_FukuN18_freshwater_group_metagenome	21																																												5	2			2
D2001716_Bacteria_Proteobacteria_Gammaproteobacteria_Burkholderiales_Chromobacteriaceae_Aquitalea_Aquitalea___sp._7A-187	20																												1										1					10		2	4
D2005433_Bacteria_Actinobacteriota_Actinobacteria_Micrococcales_Microbacteriaceae_Diaminobutyricimonas_uncultured___Microbacteriaceae_bacterium	20																													2		1	5					2		1			6				3
D2007252_Bacteria_Proteobacteria_Alphaproteobacteria_Rhizobiales_Beijerinckiaceae_Methylobacterium-Methylorubrum_Methylobacterium___sp._Leaf99	20												2																					2								2
OTU000233_Bacteria_Proteobacteria_Alphaproteobacteria_Paracaedibacterales_Paracaedibacteraceae_uncultured_uncultured_bacterium	20																																		8		1								3
OTU000239_Bacteria_Planctomycetes_Phycisphaerae_Phycisphaerales_Phycisphaeraceae_SM1A02_uncultured_bacterium	20																												1	1	2					10	1	1	1	1
OTU000312_Bacteria_Proteobacteria_Gammaproteobacteria_Xanthomonadales_Xanthomonadaceae_Lysobacter_uncultured_bacterium	20																												2			1	1	3				2				4
OTU000420_Bacteria_Proteobacteria_Gammaproteobacteria_Betaproteobacteriales_Burkholderiaceae_Leptothrix_uncultured_beta_proteobacterium	20																3	11									4								1		1
OTU000641_Bacteria_Proteobacteria_Gammaproteobacteria_Betaproteobacteriales_Betaproteobacteriales_Incertae_Sedis_uncultured_bacterium_	20						13																												7
OTU001023_Bacteria_Bacteroidetes_Bacteroidia_Cytophagales_Spirosomaceae_Spirosoma_uncultured_bacterium	20					2						2								5									8		1					2
OTU002085_Bacteria_Proteobacteria_Alphaproteobacteria_Holosporales_Holosporaceae_uncultured_uncultured_bacterium	20
OTU003370_Bacteria_Bacteroidetes_Bacteroidia_Flavobacteriales_Flavobacteriaceae_Flavobacterium_Flavobacterium_hauense	20							2																						1	2
OTU005564_Bacteria_Proteobacteria_Alphaproteobacteria_Rickettsiales_Rickettsiaceae_uncultured_metagenome	20																				2	10			2	3	3
OTU006029_Bacteria_Patescibacteria_Saccharimonadia_Saccharimonadales_Saccharimonadaceae_uncultured_bacterium_	20
OTU006886_Bacteria_Proteobacteria_Deltaproteobacteria_Bdellovibrionales_Bdellovibrionaceae_Bdellovibrio_uncultured_bacterium	20																												4	1
OTU007258_Bacteria_Proteobacteria_Gammaproteobacteria_Betaproteobacteriales_TRA3-20_uncultured_bacterium_	20																																													10	10
OTU008826_Bacteria_Bacteroidetes_Bacteroidia_Flavobacteriales_Flavobacteriaceae_Flavobacterium_Flavobacterium_gilvum	20																							2							1				1			3		2
OTU009131_Bacteria_Bacteroidetes_Bacteroidia_Sphingobacteriales_Sphingobacteriaceae_Pedobacter_uncultured_bacterium	20																																	20
OTU009488_Bacteria_Proteobacteria_Gammaproteobacteria_Arenicellales_Arenicellaceae_uncultured_uncultured_bacterium	20																																											2	2	5			6
OTU009867_Bacteria_Proteobacteria_Alphaproteobacteria_Sphingomonadales_Sphingomonadaceae_Sphingomonas_Sphingomonas_sp._MK329	20																																										18
OTU000338_Bacteria_Proteobacteria_Gammaproteobacteria_Diplorickettsiales_Diplorickettsiaceae_Rickettsiella_Proasellus_assaforensis	19																													1			4	1	2				1				5
OTU000433_Bacteria_Verrucomicrobia_Verrucomicrobiae_Verrucomicrobiales_Rubritaleaceae_Luteolibacter_uncultured_Verrucomicrobiales_bacterium	19																																														6		4
OTU000596_Bacteria_WPS-2_metagenome____	19																													2			3		4			1			3	1
OTU000777_Bacteria_Bacteroidetes_Bacteroidia_Cytophagales_Spirosomaceae_Arcicella_bacterium_H22	19						4									2									3																4
OTU000782_Bacteria_WPS-2_uncultured_bacterium____	19																		2								12
OTU000911_Bacteria_Proteobacteria_Deltaproteobacteria_Bdellovibrionales_Bdellovibrionaceae_Bdellovibrio_uncultured_Bdellovibrio_sp.	19																																												2		2
OTU002844_Bacteria_Proteobacteria_Alphaproteobacteria_Rhizobiales_Beijerinckiaceae_Microvirga_bacterium_&amp;apos	19																												1							1						10
OTU002882_Bacteria_Proteobacteria_Deltaproteobacteria_Myxococcales_Sandaracinaceae_Sandaracinus_uncultured_bacterium	19																													1	1	2	1		1	1	2	6					1
OTU002938_Bacteria_Proteobacteria_Gammaproteobacteria_Betaproteobacteriales_Burkholderiaceae_Massilia_Naxibacter_sp._BUZ1	19										3																								1				2			13
OTU003009_Bacteria_Verrucomicrobia_Verrucomicrobiae_Verrucomicrobiales_Verrucomicrobiaceae_uncultured_metagenome	19																												4			4			1		1	3	2	1	2	1
OTU003085_Bacteria_Proteobacteria_Deltaproteobacteria_Oligoflexales_Oligoflexaceae_Oligoflexus_uncultured_proteobacterium	19																												10		6
OTU003714_Bacteria_Proteobacteria_Gammaproteobacteria_Coxiellales_Coxiellaceae_Coxiella_uncultured_bacterium	19																												1																6				4
OTU004056_Bacteria_Proteobacteria_Alphaproteobacteria_Rickettsiales_Rickettsiaceae_Candidatus_Megaira_uncultured_bacterium	19																												2						1		2			1
OTU004153_Bacteria_Spirochaetes_Leptospirae_Leptospirales_Leptospiraceae_Turneriella_metagenome	19																																	1
OTU005531_Bacteria_Firmicutes_Clostridia_Clostridiales_Clostridiaceae_1_Clostridium_sensu_stricto_1_uncultured_bacterium	19				16																			3
OTU005688_Bacteria_Bacteroidetes_Bacteroidia_Cytophagales_Microscillaceae_uncultured_uncultured_bacterium	19
OTU005970_Bacteria_Proteobacteria_Deltaproteobacteria_Myxococcales_Sandaracinaceae_uncultured_uncultured_bacterium	19																																													2		2
OTU006064_Bacteria_Bacteroidetes_Bacteroidia_Sphingobacteriales_NS11-12_marine_group_uncultured_bacterium_	19																																																4
OTU006971_Bacteria_Bacteroidetes_Bacteroidia_Cytophagales_Microscillaceae_uncultured_metagenome	19						2								2									8			7
OTU007708_Bacteria_Bacteroidetes_Bacteroidia_Flavobacteriales_Flavobacteriaceae_Flavobacterium_uncultured_bacterium	19																		2		2	3			2	3		2
OTU007812_Bacteria_Proteobacteria_Alphaproteobacteria_Rickettsiales_SM2D12_metagenome_	19
OTU007980_Bacteria_Proteobacteria_Gammaproteobacteria_Betaproteobacteriales_Methylophilaceae_Methylotenera_uncultured_bacterium	19	3	8						6			2
OTU009453_Bacteria_Patescibacteria_Berkelbacteria_uncultured_soil_bacterium___	19																																													19
OTU009463_Bacteria_Proteobacteria_Deltaproteobacteria_Myxococcales_Haliangiaceae_Haliangium_uncultured_bacterium	19
OTU009465_Bacteria_Bacteroidetes_Bacteroidia_Sphingobacteriales_AKYH767_metagenome_	19																																													2
OTU010368_Bacteria_Proteobacteria_Gammaproteobacteria_Betaproteobacteriales_Burkholderiaceae_uncultured_uncultured_beta_proteobacterium	19																																4														13
OTU000510_Bacteria_Proteobacteria_Deltaproteobacteria_Bdellovibrionales_Bacteriovoracaceae_Bacteriovorax_uncultured_bacterium	18																										2					3						1				2
OTU000652_Bacteria_Proteobacteria_Deltaproteobacteria_Bdellovibrionales_Bdellovibrionaceae_Bdellovibrio_uncultured_bacterium	18	3	2	9																			2			2
OTU000654_Bacteria_Planctomycetes_Planctomycetacia_Pirellulales_Pirellulaceae_Pirellula_uncultured_bacterium	18	3	2	4					4					5
OTU000800_Bacteria_Proteobacteria_Gammaproteobacteria_Betaproteobacteriales_Neisseriaceae_uncultured_uncultured_bacterium	18																												5	5	1							3									2
OTU000967_Bacteria_Actinobacteria_Thermoleophilia_Solirubrobacterales_Solirubrobacteraceae_Patulibacter_Patulibacter_minatonensis	18																												1						1	2
OTU003863_Bacteria_Proteobacteria_Gammaproteobacteria_Enterobacteriales_Enterobacteriaceae_Hafnia-Obesumbacterium_Hafnia_alvei_ATCC_13337	18
OTU004765_Bacteria_Firmicutes_Clostridia_Clostridiales_Peptostreptococcaceae_Intestinibacter_uncultured_bacterium	18	5	5	8
OTU007024_Bacteria_Bacteroidetes_Bacteroidia_Sphingobacteriales_env.OPS_17_metagenome_	18																																											3	4		3		6
OTU007269_Bacteria_Proteobacteria_Deltaproteobacteria_Myxococcales_mle1-27_metagenome_	18
OTU007283_Bacteria_Bacteroidetes_Ignavibacteria_OPB56_uncultured_bacterium__	18
OTU007841_Bacteria_Planctomycetes_vadinHA49_uncultured_bacterium___	18
OTU009464_Bacteria_Proteobacteria_Deltaproteobacteria_Bdellovibrionales_Bdellovibrionaceae_Bdellovibrio_uncultured_bacterium	18																																											2		10	3
D2000459_Bacteria_Proteobacteria_Gammaproteobacteria_Enterobacterales_Enterobacteriaceae_Klebsiella_uncultured___bacterium	17																																											2			5
OTU000605_Bacteria_Patescibacteria_Gracilibacteria_uncultured_soil_bacterium___	17																		7										1																		5
OTU001026_Bacteria_Firmicutes_Clostridia_Clostridiales_Clostridiaceae_1_Clostridium_sensu_stricto_1_uncultured_bacterium	17
OTU002890_Bacteria_Proteobacteria_Alphaproteobacteria_Sphingomonadales_Sphingomonadaceae_Sphingopyxis_uncultured_bacterium	17												2														5	2
OTU002924_Bacteria_Proteobacteria_Alphaproteobacteria_Acetobacterales_Acetobacteraceae_Roseomonas_Roseomonas_lacus	17				3		2																4	3							1	1						1
OTU002982_Bacteria_Proteobacteria_Deltaproteobacteria_Myxococcales_Haliangiaceae_Haliangium_uncultured_Haliangium_sp.	17																																										1			3		2
OTU003063_Bacteria_Proteobacteria_Gammaproteobacteria_Pseudomonadales_Moraxellaceae_uncultured_uncultured_Chloroflexi_bacterium	17						5																											8
OTU003322_Bacteria_Bacteroidetes_Bacteroidia_Cytophagales_Spirosomaceae_Arcicella_Arcicella_sp._7A-626	17				9						6										2
OTU003362_Bacteria_Bacteroidetes_Bacteroidia_Cytophagales_Spirosomaceae_Arcicella_Arcicella_sp._7A-626	17						2			5				10
OTU003531_Bacteria_Bacteroidetes_Bacteroidia_Cytophagales_Cytophagaceae_Cytophaga_uncultured_bacterium	17						4			5				2
OTU003994_Bacteria_Proteobacteria_Alphaproteobacteria_Rickettsiales_Midichloriaceae_Candidatus_Jidaibacter_metagenome	17																													2					1														2
OTU005975_Bacteria_Patescibacteria_Gracilibacteria_uncultured_beta_proteobacterium___	17
OTU006034_Bacteria_Planctomycetes_Phycisphaerae_Phycisphaerales_Phycisphaeraceae_SM1A02_metagenome	17																																													2
OTU006900_Bacteria_Proteobacteria_Gammaproteobacteria_Pseudomonadales_Pseudomonadaceae_Pseudomonas_Spumella_sp._AR4D6	17																												1					9
OTU007256_Bacteria_Bacteroidetes_Bacteroidia_Bacteroidetes_VC2.1_Bac22_metagenome__	17																																											3		2	3
OTU007263_Bacteria_Gemmatimonadetes_Gemmatimonadetes_Gemmatimonadales_Gemmatimonadaceae_uncultured_uncultured_bacterium_contig00007	17																												1								1				2			2		2
OTU007275_Bacteria_Proteobacteria_Alphaproteobacteria_Caedibacterales_Caedibacteraceae_Caedibacter_uncultured_Caedibacter_sp.	17
OTU007836_Bacteria_Bacteroidetes_Bacteroidia_Flavobacteriales_NS9_marine_group_uncultured_bacterium_	17																																													8
OTU009914_Bacteria_Proteobacteria_Gammaproteobacteria_Xanthomonadales_Rhodanobacteraceae_uncultured_uncultured_bacterium	17																					9		4		3									1
OTU010183_Bacteria_Proteobacteria_Deltaproteobacteria_Myxococcales_KD3-10_uncultured_bacterium_	17																																											3	6		2
OTU010434_Bacteria_Bacteroidetes_Bacteroidia_Flavobacteriales_Flavobacteriaceae_Flavobacterium_uncultured_bacterium	17								8				7					2
OTU000004_Bacteria_Firmicutes_Bacilli_Lactobacillales_Streptococcaceae_Streptococcus_uncultured_bacterium	16								8																											1
OTU000354_Bacteria_Proteobacteria_Gammaproteobacteria_Pseudomonadales_Pseudomonadaceae_Pseudomonas_uncultured_bacterium	16																	13																															3
OTU000478_Bacteria_Proteobacteria_Alphaproteobacteria_Rickettsiales_Rickettsiaceae_uncultured_metagenome	16																													1		2						2	6	1		2	2
OTU000522_Bacteria_Proteobacteria_Gammaproteobacteria_Betaproteobacteriales_Burkholderiaceae_Ramlibacter_uncultured_bacterium	16																															1						2	9			2
OTU000806_Bacteria_Proteobacteria_Deltaproteobacteria_Bdellovibrionales_Bdellovibrionaceae_Bdellovibrio_uncultured_bacterium	16																																													14
OTU000864_Bacteria_Proteobacteria_Gammaproteobacteria_Salinisphaerales_Solimonadaceae_uncultured_uncultured_bacterium	16
OTU002513_Bacteria_Proteobacteria_Gammaproteobacteria_Enterobacteriales_Enterobacteriaceae_Serratia_Serratia_marcescens	16
OTU003156_Bacteria_Firmicutes_Bacilli_Bacillales_Family_XII_Exiguobacterium_Exiguobacterium_undae	16																																	8						4
OTU003753_Bacteria_Planctomycetes_Planctomycetacia_Gemmatales_Gemmataceae_uncultured_uncultured_bacterium	16																																													2	2	4
OTU006037_Bacteria_Planctomycetes_Planctomycetacia_Gemmatales_Gemmataceae_Fimbriiglobus_uncultured_bacterium	16																																																8
OTU006268_Bacteria_Proteobacteria_Gammaproteobacteria_Betaproteobacteriales_Burkholderiaceae_Undibacterium_uncultured_bacterium	16						2															2										7													3			2
OTU006308_Bacteria_Bacteroidetes_Bacteroidia_Chitinophagales_37-13_uncultured_Saprospiraceae_bacterium_	16																																												5
OTU007820_Bacteria_Bacteroidetes_Bacteroidia_Sphingobacteriales_env.OPS_17_uncultured_bacterium_	16																2			7	3				2	2
OTU007858_Bacteria_Planctomycetes_Planctomycetacia_Gemmatales_Gemmataceae_Fimbriiglobus_uncultured_bacterium	16																														1								1
OTU008038_Bacteria_Proteobacteria_Alphaproteobacteria_Rhizobiales_Xanthobacteraceae_Afipia_uncultured_bacterium	16											4													3															6
OTU008252_Bacteria_Bacteroidetes_Bacteroidia_Cytophagales_Hymenobacteraceae_Hymenobacter_Hymenobacter_sp._APR13	16																								11						1
OTU008408_Bacteria_Proteobacteria_Gammaproteobacteria_Betaproteobacteriales_Burkholderiaceae_Limnohabitans_uncultured_bacterium	16		3													2
OTU009456_Bacteria_Bacteroidetes_Bacteroidia_Cytophagales_Spirosomaceae_Spirosoma_Spirosoma_sp._S7-4-1	16
OTU000355_Bacteria_Bacteroidetes_Bacteroidia_Cytophagales_Microscillaceae_uncultured_Algoriphagus_sp._JJ018	15																																15
OTU000501_Bacteria_Bacteroidetes_Bacteroidia_Chitinophagales_Saprospiraceae_uncultured_uncultured_bacterium	15																												1			1	1		6	1	1	1					1
OTU000544_Bacteria_Bacteroidetes_Ignavibacteria_OPB56_uncultured_bacterium__	15																																	1			1						2					11
OTU000740_Bacteria_Bacteroidetes_Bacteroidia_Sphingobacteriales_NS11-12_marine_group_uncultured_bacterium_	15					3	2																																										7
OTU000898_Bacteria_Fibrobacteres_Fibrobacteria_Fibrobacterales_Fibrobacteraceae_possible_genus_04_uncultured_bacterium	15
OTU000944_Bacteria_Bacteroidetes_Bacteroidia_Flavobacteriales_Flavobacteriaceae_Flavobacterium_uncultured_bacterium	15		6																			4													1							2
OTU001123_Bacteria_Patescibacteria_Saccharimonadia_Saccharimonadales_Saccharimonadaceae_uncultured_bacterium_	15
OTU001285_Bacteria_Firmicutes_Clostridia_Clostridiales_Family_XI_Anaerococcus_uncultured_bacterium	15
OTU002315_Bacteria_Proteobacteria_Gammaproteobacteria_Enterobacteriales_Enterobacteriaceae_Enterobacter_uncultured_bacterium	15
OTU002910_Bacteria_Verrucomicrobia_Verrucomicrobiae_Chthoniobacterales_Chthoniobacteraceae_Chthoniobacter_uncultured_bacterium	15																															5		2			2	1		3									2
OTU003315_Bacteria_Firmicutes_Bacilli_Lactobacillales_Lactobacillaceae_Lactobacillus_Lactobacillus_iners_DSM_13335	15									11
OTU003564_Bacteria_Proteobacteria_Alphaproteobacteria_Sphingomonadales_Sphingomonadaceae_Altererythrobacter_uncultured_bacterium	15	3		10												2
OTU004007_Bacteria_Bacteroidetes_Bacteroidia_Cytophagales_Hymenobacteraceae_Hymenobacter_Hymenobacter_sp._R-42743	15		4						6		2	2																						1
OTU005525_Bacteria_Proteobacteria_Deltaproteobacteria_Myxococcales_P3OB-42_uncultured_bacterium_	15	2						3													5		3	2
OTU005530_Bacteria_Bacteroidetes_Bacteroidia_Chitinophagales_Chitinophagaceae_Sediminibacterium_uncultured_bacterium	15	3	3	2										3									4
OTU006365_Bacteria_Proteobacteria_Gammaproteobacteria_Cellvibrionales_Cellvibrionaceae_Cellvibrio_metagenome	15														3												12
OTU006787_Bacteria_Proteobacteria_Gammaproteobacteria_Betaproteobacteriales_Burkholderiaceae_Variovorax_uncultured_Variovorax_sp.	15	5												5											2	3
OTU006920_Bacteria_Proteobacteria_Gammaproteobacteria_Pseudomonadales_Moraxellaceae_Acinetobacter_uncultured_bacterium	15																					2										3	8
OTU006960_Bacteria_Proteobacteria_Alphaproteobacteria_uncultured_uncultured_bacterium__	15																																	1
OTU007816_Bacteria_Patescibacteria_Parcubacteria_Candidatus_Nomurabacteria_uncultured_bacterium__	15																																											2		5
OTU007857_Bacteria_Proteobacteria_Gammaproteobacteria_Ga0077536_metagenome__	15																													1										1							4
OTU008428_Bacteria_Proteobacteria_Gammaproteobacteria_Pseudomonadales_Moraxellaceae_Acinetobacter_uncultured_bacterium	15																											2
OTU009160_Bacteria_Proteobacteria_Gammaproteobacteria_Betaproteobacteriales_Burkholderiaceae_uncultured_metagenome	15																	4		3					5	2											1
OTU010605_Bacteria_Proteobacteria_Gammaproteobacteria_Betaproteobacteriales_Burkholderiaceae_Limnohabitans_uncultured_bacterium	15																													1					1
OTU010715_Bacteria_Chloroflexi_Anaerolineae_RBG-13-54-9_uncultured_bacterium__	15																																												4			3
D2000979_Bacteria_Firmicutes_Bacilli_Lactobacillales_Aerococcaceae_Aerococcus_Aerococcus___viridans_ATCC_11563_=_CCUG_4311	14																						5		9
D2006816_Bacteria_Proteobacteria_Gammaproteobacteria_Vibrionales_Vibrionaceae_Photobacterium_Photobacterium___sp._FLSCI	14							2					10
OTU000010_Bacteria_Firmicutes_Bacilli_Bacillales_Bacillaceae_Geobacillus_Geobacillus_sp._WCH70	14		2										2	2							3
OTU000534_Bacteria_Proteobacteria_Gammaproteobacteria_Oceanospirillales_Halomonadaceae_Halomonas_metagenome	14																																	7								3
OTU000549_Bacteria_Verrucomicrobia_Verrucomicrobiae_Opitutales_Opitutaceae_IMCC26134_metagenome	14																												2				1				3	3				1
OTU001056_Bacteria_Firmicutes_Bacilli_Bacillales_Staphylococcaceae_Staphylococcus_uncultured_bacterium	14
OTU002128_Bacteria_Actinobacteria_Actinobacteria_Micrococcales_Microbacteriaceae_Microbacterium_Microbacterium_sp._A2-53	14																																														5
OTU002808_Bacteria_Proteobacteria_Gammaproteobacteria_Vibrionales_Vibrionaceae_Photobacterium_Photobacterium_piscicola	14																							8			6
OTU003028_Bacteria_Proteobacteria_Alphaproteobacteria_Rhizobiales_Xanthobacteraceae_Pseudoxanthobacter_uncultured_bacterium	14																																1							1
OTU003334_Bacteria_Bacteroidetes_Bacteroidia_Sphingobacteriales_Sphingobacteriaceae_Solitalea_uncultured_bacterium	14			5	2				3					2										2
OTU003355_Bacteria_Verrucomicrobia_Verrucomicrobiae_Verrucomicrobiales_Rubritaleaceae_Luteolibacter_uncultured_bacterium	14						2					2											7						2														1
OTU003359_Bacteria_Proteobacteria_Alphaproteobacteria_Rickettsiales_Rickettsiaceae_Candidatus_Megaira_uncultured_Rickettsia_sp.	14																								6
OTU003803_Bacteria_Patescibacteria_Gracilibacteria_uncultured_bacterium___	14																												13			1
OTU003982_Bacteria_Bacteroidetes_Bacteroidia_Cytophagales_Spirosomaceae_Fibrella_uncultured_bacterium	14																						2	4	5	3
OTU004083_Bacteria_Proteobacteria_Gammaproteobacteria_Betaproteobacteriales_Chitinibacteraceae_Formivibrio_metagenome	14		2	6																					6
OTU004086_Bacteria_Proteobacteria_Alphaproteobacteria_Rhizobiales_Rhizobiales_Incertae_Sedis_Phreatobacter_Alphaproteobacteria_bacterium	14
OTU004169_Bacteria_Actinobacteria_Acidimicrobiia_Microtrichales_Microtrichaceae_uncultured_metagenome	14																																	6	2							3
OTU005526_Bacteria_Proteobacteria_Alphaproteobacteria_Rickettsiales_Rickettsiaceae_Candidatus_Megaira_uncultured_bacterium	14	2				3	2												4																			3
OTU005984_Bacteria_Proteobacteria_Gammaproteobacteria_Gammaproteobacteria_Incertae_Sedis_Unknown_Family_uncultured_bacterium_	14
OTU006031_Bacteria_Bacteroidetes_Bacteroidia_Sphingobacteriales_env.OPS_17_uncultured_Bacteroidetes_bacterium_	14
OTU006036_Bacteria_Proteobacteria_Gammaproteobacteria_Cellvibrionales_Porticoccaceae_Porticoccus_metagenome	14																																												6
OTU007839_Bacteria_Planctomycetes_vadinHA49_uncultured_bacterium___	14																																														6		5
OTU007887_Bacteria_Proteobacteria_Gammaproteobacteria_Betaproteobacteriales_Burkholderiaceae_uncultured_Prochlorothrix_hollandica_PCC_9006_=_CALU_1027	14																																											2
OTU008811_Bacteria_Bacteroidetes_Bacteroidia_Chitinophagales_Chitinophagaceae_Sediminibacterium_uncultured_bacterium	14																													1									1
OTU009223_Bacteria_Armatimonadetes_Armatimonadia_Armatimonadales_Armatimonadaceae_Armatimonas_Armatimonas_rosea	14																														1	1			1		3	2				5	1
OTU009315_Bacteria_Proteobacteria_Alphaproteobacteria_Rickettsiales_SM2D12_uncultured_bacterium_	14																																														6
OTU009466_Bacteria_Proteobacteria_Gammaproteobacteria_EC3_uncultured_bacterium__	14
OTU009486_Bacteria_Actinobacteria_Actinobacteria_Frankiales_Nakamurellaceae_Nakamurella_uncultured_bacterium	14
OTU010067_Bacteria_Proteobacteria_Deltaproteobacteria_Bdellovibrionales_Bacteriovoracaceae_Bacteriovorax_uncultured_bacterium_FukuN9	14																																		5		1	6
OTU010248_Bacteria_Proteobacteria_Gammaproteobacteria_Aeromonadales_Aeromonadaceae_Aeromonas_uncultured_bacterium	14														4				8		2
OTU002391_Bacteria_Bacteroidetes_Bacteroidia_Flavobacteriales_Flavobacteriaceae_Flavobacterium_Flavobacterium_sp._MSY2	13	3															3						7
OTU002930_Bacteria_Proteobacteria_Alphaproteobacteria_Rhodospirillales_Magnetospirillaceae_Magnetospirillum_Magnetospirillum_sp._CF20	13																																		8		3
OTU002952_Bacteria_Proteobacteria_Alphaproteobacteria_Rhizobiales_Beijerinckiaceae_Bosea_metagenome	13
OTU003040_Bacteria_Bacteroidetes_Bacteroidia_Sphingobacteriales_Sphingobacteriaceae_Solitalea_uncultured_bacterium	13						5						4														2																			2
OTU003098_Bacteria_Proteobacteria_Alphaproteobacteria_Micavibrionales_uncultured_uncultured_bacterium_	13																																						1							7			5
OTU003538_Bacteria_Bacteroidetes_Bacteroidia_Flavobacteriales_NS7_marine_group_uncultured_bacterium_	13												2	2										3	6
OTU003673_Bacteria_Proteobacteria_Gammaproteobacteria_Coxiellales_Coxiellaceae_Coxiella_uncultured_bacterium	13
OTU003759_Bacteria_Bacteroidetes_Bacteroidia_Cytophagales_Cyclobacteriaceae_Algoriphagus_Algoriphagus_alkaliphilus	13		2		2						6				3
OTU004339_Bacteria_Proteobacteria_Gammaproteobacteria_Vibrionales_Vibrionaceae_Photobacterium_Photobacterium_sp._FLSCI	13					2							6
OTU004364_Bacteria_Verrucomicrobia_Verrucomicrobiae_Pedosphaerales_Pedosphaeraceae_metagenome_	13																														1				1		1						3	5
OTU005917_Bacteria_Spirochaetes_Leptospirae_Leptospirales_Leptospiraceae_Leptospira_metagenome	13																																													3		2
OTU005927_Bacteria_Proteobacteria_Alphaproteobacteria_Elsterales_Elsteraceae_Elstera_Elstera_litoralis	13
OTU005979_Bacteria_Proteobacteria_Deltaproteobacteria_Myxococcales_mle1-27_metagenome_	13																																														5
OTU006011_Bacteria_Proteobacteria_Gammaproteobacteria_Enterobacteriales_Enterobacteriaceae_Izhakiella_uncultured_bacterium	13
OTU007713_Bacteria_Verrucomicrobia_Verrucomicrobiae_Verrucomicrobiales_Verrucomicrobiaceae_uncultured_uncultured_bacterium	13																																					8											5
OTU007732_Bacteria_Actinobacteria_Acidimicrobiia_Microtrichales_uncultured_uncultured_bacterium_	13																																												6			2
OTU007845_Bacteria_Proteobacteria_Deltaproteobacteria_Bdellovibrionales_Bdellovibrionaceae_Bdellovibrio_uncultured_bacterium	13																																											8		3
OTU007847_Bacteria_Proteobacteria_Gammaproteobacteria_Betaproteobacteriales_Nitrosomonadaceae_Ellin6067_uncultured_Burkholderiales_bacterium	13																																																6
OTU007852_Bacteria_Proteobacteria_Alphaproteobacteria_Rhodospirillales_uncultured_uncultured_bacterium_	13
OTU008509_Bacteria_Bacteroidetes_Bacteroidia_Flavobacteriales_Crocinitomicaceae_Fluviicola_uncultured_bacterium	13																					5
OTU008735_Bacteria_Proteobacteria_Gammaproteobacteria_Betaproteobacteriales_Nitrosomonadaceae_oc32_uncultured_Rhodocyclaceae_bacterium	13																															1					3					3
OTU009454_Bacteria_Proteobacteria_Deltaproteobacteria_Bdellovibrionales_Bdellovibrionaceae_OM27_clade_metagenome	13
OTU009485_Bacteria_Proteobacteria_Gammaproteobacteria_Xanthomonadales_Xanthomonadaceae_Lysobacter_uncultured_bacterium	13
OTU009490_Bacteria_Bacteroidetes_Bacteroidia_Chitinophagales_Saprospiraceae_OLB8_uncultured_bacterium	13																																												2			4
OTU010431_Bacteria_Bacteroidetes_Bacteroidia_Cytophagales_Spirosomaceae_Arcicella_Arcicella_sp._7A-626	13							8											5
OTU010553_Bacteria_Proteobacteria_Gammaproteobacteria_Legionellales_Legionellaceae_Legionella_Legionella_oakridgensis	13							2					4						4		3
D2000159_Bacteria_Actinobacteriota_Actinobacteria_Propionibacteriales_Propionibacteriaceae_Cutibacterium_uncultured___bacterium	12																																							1
OTU000124_Bacteria_Firmicutes_Clostridia_Clostridiales_Family_XI_Anaerococcus_uncultured_bacterium	12													2													2								4		1
OTU000235_Bacteria_Bacteroidetes_Bacteroidia_Chitinophagales_Chitinophagaceae_Lacibacter_uncultured_bacterium	12											2												7	2											1
OTU000276_Bacteria_Proteobacteria_Alphaproteobacteria_Paracaedibacterales_Paracaedibacteraceae_Candidatus_Paracaedibacter_uncultured_bacterium	12																																					10
OTU000540_Bacteria_Planctomycetes_Phycisphaerae_Phycisphaerales_Phycisphaeraceae_SM1A02_metagenome	12																															1	1		3			1	2		4
OTU000575_Bacteria_Proteobacteria_Gammaproteobacteria_Oceanospirillales_Halomonadaceae_Halomonas_metagenome	12																																															2	2
OTU001034_Bacteria_Proteobacteria_Deltaproteobacteria_Myxococcales_Sandaracinaceae_Sandaracinus_Sandaracinus_amylolyticus	12																																				1										2
OTU002247_Bacteria_Tenericutes_Mollicutes_Mycoplasmatales_Mycoplasmataceae_Mycoplasma_uncultured_Mycoplasma_sp.	12																						2		3			7
OTU002504_Bacteria_Proteobacteria_Alphaproteobacteria_Rickettsiales_Rickettsiaceae_uncultured_metagenome	12	7																			5
OTU002836_Bacteria_Proteobacteria_Gammaproteobacteria_Betaproteobacteriales_Burkholderiaceae_Sphaerotilus_uncultured_bacterium	12												2			2								2
OTU002843_Bacteria_Proteobacteria_Alphaproteobacteria_Rhizobiales_D05-2_uncultured_Mesorhizobium_sp._	12																																						1
OTU003331_Bacteria_Verrucomicrobia_Verrucomicrobiae_Verrucomicrobiales_Verrucomicrobiaceae_Brevifollis_uncultured_bacterium	12		2																	2				6			2
OTU003349_Bacteria_Proteobacteria_Alphaproteobacteria_Paracaedibacterales_Paracaedibacteraceae_uncultured_uncultured_Acetobacteraceae_bacterium	12								6			2				4
OTU003368_Bacteria_Proteobacteria_Gammaproteobacteria_MD2904-B13_uncultured_bacterium__	12																																														12
OTU003537_Bacteria_Bacteroidetes_Bacteroidia_Cytophagales_Spirosomaceae_Arsenicibacter_Cenchrus_americanus	12	3	3			4						2
OTU003672_Bacteria_Proteobacteria_Gammaproteobacteria_Xanthomonadales_Rhodanobacteraceae_uncultured_uncultured_bacterium	12																																													2
OTU003938_Bacteria_Proteobacteria_Gammaproteobacteria_Betaproteobacteriales_Burkholderiaceae_Comamonas_uncultured_bacterium	12																																						3
OTU004095_Bacteria_Proteobacteria_Gammaproteobacteria_Ectothiorhodospirales_Thioalkalispiraceae_Thioalkalispira_uncultured_bacterium	12																											3															9
OTU005577_Bacteria_Proteobacteria_Gammaproteobacteria_Oceanospirillales_Halomonadaceae_Halomonas_Halomonas_sp._BC1	12																																																4
OTU005912_Bacteria_Proteobacteria_Alphaproteobacteria_Rhizobiales_Rhizobiales_Incertae_Sedis_Bauldia_metagenome	12
OTU005914_Bacteria_Actinobacteria_Actinobacteria_Corynebacteriales_Corynebacteriaceae_Corynebacterium_uncultured_bacterium	12																																			1
OTU005978_Bacteria_Bacteroidetes_Bacteroidia_Bacteroidales_Paludibacteraceae_F0058_uncultured_bacterium	12
OTU006016_Bacteria_Proteobacteria_Alphaproteobacteria_Rickettsiales_Rickettsiaceae_uncultured_metagenome	12																																													5
OTU006046_Bacteria_Firmicutes_Clostridia_Clostridiales_Clostridiaceae_1_Clostridium_sensu_stricto_12_uncultured_Clostridium_sp.	12																			9								3
OTU006699_Bacteria_Proteobacteria_Alphaproteobacteria_Sphingomonadales_Sphingomonadaceae_Sphingomonas_uncultured_bacterium	12																			3															1												2
OTU006848_Bacteria_Proteobacteria_Gammaproteobacteria_Vibrionales_Vibrionaceae_Photobacterium_Photobacterium_sp._FLSCI	12								12
OTU007285_Bacteria_Actinobacteria_Actinobacteria_Propionibacteriales_Nocardioidaceae_Nocardioides_Nocardioides_sp._R-36473	12																													1							1
OTU007849_Bacteria_Proteobacteria_Deltaproteobacteria_Bdellovibrionales_Bacteriovoracaceae_Peredibacter_uncultured_bacterium	12
OTU007860_Bacteria_Planctomycetes_Planctomycetacia_Gemmatales_Gemmataceae_Telmatocola_uncultured_planctomycete	12
OTU010522_Bacteria_Bacteroidetes_Bacteroidia_Chitinophagales_Saprospiraceae_uncultured_uncultured_bacterium	12																																									8	1
OTU000219_Bacteria_Bacteroidetes_Bacteroidia_Cytophagales_Microscillaceae_uncultured_uncultured_bacterium	11																																		2		1
OTU000247_Bacteria_Firmicutes_Bacilli_Bacillales_Staphylococcaceae_Staphylococcus_Staphylococcus_piscifermentans	11
OTU000488_Bacteria_Proteobacteria_Gammaproteobacteria_MD2904-B13_uncultured_bacterium__	11																																				1												2
OTU000683_Bacteria_Proteobacteria_Gammaproteobacteria_Betaproteobacteriales_Burkholderiaceae_Ralstonia_uncultured_Ralstonia_sp.	11																																									1			10
OTU000731_Bacteria_Planctomycetes_Planctomycetacia_Gemmatales_Gemmataceae_Fimbriiglobus_uncultured_bacterium	11																																11
OTU000819_Bacteria_Gemmatimonadetes_Gemmatimonadetes_Gemmatimonadales_Gemmatimonadaceae_Gemmatimonas_Microcystis_sp._SAG_43.90	11	2																				7				2
OTU000847_Bacteria_Proteobacteria_Gammaproteobacteria_Aeromonadales_Aeromonadaceae_Tolumonas_metagenome	11							3																										8
OTU000885_Bacteria_Bacteroidetes_Bacteroidia_Cytophagales_Cyclobacteriaceae_Ekhidna_uncultured_Bacteroidetes_bacterium	11																															1											1
OTU000974_Bacteria_Proteobacteria_Deltaproteobacteria_Oligoflexales_Oligoflexaceae_uncultured_uncultured_bacterium	11																															1										10
OTU001013_Bacteria_Proteobacteria_Alphaproteobacteria_Paracaedibacterales_Paracaedibacteraceae_Candidatus_Paracaedibacter_uncultured_bacterium	11																																			3
OTU001039_Bacteria_Actinobacteria_Actinobacteria_Micrococcales_Brevibacteriaceae_Brevibacterium_uncultured_bacterium	11		3																																	4
OTU003250_Bacteria_Firmicutes_Clostridia_Clostridiales_Clostridiaceae_1_Clostridium_sensu_stricto_1_uncultured_organism	11		2																		6					3
OTU003307_Bacteria_Proteobacteria_Gammaproteobacteria_Enterobacteriales_Enterobacteriaceae_Erwinia_Frankliniella_occidentalis_(western_flower_thrips)	11												2
OTU003314_Bacteria_Bacteroidetes_Bacteroidia_Flavobacteriales_Flavobacteriaceae_Bizionia_Bizionia_sp._KJF12-2	11									5		2							2
OTU003500_Bacteria_Proteobacteria_Gammaproteobacteria_Pseudomonadales_Moraxellaceae_Psychrobacter_Psychrobacter_sp._CJ-G-MA5	11																																		1							6
OTU003604_Bacteria_Proteobacteria_Alphaproteobacteria_Rhodobacterales_Rhodobacteraceae_Rhodobacter_uncultured_alpha_proteobacterium	11																9																								2
OTU003633_Bacteria_Proteobacteria_Gammaproteobacteria_Vibrionales_Vibrionaceae_Photobacterium_uncultured_bacterium	11																							2
OTU004000_Bacteria_Proteobacteria_Gammaproteobacteria_Oceanospirillales_Oleiphilaceae_Oleiphilus_uncultured_gamma_proteobacterium	11
OTU004157_Bacteria_Proteobacteria_Alphaproteobacteria_Rhizobiales_Rhizobiaceae_Allorhizobium-Neorhizobium-Pararhizobium-Rhizobium_Agrobacterium_genomosp._2_str._CFBP_5494	11					2
OTU004168_Bacteria_Proteobacteria_Gammaproteobacteria_Legionellales_Legionellaceae_Legionella_uncultured_Legionella_sp.	11								3											2						2	2		2
OTU004177_Bacteria_Proteobacteria_Gammaproteobacteria_Xanthomonadales_Xanthomonadaceae_Thermomonas_uncultured_bacterium	11																																								3
OTU005251_Bacteria_Firmicutes_Bacilli_Bacillales_Bacillaceae_Bacillus_Bacillus_cereus	11																				2	7	2
OTU005543_Bacteria_Proteobacteria_Gammaproteobacteria_Nitrosococcales_Methylophagaceae_uncultured_uncultured_bacterium	11																		6		2			3
OTU005559_Bacteria_Proteobacteria_Gammaproteobacteria_Vibrionales_Vibrionaceae_Photobacterium_uncultured_bacterium	11														4					2				3
OTU006150_Bacteria_Planctomycetes_Planctomycetacia_Pirellulales_Pirellulaceae_Pirellula_uncultured_bacterium	11																																														2
OTU006272_Bacteria_Gemmatimonadetes_Gemmatimonadetes_Gemmatimonadales_Gemmatimonadaceae_Gemmatimonas_uncultured_bacterium	11																						2	3	3	2					1
OTU006338_Bacteria_Patescibacteria_Parcubacteria_Candidatus_Nomurabacteria_uncultured_bacterium__	11																																					6
OTU006887_Bacteria_Proteobacteria_Deltaproteobacteria_Myxococcales_Phaselicystidaceae_Phaselicystis_uncultured_bacterium	11																															5
OTU006891_Bacteria_Patescibacteria_Gracilibacteria_JGI_0000069-P22_uncultured_bacterium__	11										2																											1			3
OTU006944_Bacteria_Proteobacteria_Gammaproteobacteria_Betaproteobacteriales_Methylophilaceae_Methylophilus_Methylotenera_sp._1P/1	11																				2													5
OTU007078_Bacteria_Planctomycetes_Planctomycetacia_Isosphaerales_Isosphaeraceae_Singulisphaera_uncultured_bacterium	11																																						2								3		2
OTU007278_Bacteria_Proteobacteria_Deltaproteobacteria_Oligoflexales_Oligoflexaceae_Oligoflexus_uncultured_bacterium	11
OTU007347_Bacteria_Bacteroidetes_Bacteroidia_Sphingobacteriales_NS11-12_marine_group_uncultured_Bacteroidetes_bacterium_	11																							5																						6
OTU007840_Bacteria_Proteobacteria_Gammaproteobacteria_Betaproteobacteriales_Burkholderiaceae_Limnohabitans_uncultured_beta_proteobacterium	11																																													3			5
OTU007856_Bacteria_Proteobacteria_Deltaproteobacteria_Myxococcales_Polyangiaceae_Pajaroellobacter_uncultured_delta_proteobacterium	11
OTU008051_Bacteria_Chloroflexi_Anaerolineae_RBG-13-54-9_uncultured_bacterium__	11
OTU009141_Bacteria_Proteobacteria_Gammaproteobacteria_Betaproteobacteriales_Burkholderiaceae_Massilia_uncultured_bacterium	11																																	4													3
OTU009455_Bacteria_Proteobacteria_Gammaproteobacteria_CCD24_metagenome__	11																																															2	3
OTU009476_Bacteria_Proteobacteria_Gammaproteobacteria_Betaproteobacteriales_Burkholderiaceae_Ramlibacter_uncultured_bacterium	11																																												2
OTU009852_Bacteria_Proteobacteria_Alphaproteobacteria_Rhodobacterales_Rhodobacteraceae_Pseudorhodobacter_metagenome	11																												1		2	1			2								5
OTU010000_Bacteria_Proteobacteria_Alphaproteobacteria_Rhizobiales_Rhizobiaceae_Allorhizobium-Neorhizobium-Pararhizobium-Rhizobium_uncultured_alpha_proteobacterium	11																																				1				10
OTU010425_Bacteria_Bacteroidetes_Bacteroidia_Flavobacteriales_Flavobacteriaceae_Flavobacterium_uncultured_bacterium	11									6								2
D2000944_Bacteria_Firmicutes_Bacilli_Lactobacillales_Streptococcaceae_Streptococcus_uncultured___bacterium	10																																	10
OTU000221_Bacteria_Proteobacteria_Deltaproteobacteria_Bdellovibrionales_Bdellovibrionaceae_Bdellovibrio_uncultured_bacterium	10																								6					2								1				1
OTU000227_Bacteria_Bacteroidetes_Bacteroidia_Cytophagales_Hymenobacteraceae_Hymenobacter_uncultured_bacterium	10																														4					1
OTU000410_Bacteria_Patescibacteria_Gracilibacteria_uncultured_soil_bacterium___	10																																		2		1	1	3			2	1
OTU000467_Bacteria_Bacteroidetes_Bacteroidia_Bacteroidales_Bacteroidaceae_Bacteroides_Bacteroides_luti	10													2	3	5
OTU000498_Bacteria_Proteobacteria_Gammaproteobacteria_Legionellales_Legionellaceae_Legionella_uncultured_bacterium	10																														1
OTU000523_Bacteria_Proteobacteria_Gammaproteobacteria_Gammaproteobacteria_Incertae_Sedis_Unknown_Family_Candidatus_Berkiella_uncultured_bacterium	10																												2	3	4					1
OTU000545_Bacteria_Proteobacteria_Gammaproteobacteria_Betaproteobacteriales_Chitinibacteraceae_Formivibrio_uncultured_bacterium	10								2	5						3
OTU000672_Bacteria_Proteobacteria_Gammaproteobacteria_Betaproteobacteriales_Chitinibacteraceae_Formivibrio_Formivibrio_citricus	10									10
OTU000684_Bacteria_Proteobacteria_Gammaproteobacteria_Betaproteobacteriales_Chitinibacteraceae_Deefgea_uncultured_Deefgea_sp.	10																		6							2		2
OTU000758_Bacteria_Proteobacteria_Gammaproteobacteria_Pseudomonadales_Moraxellaceae_[Agitococcus]_lubricus_group_uncultured_bacterium	10																																			2							1	5		2
OTU000945_Bacteria_Firmicutes_Bacilli_Lactobacillales_Enterococcaceae_Enterococcus_Enterococcus_faecium_LCT-EF90	10
OTU001139_Bacteria_Firmicutes_Bacilli_Bacillales_Planococcaceae_Planomicrobium_Planococcus_sp._3059	10
OTU001195_Bacteria_Patescibacteria_Gracilibacteria_Absconditabacteriales_(SR1)_metagenome__	10																			2					5	2				1
OTU002052_Bacteria_Proteobacteria_Alphaproteobacteria_Rhizobiales_Rhizobiaceae_Mesorhizobium_Mesorhizobium_sp._NBIMC_P2-C1	10																									8
OTU002797_Bacteria_Proteobacteria_Gammaproteobacteria_Betaproteobacteriales_Burkholderiaceae_Acidovorax_uncultured_bacterium	10							2													4			2															2
OTU002878_Bacteria_Proteobacteria_Gammaproteobacteria_Betaproteobacteriales_Burkholderiaceae_Undibacterium_uncultured_bacterium	10																																	10
OTU002887_Bacteria_Proteobacteria_Alphaproteobacteria_Sphingomonadales_Sphingomonadaceae_Sphingopyxis_alpha_proteobacterium_IMCC1753	10	8											2
OTU002889_Bacteria_Bacteroidetes_Bacteroidia_Cytophagales_Hymenobacteraceae_Hymenobacter_uncultured_bacterium	10																		2			2		2											1
OTU002923_Bacteria_Proteobacteria_Deltaproteobacteria_Myxococcales_Phaselicystidaceae_Phaselicystis_uncultured_soil_bacterium	10																													1		1			3				3
OTU002976_Bacteria_Bacteroidetes_Bacteroidia_Cytophagales_Spirosomaceae_Emticicia_Emticicia_sp._HMF3825	10															5															1																2
OTU003025_Bacteria_Proteobacteria_Alphaproteobacteria_Sphingomonadales_Sphingomonadaceae_Novosphingobium_uncultured_bacterium	10																																													3			2
OTU003255_Bacteria_Cyanobacteria_Oxyphotobacteria_Nostocales_Phormidiaceae_Tychonema_CCAP_1459-11B_uncultured_Phormidium_sp.	10																								3			7
OTU003316_Bacteria_Proteobacteria_Alphaproteobacteria_Rhizobiales_Rhizobiaceae_Ochrobactrum_Ochrobactrum_pituitosum	10									4			2																								4
OTU003405_Bacteria_Cyanobacteria_Sericytochromatia_uncultured_bacterium___	10						2
OTU003605_Bacteria_Proteobacteria_Gammaproteobacteria_Thiomicrospirales_Thioglobaceae_SUP05_cluster_uncultured_bacterium	10																																						4		2				2			2
OTU003606_Bacteria_Patescibacteria_Gracilibacteria_JGI_0000069-P22_uncultured_Epsilonproteobacteria_bacterium__	10														4	2			4
OTU003628_Bacteria_Proteobacteria_Gammaproteobacteria_Betaproteobacteriales_Nitrosomonadaceae_Nitrosomonas_uncultured_bacterium	10																												3
OTU003645_Bacteria_Bacteroidetes_Bacteroidia_Flavobacteriales_Crocinitomicaceae_Fluviicola_Hypsibius_dujardini	10																														7							1	2
OTU003720_Bacteria_Proteobacteria_Alphaproteobacteria_Rhodobacterales_Rhodobacteraceae_Pseudorhodobacter_uncultured_bacterium	10																														1			2					1									3
OTU004093_Bacteria_Bacteroidetes_Bacteroidia_Flavobacteriales_Crocinitomicaceae_Crocinitomix_uncultured_bacterium	10																													1				1				1		6			1
OTU004175_Bacteria_Proteobacteria_Gammaproteobacteria_Cellvibrionales_Cellvibrionaceae_Cellvibrio_uncultured_Cellvibrio_sp.	10																																										7	3
OTU004196_Bacteria_Proteobacteria_Deltaproteobacteria_Myxococcales_Polyangiaceae_Pajaroellobacter_uncultured_bacterium	10																															3			3		1	1					2
OTU004881_Bacteria_Proteobacteria_Gammaproteobacteria_Betaproteobacteriales_Neisseriaceae_Neisseria_uncultured_bacterium	10
OTU005556_Bacteria_Proteobacteria_Alphaproteobacteria_Rhodobacterales_Rhodobacteraceae_Tabrizicola_metagenome	10																3																	3									1	3
OTU005729_Bacteria_Proteobacteria_Gammaproteobacteria_Vibrionales_Vibrionaceae_Photobacterium_Photobacterium_piscicola	10		2																2					5																		1
OTU005923_Bacteria_Proteobacteria_Deltaproteobacteria_Bdellovibrionales_Bdellovibrionaceae_Bdellovibrio_uncultured_Bdellovibrionales_bacterium	10																																														10
OTU005926_Bacteria_Proteobacteria_Alphaproteobacteria_Rickettsiales_bac2nit3_metagenome_	10
OTU005962_Bacteria_Proteobacteria_Gammaproteobacteria_Thiomicrospirales_Thioglobaceae_SUP05_cluster_uncultured_bacterium	10																													3			1		4
OTU006186_Bacteria_Bacteroidetes_Bacteroidia_Cytophagales_Hymenobacteraceae_Hymenobacter_Hymenobacter_rigui	10										2									2															4
OTU006452_Bacteria_Proteobacteria_Gammaproteobacteria_Betaproteobacteriales_Burkholderiaceae_Massilia_uncultured_bacterium	10																		6	2
OTU006569_Bacteria_Proteobacteria_Alphaproteobacteria_Sphingomonadales_Sphingomonadaceae_Sphingobium_Sphingobium_czechense_LL01	10						6													4
OTU007019_Bacteria_Proteobacteria_Gammaproteobacteria_Pseudomonadales_Moraxellaceae_Psychrobacter_Psychrobacter_alimentarius	10																																			1
OTU007259_Bacteria_Patescibacteria_Saccharimonadia_Saccharimonadales_uncultured_bacterium__	10
OTU007260_Bacteria_Proteobacteria_Deltaproteobacteria_Myxococcales_Phaselicystidaceae_Phaselicystis_uncultured_Polyangiaceae_bacterium	10
OTU007281_Bacteria_Proteobacteria_Gammaproteobacteria_Betaproteobacteriales_TRA3-20_uncultured_bacterium_	10
OTU007284_Bacteria_Proteobacteria_Gammaproteobacteria_Diplorickettsiales_Diplorickettsiaceae_uncultured_uncultured_bacterium	10																																															3
OTU007868_Bacteria_Patescibacteria_Saccharimonadia_Saccharimonadales_uncultured_bacterium__	10
OTU008150_Bacteria_Bacteroidetes_Bacteroidia_Sphingobacteriales_NS11-12_marine_group_uncultured_bacterium_	10							2									6							2
OTU008307_Bacteria_Proteobacteria_Gammaproteobacteria_Betaproteobacteriales_Burkholderiaceae_Ramlibacter_uncultured_beta_proteobacterium	10
OTU008356_Bacteria_Bacteroidetes_Bacteroidia_Flavobacteriales_Flavobacteriaceae_Flavobacterium_Flavobacterium_gilvum	10																				3																		3			4
OTU008510_Bacteria_Proteobacteria_Deltaproteobacteria_Oligoflexales_Oligoflexaceae_uncultured_uncultured_bacterium	10																																														2
OTU008831_Bacteria_Bacteroidetes_Bacteroidia_Sphingobacteriales_Sphingobacteriaceae_Mucilaginibacter_Mucilaginibacter_ginsengisoli	10																														10
OTU009460_Bacteria_Proteobacteria_Gammaproteobacteria_Betaproteobacteriales_Burkholderiaceae_Leptothrix_metagenome	10
OTU009672_Bacteria_Firmicutes_Clostridia_Clostridiales_Clostridiaceae_1_Clostridium_sensu_stricto_7_Clostridium_thermobutyricum	10																				8					2
OTU009887_Bacteria_Dependentiae_Babeliae_Babeliales_Babeliaceae_uncultured_bacterium_	10																																					4	3				3
D2006053_Bacteria_Proteobacteria_Gammaproteobacteria_Oceanospirillales_Halomonadaceae_Halomonas_uncultured___Halomonas_sp.	9
OTU000259_Bacteria_Proteobacteria_Deltaproteobacteria_Bdellovibrionales_Bdellovibrionaceae_Bdellovibrio_uncultured_bacterium	9																												6									1									2
OTU000428_Bacteria_Hydrogenedentes_Hydrogenedentia_Hydrogenedentiales_Hydrogenedensaceae_metagenome_	9																															3							4
OTU000448_Bacteria_Proteobacteria_Gammaproteobacteria_Betaproteobacteriales_Burkholderiaceae_Undibacterium_uncultured_bacterium	9																																						2			7
OTU000456_Bacteria_Cyanobacteria_Oxyphotobacteria_Oxyphotobacteria_Incertae_Sedis_Unknown_Family_uncultured_cyanobacterium_	9																						3		6
OTU000500_Bacteria_Proteobacteria_Deltaproteobacteria_Bdellovibrionales_Bdellovibrionaceae_Bdellovibrio_uncultured_Bdellovibrionales_bacterium	9																																														2
OTU000559_Bacteria_Proteobacteria_Alphaproteobacteria_Rickettsiales_SM2D12_uncultured_Rhizobiales_bacterium_	9																																		3				2
OTU000568_Bacteria_Patescibacteria_Gracilibacteria_Absconditabacteriales_(SR1)_metagenome__	9																													1
OTU000592_Bacteria_Proteobacteria_Alphaproteobacteria_Rhizobiales_Rhizobiaceae_Pseudochrobactrum_Pseudochrobactrum_sp._AO18b	9
OTU000638_Bacteria_Patescibacteria_Gracilibacteria_Absconditabacteriales_(SR1)_uncultured_bacterium__	9																																							9
OTU000663_Bacteria_Verrucomicrobia_Verrucomicrobiae_Opitutales_Opitutaceae_Opitutus_uncultured_bacterium	9																																		2												2
OTU000666_Bacteria_Bacteroidetes_Bacteroidia_Cytophagales_Spirosomaceae_Dyadobacter_metagenome	9						4														3			2
OTU000848_Bacteria_Proteobacteria_Gammaproteobacteria_Salinisphaerales_Solimonadaceae_Solimonas_Solimonas_terrae	9																	2
OTU000876_Bacteria_Firmicutes_Clostridia_Clostridiales_Peptostreptococcaceae_Romboutsia_uncultured_bacterium	9												4																													1
OTU002471_Bacteria_Proteobacteria_Gammaproteobacteria_Alteromonadales_Pseudoalteromonadaceae_Pseudoalteromonas_Pseudoalteromonas_haloplanktis_ANT/505	9																		3																													6
OTU002946_Bacteria_Gemmatimonadetes_Gemmatimonadetes_Gemmatimonadales_Gemmatimonadaceae_Gemmatimonas_wastewater_metagenome	9																								2									1											2
OTU002994_Bacteria_Firmicutes_Bacilli_Bacillales_Planococcaceae_Planococcus_Planococcus_kocurii	9																												1					5
OTU003044_Bacteria_Bacteroidetes_Bacteroidia_Cytophagales_Microscillaceae_uncultured_uncultured_Bacteroidetes_bacterium	9																												1
OTU003278_Bacteria_Firmicutes_Bacilli_Lactobacillales_Enterococcaceae_Enterococcus_Enterococcus_cecorum	9																											3																2
OTU003571_Bacteria_Actinobacteria_Actinobacteria_Propionibacteriales_Propionibacteriaceae_Cutibacterium_Cutibacterium_granulosum_TM11	9
OTU003610_Bacteria_Proteobacteria_Alphaproteobacteria_Rickettsiales_Midichloriaceae_Candidatus_Jidaibacter_metagenome	9																													1				5				3
OTU003880_Bacteria_Planctomycetes_Planctomycetacia_Pirellulales_Pirellulaceae_uncultured_metagenome	9																																								7
OTU003969_Bacteria_Proteobacteria_Deltaproteobacteria_Bdellovibrionales_Bdellovibrionaceae_OM27_clade_uncultured_bacterium	9
OTU003991_Bacteria_Bacteroidetes_Bacteroidia_Cytophagales_Spirosomaceae_uncultured_uncultured_bacterium	9																																										9
OTU004188_Bacteria_Proteobacteria_Deltaproteobacteria_Myxococcales_Haliangiaceae_Haliangium_uncultured_bacterium	9																																2	7
OTU005976_Bacteria_Proteobacteria_Deltaproteobacteria_Oligoflexales_0319-6G20_uncultured_bacterium_	9																																											2
OTU005980_Bacteria_Bacteroidetes_Bacteroidia_Bacteroidales_Prevotellaceae_Prevotella_9_uncultured_Bacteroidetes_bacterium	9																																														9
OTU006023_Bacteria_Firmicutes_Bacilli_Lactobacillales_Aerococcaceae_Globicatella_Globicatella_sp._HMSC072A10	9																																											5
OTU006248_Bacteria_Bacteroidetes_Bacteroidia_Flavobacteriales_Weeksellaceae_Chryseobacterium_Chryseobacterium_piscicola	9																			2			4				2																1
OTU006903_Bacteria_Proteobacteria_Alphaproteobacteria_Caulobacterales_Hyphomonadaceae_Hirschia_uncultured_bacterium	9
OTU006983_Bacteria_Bacteroidetes_Bacteroidia_Chitinophagales_uncultured_uncultured_bacterium_	9																															2			1					1			5
OTU007055_Bacteria_Bacteroidetes_Bacteroidia_Chitinophagales_uncultured_uncultured_bacterium_	9	7						2
OTU007075_Bacteria_Bacteroidetes_Bacteroidia_Chitinophagales_Saprospiraceae_uncultured_uncultured_bacterium	9																													2			1			1	4	1
OTU007264_Bacteria_Bacteroidetes_Bacteroidia_Sphingobacteriales_AKYH767_uncultured_bacterium_	9
OTU007815_Bacteria_Acidobacteria_Blastocatellia_(Subgroup_4)_43793_uncultured_bacterium__	9																																															6	3
OTU007827_Bacteria_Proteobacteria_Alphaproteobacteria_Azospirillales_Inquilinaceae_Inquilinus_uncultured_bacterium	9																																															2
OTU007842_Bacteria_Proteobacteria_Alphaproteobacteria_Rickettsiales_Rickettsiaceae_Rickettsia_uncultured_bacterium	9
OTU007898_Bacteria_Bacteroidetes_Ignavibacteria_OPB56_uncultured_Bacteroidetes/Chlorobi_group_bacterium__	9
OTU008372_Bacteria_Verrucomicrobia_Verrucomicrobiae_Verrucomicrobiales_Rubritaleaceae_Luteolibacter_uncultured_bacterium	9																																									9
OTU008506_Bacteria_Bacteroidetes_Bacteroidia_Sphingobacteriales_env.OPS_17_uncultured_bacterium_	9
OTU008537_Bacteria_Proteobacteria_Deltaproteobacteria_Bdellovibrionales_Bacteriovoracaceae_Peredibacter_metagenome	9
OTU008538_Bacteria_Proteobacteria_Alphaproteobacteria_Paracaedibacterales_Paracaedibacteraceae_Candidatus_Captivus_uncultured_bacterium	9
OTU009049_Bacteria_Proteobacteria_Gammaproteobacteria_Pseudomonadales_Pseudomonadaceae_Pseudomonas_Pseudomonas_mendocina	9			2		7
OTU009200_Bacteria_Bacteroidetes_Bacteroidia_Flavobacteriales_Crocinitomicaceae_Crocinitomix_uncultured_bacterium	9																																													9
OTU009443_Bacteria_Bacteroidetes_Bacteroidia_Chitinophagales_Saprospiraceae_uncultured_uncultured_bacterium	9																																										5		2		2
OTU009469_Bacteria_Verrucomicrobia_Verrucomicrobiae_Verrucomicrobiales_Verrucomicrobiaceae_Prosthecobacter_metagenome	9
OTU009853_Bacteria_Bacteroidetes_Bacteroidia_Flavobacteriales_Crocinitomicaceae_Crocinitomix_uncultured_bacterium	9																														5											4
OTU010177_Bacteria_Actinobacteria_Thermoleophilia_Solirubrobacterales_Solirubrobacteraceae_Conexibacter_Conexibacter_sp.	9
OTU010537_Bacteria_Proteobacteria_Deltaproteobacteria_Myxococcales_Haliangiaceae_Haliangium_uncultured_bacterium	9																																2				1
OTU010622_Bacteria_Proteobacteria_Gammaproteobacteria_Xanthomonadales_Xanthomonadaceae_Arenimonas_uncultured_bacterium	9				3												6
D2007780_Bacteria_Actinobacteriota_Actinobacteria_Propionibacteriales_Nocardioidaceae_Aeromicrobium_Aeromicrobium___sp._Root495	8																														1					1		1	1
D2008980_Bacteria_Proteobacteria_Gammaproteobacteria_Enterobacterales_Enterobacteriaceae_Citrobacter_Citrobacter___werkmanii	8
OTU000393_Bacteria_Actinobacteria_Actinobacteria_Micrococcales_Dermabacteraceae_Brachybacterium_Brachybacterium_sacelli	8
OTU000415_Bacteria_Proteobacteria_Gammaproteobacteria_Diplorickettsiales_Diplorickettsiaceae_uncultured_uncultured_bacterium	8								5				3
OTU000424_Bacteria_Bacteroidetes_Bacteroidia_Cytophagales_Cytophagaceae_Cytophaga_uncultured_Bacteroidetes_bacterium	8																														1	1			2			4
OTU000443_Bacteria_Fibrobacteres_Fibrobacteria_Fibrobacterales_Fibrobacteraceae_uncultured_uncultured_bacterium	8					2			2																													4
OTU000483_Bacteria_Firmicutes_Bacilli_Lactobacillales_Lactobacillaceae_Lactobacillus_uncultured_bacterium	8
OTU000490_Bacteria_Planctomycetes_OM190_metagenome___	8																				2	2									2															2
OTU000775_Bacteria_Firmicutes_Clostridia_Clostridiales_Lachnospiraceae_uncultured_uncultured_Firmicutes_bacterium	8		2											6
OTU000783_Bacteria_Firmicutes_Bacilli_Bacillales_Staphylococcaceae_Staphylococcus_Staphylococcus_aureus_subsp._aureus_IS-189	8																																							8
OTU000798_Bacteria_Firmicutes_Bacilli_Bacillales_Staphylococcaceae_Staphylococcus_uncultured_bacterium	8																				2
OTU000803_Bacteria_Proteobacteria_Gammaproteobacteria_Betaproteobacteriales_Rhodocyclaceae_Dechloromonas_uncultured_bacterium	8									2																						1															3
OTU000956_Bacteria_Proteobacteria_Alphaproteobacteria_Rhodospirillales_Magnetospirillaceae_Magnetospirillum_Dechlorospirillum_sp._DB	8																																													5
OTU000966_Bacteria_Bacteroidetes_Bacteroidia_Cytophagales_Microscillaceae_Flexibacter_Flexibacter_flexilis_DSM_6793	8	2			2				2				2
OTU000984_Bacteria_Bacteroidetes_Bacteroidia_Bacteroidales_Porphyromonadaceae_Porphyromonas_Porphyromonas_endodontalis_ATCC_35406	8
OTU001012_Bacteria_Bacteroidetes_Ignavibacteria_OPB56_uncultured_Bacteroidetes/Chlorobi_group_bacterium__	8
OTU001974_Bacteria_Proteobacteria_Gammaproteobacteria_Betaproteobacteriales_Burkholderiaceae_Pelomonas_uncultured_bacterium	8																									8
OTU002265_Bacteria_Firmicutes_Negativicutes_Selenomonadales_Veillonellaceae_Veillonella_uncultured_bacterium	8																																							8
OTU002417_Bacteria_Firmicutes_Bacilli_Bacillales_Bacillaceae_Ureibacillus_Ureibacillus_thermophilus	8
OTU002467_Bacteria_Proteobacteria_Alphaproteobacteria_Sphingomonadales_Sphingomonadaceae_Sphingobium_uncultured_bacterium	8												8
OTU002914_Bacteria_Bacteroidetes_Bacteroidia_Flavobacteriales_Weeksellaceae_Chryseobacterium_uncultured_bacterium	8					2																									6
OTU002971_Bacteria_Firmicutes_Bacilli_Lactobacillales_Carnobacteriaceae_Granulicatella_uncultured_bacterium	8
OTU002984_Bacteria_Proteobacteria_Alphaproteobacteria_Rhizobiales_Hyphomicrobiaceae_Hyphomicrobium_uncultured_bacterium	8																																														2
OTU002985_Bacteria_Firmicutes_Clostridia_Clostridiales_Lachnospiraceae_Lachnoclostridium_5_[Clostridium]_algidixylanolyticum	8
OTU003086_Bacteria_Proteobacteria_Alphaproteobacteria_Micavibrionales_uncultured_metagenome_	8																																														4
OTU003094_Bacteria_Planctomycetes_Phycisphaerae_Phycisphaerales_Phycisphaeraceae_SM1A02_uncultured_anaerobic_ammonium-oxidizing_bacterium	8																																															3
OTU003301_Bacteria_Proteobacteria_Gammaproteobacteria_Cellvibrionales_Cellvibrionaceae_Cellvibrio_metagenome	8											2															2
OTU003319_Bacteria_Bacteroidetes_Bacteroidia_Flavobacteriales_Flavobacteriaceae_Flavobacterium_uncultured_bacterium	8						2		3	3
OTU003518_Bacteria_Proteobacteria_Gammaproteobacteria_Oceanospirillales_Nitrincolaceae_uncultured_uncultured_marine_bacterium	8				5																							3
OTU003519_Bacteria_Proteobacteria_Gammaproteobacteria_Pseudomonadales_Moraxellaceae_Enhydrobacter_Actinomycetales_bacterium_XJSS-08	8
OTU003534_Bacteria_Firmicutes_Negativicutes_Selenomonadales_Veillonellaceae_Pelosinus_uncultured_Pelosinus_sp.	8							3	2	3
OTU003540_Bacteria_Acidobacteria_FFCH5909_uncultured_bacterium___	8															2								2	2	2
OTU003613_Bacteria_Proteobacteria_Alphaproteobacteria_Holosporales_Holosporaceae_Holospora_Holospora_obtusa	8																																							5
OTU003658_Bacteria_Proteobacteria_Alphaproteobacteria_Caulobacterales_Caulobacteraceae_Caulobacter_uncultured_bacterium	8																		3		5
OTU003677_Bacteria_Proteobacteria_Gammaproteobacteria_Betaproteobacteriales_Burkholderiaceae_Leptothrix_uncultured_beta_proteobacterium	8																				4
OTU003760_Bacteria_Proteobacteria_Alphaproteobacteria_Acetobacterales_Acetobacteraceae_Roseococcus_metagenome	8																																	2				1
OTU003792_Bacteria_Bacteroidetes_Bacteroidia_Cytophagales_Microscillaceae_Ohtaekwangia_uncultured_soil_bacterium	8																															3			2							1
OTU003820_Bacteria_Planctomycetes_Planctomycetacia_Planctomycetales_uncultured_uncultured_bacterium_	8																												2									1
OTU003917_Bacteria_Proteobacteria_Gammaproteobacteria_Pseudomonadales_Pseudomonadaceae_Pseudomonas_Spumella_sp._AR4D6	8																													2			1									2	1
OTU003932_Bacteria_Proteobacteria_Deltaproteobacteria_Bdellovibrionales_Bdellovibrionaceae_Bdellovibrio_uncultured_bacterium	8																																					2
OTU003936_Bacteria_Verrucomicrobia_Verrucomicrobiae_Opitutales_Opitutaceae_Lacunisphaera_uncultured_bacterium	8																																				1	3
OTU003952_Bacteria_Bacteroidetes_Bacteroidia_Flavobacteriales_Flavobacteriaceae_Flavobacterium_uncultured_bacterium	8																				8
OTU004342_Bacteria_Proteobacteria_Alphaproteobacteria_Rhodobacterales_Rhodobacteraceae_Paracoccus_Paracoccus_yeei_ATCC_BAA-599	8																																			4				4
OTU004353_Bacteria_Proteobacteria_Gammaproteobacteria_Betaproteobacteriales_Methylophilaceae_Methylophilus_metagenome	8																2		5												1
OTU004627_Bacteria_Proteobacteria_Deltaproteobacteria_Myxococcales_Polyangiaceae_Pajaroellobacter_uncultured_bacterium	8
OTU005562_Bacteria_Bacteroidetes_Bacteroidia_Chitinophagales_Saprospiraceae_Haliscomenobacter_uncultured_bacterium	8																					2					6
OTU005896_Bacteria_Actinobacteria_Actinobacteria_Propionibacteriales_Nocardioidaceae_Aeromicrobium_Aeromicrobium_sp._Leaf289	8																														1
OTU005920_Bacteria_Bacteroidetes_Bacteroidia_Cytophagales_Hymenobacteraceae_Hymenobacter_uncultured_bacterium	8
OTU005921_Bacteria_FBP_uncultured_bacterium____	8
OTU005924_Bacteria_Proteobacteria_Alphaproteobacteria_uncultured_uncultured_bacterium__	8
OTU005925_Bacteria_Planctomycetes_Planctomycetacia_Gemmatales_Gemmataceae_Telmatocola_metagenome	8
OTU005997_Bacteria_Bacteroidetes_Bacteroidia_Chitinophagales_uncultured_metagenome_	8
OTU006015_Bacteria_Chloroflexi_Chloroflexia_Thermomicrobiales_JG30-KF-CM45_uncultured_soil_bacterium_	8
OTU006155_Bacteria_Proteobacteria_Alphaproteobacteria_Rhodobacterales_Rhodobacteraceae_Defluviimonas_uncultured_bacterium	8																																														4
OTU006208_Bacteria_Proteobacteria_Alphaproteobacteria_Rhizobiales_Hyphomicrobiaceae_Hyphomicrobium_uncultured_bacterium	8
OTU006215_Bacteria_Proteobacteria_Alphaproteobacteria_Sphingomonadales_Sphingomonadaceae_Sphingopyxis_uncultured_bacterium	8																						2
OTU006235_Bacteria_Bacteroidetes_Bacteroidia_Cytophagales_Hymenobacteraceae_Hymenobacter_Hymenobacter_sp._W1.09-63	8																																			2
OTU006381_Bacteria_Proteobacteria_Deltaproteobacteria_Myxococcales_Polyangiaceae_Minicystis_metagenome	8																																							2
OTU006438_Bacteria_Proteobacteria_Gammaproteobacteria_Pseudomonadales_Pseudomonadaceae_Pseudomonas_uncultured_bacterium	8								8
OTU006873_Bacteria_Bacteroidetes_Bacteroidia_Sphingobacteriales_Sphingobacteriaceae_Sphingobacterium_uncultured_bacterium	8																												6									2
OTU006874_Bacteria_Bacteroidetes_Bacteroidia_Cytophagales_Spirosomaceae_Arcicella_Arcicella_sp._7A-378	8																2										6
OTU006907_Bacteria_Patescibacteria_Saccharimonadia_Saccharimonadales_uncultured_bacterium__	8																										4																		2
OTU006936_Bacteria_Actinobacteria_Actinobacteria_Corynebacteriales_Nocardiaceae_Rhodococcus_uncultured_bacterium	8																																				1	2
OTU006954_Bacteria_Bacteroidetes_Bacteroidia_Chitinophagales_Saprospiraceae_uncultured_uncultured_bacterium	8																																		1
OTU007247_Bacteria_Proteobacteria_Alphaproteobacteria_Rhizobiales_Rhizobiales_Incertae_Sedis_Bauldia_uncultured_bacterium	8																														1																2
OTU007279_Bacteria_Proteobacteria_Alphaproteobacteria_Rhodobacterales_Rhodobacteraceae_Rhodobacter_uncultured_alpha_proteobacterium	8
OTU008041_Bacteria_Fusobacteria_Fusobacteriia_Fusobacteriales_Fusobacteriaceae_Cetobacterium_uncultured_bacterium	8																				8
OTU008251_Bacteria_Proteobacteria_Alphaproteobacteria_Rickettsiales_SM2D12_metagenome_	8
OTU008281_Bacteria_Bacteroidetes_Bacteroidia_Flavobacteriales_Crocinitomicaceae_Crocinitomix_uncultured_bacterium	8																															6				2
OTU008288_Bacteria_Proteobacteria_Alphaproteobacteria_Rhodobacterales_Rhodobacteraceae_Pseudorhodobacter_uncultured_bacterium	8																																					8
OTU008313_Bacteria_Proteobacteria_Deltaproteobacteria_Myxococcales_Haliangiaceae_Haliangium_uncultured_bacterium	8													2															1
OTU008342_Bacteria_Bacteroidetes_Bacteroidia_Chitinophagales_uncultured_metagenome_	8																																				8
OTU008380_Bacteria_Proteobacteria_Gammaproteobacteria_Betaproteobacteriales_Rhodocyclaceae_Uliginosibacterium_uncultured_soil_bacterium	8																																												8
OTU008543_Bacteria_Planctomycetes_Planctomycetacia_Planctomycetales_Rubinisphaeraceae_uncultured_uncultured_bacterium	8
OTU009244_Bacteria_Bacteroidetes_Bacteroidia_Sphingobacteriales_env.OPS_17_uncultured_bacterium_	8
OTU009444_Bacteria_Proteobacteria_Alphaproteobacteria_Rhodobacterales_Rhodobacteraceae_Loktanella_uncultured_bacterium	8
OTU009458_Bacteria_Proteobacteria_Deltaproteobacteria_Myxococcales_mle1-27_uncultured_bacterium_	8																																													3		2
OTU009459_Bacteria_Proteobacteria_Alphaproteobacteria_Rhodospirillales_uncultured_uncultured_bacterium_	8
OTU009461_Bacteria_Verrucomicrobia_Verrucomicrobiae_Chthoniobacterales_01D2Z36_metagenome_	8
OTU009474_Bacteria_Proteobacteria_Deltaproteobacteria_Oligoflexales_Oligoflexaceae_uncultured_uncultured_marine_bacterium	8
OTU009653_Bacteria_Proteobacteria_Gammaproteobacteria_Enterobacteriales_Enterobacteriaceae_Escherichia-Shigella_Escherichia_coli	8												3
OTU009858_Bacteria_Proteobacteria_Gammaproteobacteria_Betaproteobacteriales_Nitrosomonadaceae_Nitrosomonas_uncultured_bacterium	8																											5	1
OTU010451_Bacteria_Bacteroidetes_Bacteroidia_Cytophagales_Spirosomaceae_Flectobacillus_uncultured_Flectobacillus_sp.	8									2																		6
D2000446_Bacteria_Proteobacteria_Gammaproteobacteria_Enterobacterales_Enterobacteriaceae_Klebsiella_Klebsiella___sp._ALL-1	7
D2000996_Bacteria_Proteobacteria_Gammaproteobacteria_Enterobacterales_Yersiniaceae_Serratia_Serratia___sp._P2ACOL2	7
D2001829_Bacteria_Fusobacteriota_Fusobacteriia_Fusobacteriales_Fusobacteriaceae_Fusobacterium_uncultured___bacterium	7
D2004691_Bacteria_Proteobacteria_Gammaproteobacteria_Vibrionales_Vibrionaceae_Photobacterium_uncultured___bacterium	7												7
D2006191_Bacteria_Proteobacteria_Gammaproteobacteria_Vibrionales_Vibrionaceae_Photobacterium_uncultured___bacterium	7																																								7
D2006267_Bacteria_Proteobacteria_Gammaproteobacteria_Enterobacterales_Enterobacteriaceae_Raoultella_Raoultella___ornithinolytica	7
D2009007_Bacteria_Actinobacteriota_Actinobacteria_Corynebacteriales_Mycobacteriaceae_Mycobacterium_Mycobacteroides___abscessus_ATCC_19977	7
OTU000065_Bacteria_Patescibacteria_Saccharimonadia_Saccharimonadales_Candidatus_Saccharibacteria_bacterium_GW2011_GWC2_44_17__	7																						3																				4
OTU000174_Bacteria_Actinobacteria_Actinobacteria_Micrococcales_Micrococcaceae_Micrococcus_uncultured_bacterium	7							3															4
OTU000308_Bacteria_Bacteroidetes_Bacteroidia_Chitinophagales_Saprospiraceae_uncultured_uncultured_bacterium	7																																		3					2
OTU000520_Bacteria_Bacteroidetes_Bacteroidia_Cytophagales_Microscillaceae_uncultured_metagenome	7																												4										3
OTU000524_Bacteria_Patescibacteria_Gracilibacteria_uncultured_soil_bacterium___	7																												1			1								1
OTU000622_Bacteria_Proteobacteria_Alphaproteobacteria_Acetobacterales_Acetobacteraceae_Rhodovarius_Rhodovarius_sp._CCP-6	7																	5									2
OTU000644_Bacteria_Bacteroidetes_Bacteroidia_SM1A07_metagenome__	7																																								3	4
OTU000698_Bacteria_Bacteroidetes_Bacteroidia_Flavobacteriales_Flavobacteriaceae_Flavobacterium_Flavobacterium_cheniae	7					3												2	2
OTU000722_Bacteria_Proteobacteria_Gammaproteobacteria_Betaproteobacteriales_Rhodocyclaceae_Sulfuritalea_uncultured_soil_bacterium	7																												1														4
OTU000759_Bacteria_Proteobacteria_Deltaproteobacteria_Myxococcales_P3OB-42_metagenome_	7																																	5			1		1
OTU000776_Bacteria_Epsilonbacteraeota_Campylobacteria_Campylobacterales_Sulfurospirillaceae_Sulfurospirillum_uncultured_Sulfurospirillum_sp.	7	3												4
OTU001142_Bacteria_Proteobacteria_Gammaproteobacteria_Enterobacteriales_Enterobacteriaceae_Enterobacter_uncultured_bacterium	7																																								7
OTU001203_Bacteria_Proteobacteria_Gammaproteobacteria_Pasteurellales_Pasteurellaceae_Haemophilus_uncultured_bacterium	7																																							3
OTU001702_Bacteria_Proteobacteria_Gammaproteobacteria_Vibrionales_Vibrionaceae_Vibrio_uncultured_bacterium	7										2
OTU002207_Bacteria_Proteobacteria_Gammaproteobacteria_Alteromonadales_Pseudoalteromonadaceae_Pseudoalteromonas_marine_bacterium_ATAM173a_36	7																				7
OTU002306_Bacteria_Bacteroidetes_Bacteroidia_Bacteroidales_Prevotellaceae_Prevotella_9_uncultured_bacterium	7
OTU002396_Bacteria_Proteobacteria_Gammaproteobacteria_Pseudomonadales_Moraxellaceae_Acinetobacter_Acinetobacter_harbinensis	7																																						1	4
OTU002800_Bacteria_Bacteroidetes_Bacteroidia_Flavobacteriales_Crocinitomicaceae_Fluviicola_uncultured_bacterium	7	2				2
OTU002915_Bacteria_Bacteroidetes_Bacteroidia_Cytophagales_Cyclobacteriaceae_uncultured_uncultured_soil_bacterium	7																											2										1
OTU002951_Bacteria_Proteobacteria_Alphaproteobacteria_Rickettsiales_SM2D12_uncultured_Phyllobacteriaceae_bacterium_	7
OTU002954_Bacteria_Bacteroidetes_Bacteroidia_Chitinophagales_Saprospiraceae_uncultured_uncultured_bacterium	7																																				1									2
OTU003177_Bacteria_Actinobacteria_Actinobacteria_Corynebacteriales_Corynebacteriaceae_Corynebacterium_1_Corynebacterium_variabile	7
OTU003318_Bacteria_Verrucomicrobia_Verrucomicrobiae_Verrucomicrobiales_Verrucomicrobiaceae_uncultured_metagenome	7																		2		2										1
OTU003320_Bacteria_Bacteroidetes_Bacteroidia_Cytophagales_Cyclobacteriaceae_Algoriphagus_Algoriphagus_terrigena	7		2		3			2
OTU003326_Bacteria_Bacteroidetes_Bacteroidia_Cytophagales_Hymenobacteraceae_Hymenobacter_uncultured_bacterium	7										4									3
OTU003333_Bacteria_Proteobacteria_Gammaproteobacteria_Pseudomonadales_Pseudomonadaceae_Pseudomonas_uncultured_gamma_proteobacterium	7																								2													1
OTU004060_Bacteria_Proteobacteria_Alphaproteobacteria_Rhizobiales_Beijerinckiaceae_Methylobacterium_uncultured_bacterium	7																													1	1				5
OTU004132_Bacteria_Proteobacteria_Gammaproteobacteria_Pseudomonadales_Moraxellaceae_Acinetobacter_uncultured_bacterium	7
OTU004988_Bacteria_Firmicutes_Bacilli_Lactobacillales_Carnobacteriaceae_Granulicatella_Enterobacter_cloacae	7
OTU005544_Bacteria_Proteobacteria_Gammaproteobacteria_Betaproteobacteriales_Neisseriaceae_uncultured_metagenome	7																5									2
OTU005895_Bacteria_Proteobacteria_Gammaproteobacteria_Betaproteobacteriales_Burkholderiaceae_AAP99_uncultured_bacterium	7
OTU005910_Bacteria_Actinobacteria_Thermoleophilia_Solirubrobacterales_67-14_uncultured_bacterium_	7
OTU005971_Bacteria_Verrucomicrobia_Verrucomicrobiae_Opitutales_Opitutaceae_Opitutus_metagenome	7
OTU005987_Bacteria_Proteobacteria_Deltaproteobacteria_Bdellovibrionales_Bdellovibrionaceae_Bdellovibrio_metagenome	7																																															3	2
OTU006001_Bacteria_Proteobacteria_Gammaproteobacteria_Betaproteobacteriales_Neisseriaceae_Neisseria_uncultured_bacterium	7
OTU006010_Bacteria_Proteobacteria_Gammaproteobacteria_Gammaproteobacteria_Incertae_Sedis_Unknown_Family_Candidatus_Carsonella_Candidatus_Carsonella_ruddii	7
OTU006021_Bacteria_Chloroflexi_Anaerolineae_SBR1031_A4b_uncultured_bacterium_	7
OTU006131_Bacteria_Bacteroidetes_Bacteroidia_Chitinophagales_Chitinophagaceae_uncultured_wastewater_metagenome	7																																													5
OTU006315_Bacteria_Bacteroidetes_Bacteroidia_Chitinophagales_Saprospiraceae_uncultured_uncultured_bacterium	7																															3
OTU006382_Bacteria_Proteobacteria_Deltaproteobacteria_Myxococcales_Phaselicystidaceae_Phaselicystis_uncultured_bacterium	7
OTU007089_Bacteria_Proteobacteria_Alphaproteobacteria_Sphingomonadales_Sphingomonadaceae_Novosphingobium_uncultured_bacterium	7																			2								5
OTU007344_Bacteria_Verrucomicrobia_Verrucomicrobiae_uncultured_uncultured_bacterium__	7																																													2
OTU007736_Bacteria_Proteobacteria_Alphaproteobacteria_Rhizobiales_Hyphomicrobiaceae_Hyphomicrobium_uncultured_bacterium	7																																																3
OTU007832_Bacteria_Chloroflexi_Chloroflexia_Chloroflexales_Herpetosiphonaceae_Herpetosiphon_Herpetosiphon_sp._Hp_g472	7
OTU007838_Bacteria_Bacteroidetes_Bacteroidia_Chitinophagales_Chitinophagaceae_uncultured_metagenome	7
OTU007850_Bacteria_Proteobacteria_Deltaproteobacteria_Myxococcales_Sandaracinaceae_Sandaracinus_uncultured_bacterium	7
OTU007851_Bacteria_Proteobacteria_Gammaproteobacteria_Betaproteobacteriales_Burkholderiaceae_Undibacterium_uncultured_Oxalobacteraceae_bacterium	7
OTU007895_Bacteria_Firmicutes_Bacilli_Lactobacillales_Lactobacillaceae_Lactobacillus_Lactobacillus_delbrueckii_subsp._lactis	7
OTU008247_Bacteria_Proteobacteria_Deltaproteobacteria_Myxococcales_Sandaracinaceae_uncultured_uncultured_bacterium	7																																												4
OTU008362_Bacteria_Proteobacteria_Gammaproteobacteria_Betaproteobacteriales_Burkholderiaceae_Acidovorax_uncultured_bacterium	7
OTU008512_Bacteria_Proteobacteria_Gammaproteobacteria_Betaproteobacteriales_Burkholderiaceae_uncultured_uncultured_bacterium	7
OTU008542_Bacteria_Chloroflexi_Anaerolineae_RBG-13-54-9_uncultured_bacterium__	7
OTU008682_Bacteria_Bacteroidetes_Bacteroidia_Chitinophagales_37-13_uncultured_Saprospiraceae_bacterium_	7																																													2			2
OTU009032_Bacteria_Proteobacteria_Gammaproteobacteria_Xanthomonadales_Xanthomonadaceae_Pseudoxanthomonas_uncultured_bacterium	7
OTU009148_Bacteria_Bacteroidetes_Bacteroidia_Flavobacteriales_Flavobacteriaceae_Flavobacterium_uncultured_bacterium	7																				6									1
OTU009839_Bacteria_Patescibacteria_Saccharimonadia_Saccharimonadales_uncultured_Candidatus_Saccharibacteria_bacterium__	7																						7
OTU009965_Bacteria_Planctomycetes_Planctomycetacia_Planctomycetales_Rubinisphaeraceae_uncultured_uncultured_bacterium	7
OTU010039_Bacteria_Actinobacteria_Actinobacteria_Micrococcales_Microbacteriaceae_Leifsonia_uncultured_actinobacterium	7																														2								5
OTU010171_Bacteria_Fusobacteria_Fusobacteriia_Fusobacteriales_Leptotrichiaceae_uncultured_uncultured_bacterium	7
OTU010406_Bacteria_Proteobacteria_Gammaproteobacteria_MD2904-B13_uncultured_bacterium__	7																																		2			2		3
OTU010454_Bacteria_Proteobacteria_Deltaproteobacteria_Bdellovibrionales_Bdellovibrionaceae_Bdellovibrio_uncultured_bacterium	7
OTU010583_Bacteria_Proteobacteria_Alphaproteobacteria_Paracaedibacterales_Paracaedibacteraceae_Candidatus_Paracaedibacter_uncultured_bacterium	7																							7
OTU010667_Bacteria_Bacteroidetes_Bacteroidia_Flavobacteriales_NS9_marine_group_uncultured_bacterium_	7																	7
OTU010685_Bacteria_Proteobacteria_Deltaproteobacteria_Myxococcales_Phaselicystidaceae_Phaselicystis_metagenome	7																																				7
D2000183_Bacteria_Bacteroidota_Bacteroidia_Flavobacteriales_Weeksellaceae_Cloacibacterium_uncultured___bacterium	6																								6
D2005530_Bacteria_Firmicutes_Bacilli_Lactobacillales_Streptococcaceae_Lactococcus_Lactococcus___raffinolactis	6																	2	4
OTU000147_Bacteria_Firmicutes_Clostridia_Clostridiales_Clostridiaceae_1_Hathewaya_Clostridium_sp._rennanqilfy33	6																			6
OTU000180_Bacteria_Firmicutes_Clostridia_Clostridiales_Clostridiaceae_1_Clostridium_sensu_stricto_7_Clostridium_botulinum_C/D_str._It1	6													2												2
OTU000341_Bacteria_Bacteroidetes_Bacteroidia_Sphingobacteriales_Sphingobacteriaceae_Arcticibacter_Pedobacter_xinjiangensis	6																																			1			1
OTU000394_Bacteria_Firmicutes_Clostridia_Clostridiales_Family_XI_W5053_Clostridiales_bacterium_FK041	6
OTU000747_Bacteria_Verrucomicrobia_Verrucomicrobiae_Verrucomicrobiales_Rubritaleaceae_Luteolibacter_uncultured_bacterium	6																							2						1	1			2
OTU000751_Bacteria_Proteobacteria_Gammaproteobacteria_Gammaproteobacteria_Incertae_Sedis_Unknown_Family_Candidatus_Carsonella_Candidatus_Carsonella_ruddii	6																														1	2				1													2
OTU000887_Bacteria_Planctomycetes_Phycisphaerae_Tepidisphaerales_Tepidisphaeraceae_uncultured_bacterium_	6																												2					1			1
OTU000897_Bacteria_Proteobacteria_Deltaproteobacteria_Bdellovibrionales_Bdellovibrionaceae_Bdellovibrio_uncultured_bacterium	6																																													2
OTU000979_Bacteria_Proteobacteria_Alphaproteobacteria_Paracaedibacterales_Paracaedibacteraceae_uncultured_uncultured_bacterium	6																																											3			3
OTU000993_Bacteria_Bacteroidetes_Bacteroidia_Bacteroidales_Porphyromonadaceae_Porphyromonas_uncultured_bacterium	6
OTU001002_Bacteria_Verrucomicrobia_Verrucomicrobiae_Pedosphaerales_Pedosphaeraceae_metagenome_	6																																	1								1
OTU001036_Bacteria_Proteobacteria_Deltaproteobacteria_Myxococcales_BIrii41_metagenome_	6																																														2
OTU001041_Bacteria_Firmicutes_Bacilli_Lactobacillales_Enterococcaceae_Tetragenococcus_Tetragenococcus_halophilus_NBRC_12172	6
OTU001054_Bacteria_Firmicutes_Clostridia_Clostridiales_Clostridiaceae_1_Clostridium_sensu_stricto_12_Clostridium_scatologenes	6																4	2
OTU001387_Bacteria_Bacteroidetes_Bacteroidia_Bacteroidales_Porphyromonadaceae_Porphyromonas_uncultured_bacterium	6																																			1
OTU001406_Bacteria_Firmicutes_Bacilli_Bacillales_Bacillaceae_Geobacillus_Geobacillus_sp._N60	6
OTU001436_Bacteria_Proteobacteria_Alphaproteobacteria_Sphingomonadales_Sphingomonadaceae_Sphingomonas_uncultured_Sphingomonas_sp.	6																																									2
OTU001790_Bacteria_Firmicutes_Clostridia_Clostridiales_Peptostreptococcaceae_Romboutsia_uncultured_bacterium	6								6
OTU001817_Bacteria_Firmicutes_Clostridia_Clostridiales_Family_XI_uncultured_uncultured_prokaryote	6
OTU002834_Bacteria_Acidobacteria_Subgroup_6_uncultured_bacterium___	6																																2		2					1		1
OTU002859_Bacteria_Bacteroidetes_Bacteroidia_Chitinophagales_Chitinophagaceae_Ferruginibacter_metagenome	6																						2
OTU002897_Bacteria_Proteobacteria_Gammaproteobacteria_Salinisphaerales_Solimonadaceae_Nevskia_uncultured_bacterium	6				3														2																		1
OTU002966_Bacteria_Proteobacteria_Gammaproteobacteria_Betaproteobacteriales_Burkholderiaceae_Leptothrix_metagenome	6																																													4
OTU002969_Bacteria_Bacteroidetes_Bacteroidia_Chitinophagales_Saprospiraceae_uncultured_metagenome	6
OTU002977_Bacteria_Proteobacteria_Alphaproteobacteria_Rhizobiales_Rhizobiales_Incertae_Sedis_uncultured_uncultured_bacterium	6
OTU002979_Bacteria_Actinobacteria_Thermoleophilia_Gaiellales_uncultured_uncultured_organism_	6																																													2
OTU002983_Bacteria_Proteobacteria_Gammaproteobacteria_Vibrionales_Vibrionaceae_Photobacterium_uncultured_bacterium	6
OTU003071_Bacteria_Proteobacteria_Gammaproteobacteria_Betaproteobacteriales_Burkholderiaceae_Leptothrix_uncultured_beta_proteobacterium	6
OTU003083_Bacteria_Proteobacteria_Deltaproteobacteria_Bdellovibrionales_Bdellovibrionaceae_Bdellovibrio_uncultured_bacterium	6
OTU003356_Bacteria_Proteobacteria_Alphaproteobacteria_Rhizobiales_Devosiaceae_Devosia_metagenome	6				3				2																																	1
OTU003622_Bacteria_Planctomycetes_Planctomycetacia_Planctomycetales_Rubinisphaeraceae_uncultured_uncultured_planctomycete	6																																			1		2	3
OTU003670_Bacteria_Bacteroidetes_Bacteroidia_Flavobacteriales_Crocinitomicaceae_Crocinitomix_uncultured_bacterium	6																													4	1								1
OTU003690_Bacteria_Patescibacteria_Saccharimonadia_Saccharimonadales_Saccharimonadaceae_metagenome_	6																												1
OTU003745_Bacteria_Verrucomicrobia_Verrucomicrobiae_Opitutales_Opitutaceae_IMCC26134_metagenome	6				2										2							2
OTU003878_Bacteria_Bacteroidetes_Bacteroidia_Cytophagales_Spirosomaceae_Arcicella_uncultured_bacterium	6																					3
OTU003930_Bacteria_Proteobacteria_Alphaproteobacteria_Caulobacterales_Caulobacteraceae_Brevundimonas_Brevundimonas_mediterranea	6																														4				2
OTU003934_Bacteria_Proteobacteria_Alphaproteobacteria_Rhodobacterales_Rhodobacteraceae_Pseudorhodobacter_uncultured_bacterium	6																																		1					3	2
OTU003935_Bacteria_Proteobacteria_Alphaproteobacteria_Rhodospirillales_Rhodospirillaceae_uncultured_metagenome	6																																				5	1
OTU004209_Bacteria_Deinococcus-Thermus_Deinococci_Deinococcales_Deinococcaceae_Deinococcus_Deinococcus_sp._16F3H	6																												2					2
OTU005553_Bacteria_Firmicutes_Clostridia_Clostridiales_Clostridiaceae_1_Clostridium_sensu_stricto_13_Red_Sea_bacterium_KT-2K1	6																	4	2
OTU005911_Bacteria_Proteobacteria_Gammaproteobacteria_Diplorickettsiales_Diplorickettsiaceae_uncultured_uncultured_bacterium	6
OTU006000_Bacteria_Bacteroidetes_Bacteroidia_Cytophagales_Spirosomaceae_Emticicia_Emticicia_paludis	6						2
OTU006009_Bacteria_Proteobacteria_Deltaproteobacteria_Oligoflexales_0319-6G20_uncultured_bacterium_	6																																															6
OTU006022_Bacteria_Chloroflexi_Anaerolineae_Caldilineales_Caldilineaceae_uncultured_uncultured_bacterium	6
OTU006071_Bacteria_Proteobacteria_Gammaproteobacteria_Betaproteobacteriales_Rhodocyclaceae_Propionivibrio_uncultured_bacterium	6
OTU006199_Bacteria_Verrucomicrobia_Verrucomicrobiae_Opitutales_Opitutaceae_Opitutus_metagenome	6
OTU006331_Bacteria_Verrucomicrobia_Verrucomicrobiae_uncultured_uncultured_bacterium__	6																																												2
OTU006333_Bacteria_Bacteroidetes_Bacteroidia_Chitinophagales_37-13_uncultured_Saprospiraceae_bacterium_	6																																												3
OTU006368_Bacteria_Planctomycetes_Planctomycetacia_Planctomycetales_Schlesneriaceae_Schlesneria_uncultured_bacterium	6
OTU006395_Bacteria_Proteobacteria_Deltaproteobacteria_Bdellovibrionales_Bdellovibrionaceae_Bdellovibrio_uncultured_bacterium	6
OTU006997_Bacteria_Proteobacteria_Gammaproteobacteria_Betaproteobacteriales_Burkholderiaceae_Sphaerotilus_uncultured_bacterium	6		2																				4
OTU006999_Bacteria_Proteobacteria_Alphaproteobacteria_Acetobacterales_Acetobacteraceae_Roseomonas_uncultured_bacterium	6
OTU007032_Bacteria_Proteobacteria_Alphaproteobacteria_Caulobacterales_Caulobacteraceae_Brevundimonas_uncultured_bacterium	6		6
OTU007034_Bacteria_Proteobacteria_Deltaproteobacteria_Myxococcales_Phaselicystidaceae_Phaselicystis_uncultured_Polyangiaceae_bacterium	6																													1							5
OTU007067_Bacteria_Proteobacteria_Gammaproteobacteria_Betaproteobacteriales_Burkholderiaceae_Sphaerotilus_uncultured_bacterium	6													6
OTU007214_Bacteria_Deinococcus-Thermus_Deinococci_Deinococcales_Deinococcaceae_uncultured_uncultured_bacterium	6
OTU007711_Bacteria_Proteobacteria_Gammaproteobacteria_Betaproteobacteriales_Nitrosomonadaceae_DSSD61_uncultured_soil_bacterium	6																														2																4
OTU007748_Bacteria_Nitrospirae_Nitrospira_Nitrospirales_Nitrospiraceae_Nitrospira_unidentified	6
OTU007785_Bacteria_Proteobacteria_Alphaproteobacteria_Rhizobiales_Rhizobiaceae_uncultured_metagenome	6
OTU007831_Bacteria_Proteobacteria_Alphaproteobacteria_Rhizobiales_Rhizobiaceae_Allorhizobium-Neorhizobium-Pararhizobium-Rhizobium_metagenome	6																																							3
OTU007846_Bacteria_Proteobacteria_Deltaproteobacteria_Oligoflexales_Oligoflexaceae_Silvanigrella_Proteobacteria_bacterium_Nonnen-W8red	6
OTU008139_Bacteria_Bacteroidetes_Bacteroidia_Flavobacteriales_Crocinitomicaceae_Fluviicola_uncultured_bacterium	6												6
OTU008540_Bacteria_Planctomycetes_Planctomycetacia_Gemmatales_Gemmataceae_Fimbriiglobus_metagenome	6
OTU008541_Bacteria_Actinobacteria_Acidimicrobiia_Microtrichales_Ilumatobacteraceae_uncultured_uncultured_bacterium	6
OTU008654_Bacteria_Proteobacteria_Gammaproteobacteria_Xanthomonadales_Xanthomonadaceae_Pseudoxanthomonas_Pseudoxanthomonas_sp._CF125	6
OTU008718_Bacteria_Cyanobacteria_Sericytochromatia_uncultured_bacterium___	6																												6
OTU009328_Bacteria_Proteobacteria_Gammaproteobacteria_Gammaproteobacteria_Incertae_Sedis_Unknown_Family_Candidatus_Berkiella_uncultured_bacterium	6																																											3
OTU009892_Bacteria_Proteobacteria_Gammaproteobacteria_Thiomicrospirales_Thiomicrospiraceae_Galenea_Galenea_microaerophila	6																																										6
OTU010029_Bacteria_Proteobacteria_Gammaproteobacteria_Betaproteobacteriales_Burkholderiaceae_Aquabacterium_uncultured_bacterium	6		3																								2									1
OTU010078_Bacteria_Proteobacteria_Gammaproteobacteria_Betaproteobacteriales_Burkholderiaceae_CM1G08_uncultured_bacterium	6																																					6
OTU010236_Bacteria_Proteobacteria_Alphaproteobacteria_Rhizobiales_Beijerinckiaceae_Methylobacterium_uncultured_bacterium	6																																					6
OTU010410_Bacteria_Proteobacteria_Deltaproteobacteria_Myxococcales_Blfdi19_uncultured_bacterium_	6				2						4
OTU010416_Bacteria_Actinobacteria_Actinobacteria_Micrococcales_Micrococcaceae_Pseudarthrobacter_uncultured_bacterium	6											6
OTU010435_Bacteria_Proteobacteria_Alphaproteobacteria_Paracaedibacterales_Paracaedibacteraceae_uncultured_uncultured_alpha_proteobacterium	6
OTU010556_Bacteria_Proteobacteria_Gammaproteobacteria_Betaproteobacteriales_Burkholderiaceae_Massilia_Aquaspirillum_sp._HMF2936	6																																													4
OTU010665_Bacteria_Proteobacteria_Deltaproteobacteria_Bdellovibrionales_Bdellovibrionaceae_Bdellovibrio_uncultured_bacterium	6																																		6
D2004209_Bacteria_Proteobacteria_Gammaproteobacteria_Aeromonadales_Aeromonadaceae_Aeromonas_Aeromonas___salmonicida_subsp._masoucida	5																		5
D2005435_Bacteria_Proteobacteria_Gammaproteobacteria_Pseudomonadales_Pseudomonadaceae_Pseudomonas_Pseudomonas___alkylphenolica	5																																				5
D2006477_Bacteria_Proteobacteria_Gammaproteobacteria_Aeromonadales_Aeromonadaceae_Aeromonas_Aeromonas___rivipollensis	5																						2	3
OTU000182_Bacteria_Proteobacteria_Gammaproteobacteria_Pseudomonadales_Moraxellaceae_Enhydrobacter_metagenome	5																									5
OTU000358_Bacteria_Proteobacteria_Gammaproteobacteria_Betaproteobacteriales_Burkholderiaceae_CM1G08_uncultured_bacterium	5																																											3
OTU000419_Bacteria_Planctomycetes_Planctomycetacia_Pirellulales_Pirellulaceae_Pirellula_uncultured_bacterium	5																													1						1						3
OTU000474_Bacteria_Gemmatimonadetes_Gemmatimonadetes_Gemmatimonadales_Gemmatimonadaceae_uncultured_uncultured_bacterium	5																													3
OTU000509_Bacteria_Bacteroidetes_Bacteroidia_Cytophagales_Cytophagaceae_Cytophaga_uncultured_Bacteroidetes_bacterium	5	2																														1											2
OTU000604_Bacteria_Proteobacteria_Alphaproteobacteria_Dongiales_Dongiaceae_Dongia_uncultured_bacterium	5																																	5
OTU000676_Bacteria_Proteobacteria_Alphaproteobacteria_Rhizobiales_Xanthobacteraceae_Afipia_uncultured_bacterium	5																								5
OTU000697_Bacteria_Proteobacteria_Gammaproteobacteria_Gammaproteobacteria_Incertae_Sedis_Unknown_Family_metagenome_	5																																																5
OTU000869_Bacteria_Bacteroidetes_Bacteroidia_Flavobacteriales_Flavobacteriaceae_Flavobacterium_Flavobacterium_terrigena	5																						3	2
OTU000987_Bacteria_Proteobacteria_Gammaproteobacteria_Legionellales_Legionellaceae_Legionella_uncultured_bacterium	5																																													3
OTU001042_Bacteria_Actinobacteria_Actinobacteria_Micrococcales_Micrococcaceae_Micrococcus_uncultured_bacterium	5																																				1
OTU001047_Bacteria_Firmicutes_Bacilli_Lactobacillales_Streptococcaceae_Streptococcus_Streptococcus_sp._HMSC072G04	5									3																																				2
OTU001420_Bacteria_Proteobacteria_Gammaproteobacteria_Vibrionales_Vibrionaceae_Photobacterium_Photobacterium_piscicola	5	2																			3
OTU001422_Bacteria_Proteobacteria_Gammaproteobacteria_Betaproteobacteriales_Burkholderiaceae_Pelomonas_uncultured_bacterium	5																																													2
OTU001473_Bacteria_Proteobacteria_Alphaproteobacteria_Acetobacterales_Acetobacteraceae_Roseomonas_uncultured_bacterium	5																																					5
OTU001728_Bacteria_Proteobacteria_Alphaproteobacteria_Caulobacterales_Hyphomonadaceae_UKL13-1_Caulobacteraceae_bacterium_TH1-2	5
OTU002527_Bacteria_Firmicutes_Clostridia_Clostridiales_Family_XI_Tepidimicrobium_uncultured_bacterium	5
OTU002587_Bacteria_Proteobacteria_Gammaproteobacteria_Betaproteobacteriales_Burkholderiaceae_Pelomonas_Pelomonas_sp._JGI_001013-K11	5																																				5
OTU002662_Bacteria_Bacteroidetes_Bacteroidia_Sphingobacteriales_env.OPS_17_uncultured_Bacteroidetes_bacterium_	5																			3							2
OTU002877_Bacteria_Proteobacteria_Deltaproteobacteria_Myxococcales_Haliangiaceae_Haliangium_uncultured_bacterium	5																																				2			3
OTU002968_Bacteria_Proteobacteria_Alphaproteobacteria_Elsterales_Elsteraceae_Elstera_Elstera_litoralis	5
OTU002972_Bacteria_Actinobacteria_Acidimicrobiia_Microtrichales_uncultured_uncultured_bacterium_	5																																												2
OTU003022_Bacteria_Bacteroidetes_Bacteroidia_Cytophagales_Amoebophilaceae_Candidatus_Amoebophilus_uncultured_bacterium	5
OTU003034_Bacteria_Proteobacteria_Alphaproteobacteria_Caulobacterales_Hyphomonadaceae_SWB02_uncultured_bacterium	5																																																2
OTU003055_Bacteria_Actinobacteria_Thermoleophilia_Gaiellales_uncultured_uncultured_soil_bacterium_	5
OTU003069_Bacteria_Proteobacteria_Gammaproteobacteria_Betaproteobacteriales_Chromobacteriaceae_Paludibacterium_uncultured_bacterium	5
OTU003078_Bacteria_Proteobacteria_Gammaproteobacteria_CCD24_uncultured_bacterium__	5																																	2
OTU003080_Bacteria_Proteobacteria_Gammaproteobacteria_Betaproteobacteriales_Burkholderiaceae_Leptothrix_uncultured_bacterium	5																																				2
OTU003297_Bacteria_Proteobacteria_Gammaproteobacteria_Betaproteobacteriales_Nitrosomonadaceae_Nitrosomonas_uncultured_bacterium	5
OTU003300_Bacteria_Patescibacteria_Saccharimonadia_Saccharimonadales_uncultured_bacterium__	5																																										1
OTU003379_Bacteria_Fusobacteria_Fusobacteriia_Fusobacteriales_Leptotrichiaceae_Hypnocyclicus_uncultured_Fusobacteriales_bacterium	5							3						2
OTU003384_Bacteria_Bacteroidetes_Bacteroidia_Chitinophagales_uncultured_metagenome_	5							3							2
OTU003410_Bacteria_Proteobacteria_Gammaproteobacteria_Betaproteobacteriales_Chitinibacteraceae_Chitinibacter_metagenome	5																											5
OTU003504_Bacteria_Proteobacteria_Alphaproteobacteria_Rhizobiales_Xanthobacteraceae_Bradyrhizobium_uncultured_bacterium	5
OTU003547_Bacteria_Verrucomicrobia_Verrucomicrobiae_Verrucomicrobiales_Verrucomicrobiaceae_Prosthecobacter_uncultured_bacterium	5				3						2
OTU003704_Bacteria_Bacteroidetes_Bacteroidia_Cytophagales_Microscillaceae_Thermoflexibacter_Thermoflexibacter_ruber	5
OTU003709_Bacteria_Verrucomicrobia_Verrucomicrobiae_Opitutales_Opitutaceae_IMCC26134_uncultured_Opitutales_bacterium	5																																4	1
OTU003832_Bacteria_Gemmatimonadetes_Gemmatimonadetes_Gemmatimonadales_Gemmatimonadaceae_Gemmatimonas_wastewater_metagenome	5
OTU003865_Bacteria_Bacteroidetes_Bacteroidia_Chitinophagales_uncultured_metagenome_	5
OTU004114_Bacteria_Planctomycetes_OM190_uncultured_bacterium___	5
OTU004140_Bacteria_Bacteroidetes_Bacteroidia_Chitinophagales_uncultured_uncultured_bacterium_	5						3
OTU004337_Bacteria_Proteobacteria_Gammaproteobacteria_Alteromonadales_Alteromonadaceae_Rheinheimera_uncultured_bacterium	5
OTU004369_Bacteria_Bacteroidetes_Bacteroidia_Sphingobacteriales_NS11-12_marine_group_metagenome_	5
OTU004380_Bacteria_Proteobacteria_Gammaproteobacteria_Legionellales_Legionellaceae_Legionella_uncultured_bacterium	5
OTU004461_Bacteria_Firmicutes_Clostridia_Clostridiales_Clostridiaceae_1_Clostridium_sensu_stricto_9_uncultured_bacterium	5		3		2
OTU005545_Bacteria_Proteobacteria_Deltaproteobacteria_Bdellovibrionales_Bacteriovoracaceae_Bacteriovorax_uncultured_bacterium	5
OTU005665_Bacteria_Firmicutes_Bacilli_Bacillales_Bacillaceae_Caldibacillus_uncultured_bacterium	5
OTU005974_Bacteria_Patescibacteria_Parcubacteria_Candidatus_Nomurabacteria_uncultured_bacterium__	5																																											2		3
OTU005990_Bacteria_Proteobacteria_Alphaproteobacteria_Rickettsiales_Rickettsiaceae_Candidatus_Arcanobacter_Candidatus_Arcanobacter_lacustris	5
OTU006008_Bacteria_Proteobacteria_Gammaproteobacteria_Betaproteobacteriales_Burkholderiaceae_uncultured_uncultured_bacterium	5
OTU006019_Bacteria_Bacteroidetes_Bacteroidia_Cytophagales_Spirosomaceae_Runella_uncultured_Runella_sp.	5
OTU006179_Bacteria_Bacteroidetes_Bacteroidia_Flavobacteriales_Flavobacteriaceae_Flavobacterium_uncultured_bacterium	5																			3													2
OTU006336_Bacteria_Bacteroidetes_Bacteroidia_Cytophagales_Microscillaceae_uncultured_uncultured_Bacteroidetes_bacterium	5
OTU006384_Bacteria_Proteobacteria_Gammaproteobacteria_Betaproteobacteriales_Burkholderiaceae_uncultured_uncultured_bacterium	5
OTU006397_Bacteria_Bacteroidetes_Bacteroidia_Cytophagales_Microscillaceae_uncultured_uncultured_Bacteroidetes_bacterium	5																																											5
OTU006877_Bacteria_Proteobacteria_Deltaproteobacteria_Bdellovibrionales_Bdellovibrionaceae_Bdellovibrio_uncultured_proteobacterium	5																																					5
OTU006945_Bacteria_Proteobacteria_Gammaproteobacteria_Coxiellales_Coxiellaceae_Coxiella_uncultured_bacterium	5																																				1	1
OTU007011_Bacteria_Proteobacteria_Alphaproteobacteria_Rhizobiales_Devosiaceae_Devosia_metagenome	5																												1					2		2
OTU007013_Bacteria_Actinobacteria_Actinobacteria_Propionibacteriales_Nocardioidaceae_Nocardioides_uncultured_bacterium	5																																									1
OTU007033_Bacteria_Proteobacteria_Gammaproteobacteria_Betaproteobacteriales_SC-I-84_metagenome_	5																		5
OTU007253_Bacteria_Proteobacteria_Alphaproteobacteria_Rhizobiales_Rhizobiales_Incertae_Sedis_Phreatobacter_uncultured_Rhizobiales_bacterium	5
OTU007334_Bacteria_Chloroflexi_TK10_uncultured_Chloroflexi_bacterium___	5
OTU007351_Bacteria_Proteobacteria_Alphaproteobacteria_Micavibrionales_uncultured_metagenome_	5																															1																	2
OTU007551_Bacteria_Firmicutes_Bacilli_Bacillales_Bacillaceae_Bacillus_uncultured_bacterium	5																								3	2
OTU007793_Bacteria_Bacteroidetes_Bacteroidia_Chitinophagales_Chitinophagaceae_Terrimonas_uncultured_bacterium	5
OTU007874_Bacteria_Fusobacteria_Fusobacteriia_Fusobacteriales_Leptotrichiaceae_uncultured_marine_metagenome	5
OTU007875_Bacteria_Dependentiae_Babeliae_Babeliales_uncultured_bacterium__	5
OTU008504_Bacteria_Proteobacteria_Alphaproteobacteria_Paracaedibacterales_Paracaedibacteraceae_Candidatus_Finniella_uncultured_bacterium	5
OTU008507_Bacteria_Patescibacteria_Saccharimonadia_Saccharimonadales_uncultured_bacterium__	5
OTU008724_Bacteria_Proteobacteria_Alphaproteobacteria_Sphingomonadales_Sphingomonadaceae_Sphingomonas_uncultured_Sphingomonas_sp.	5																														1
OTU008788_Bacteria_Bacteroidetes_Bacteroidia_Flavobacteriales_Crocinitomicaceae_Crocinitomix_uncultured_bacterium	5																													1								4
OTU008792_Bacteria_Bacteroidetes_Bacteroidia_Flavobacteriales_Flavobacteriaceae_Flavobacterium_uncultured_bacterium	5																																	5
OTU009028_Bacteria_Fusobacteria_Fusobacteriia_Fusobacteriales_Fusobacteriaceae_Cetobacterium_uncultured_bacterium	5													5
OTU009045_Bacteria_Verrucomicrobia_Verrucomicrobiae_Verrucomicrobiales_Rubritaleaceae_Luteolibacter_Haloferula_sp._BvORR071	5																															3
OTU009472_Bacteria_Planctomycetes_Planctomycetacia_Planctomycetales_uncultured_uncultured_Planctomyces_sp._	5
OTU010068_Bacteria_Bacteroidetes_Bacteroidia_Flavobacteriales_Flavobacteriaceae_Capnocytophaga_uncultured_bacterium	5																																		5
OTU010092_Bacteria_Verrucomicrobia_Verrucomicrobiae_Verrucomicrobiales_Verrucomicrobiaceae_Prosthecobacter_Prosthecobacter_algae	5						3							2
OTU010186_Bacteria_Proteobacteria_Gammaproteobacteria_Betaproteobacteriales_Burkholderiaceae_Duganella_uncultured_bacterium	5																																											3		2
OTU010593_Bacteria_Proteobacteria_Gammaproteobacteria_Betaproteobacteriales_Burkholderiaceae_Sphaerotilus_uncultured_bacterium	5																					5
OTU010641_Bacteria_Proteobacteria_Gammaproteobacteria_Pseudomonadales_Moraxellaceae_Acinetobacter_uncultured_Acinetobacter_sp.	5									3											2
D2000247_Bacteria_Proteobacteria_Gammaproteobacteria_Aeromonadales_Aeromonadaceae_Aeromonas_Aeromonas___sp._ASNIH1	4																																										4
D2000379_Bacteria_Proteobacteria_Gammaproteobacteria_Vibrionales_Vibrionaceae_Photobacterium_Photobacterium___sp._FLSCI	4																																															4
D2001148_Bacteria_Proteobacteria_Gammaproteobacteria_Pseudomonadales_Pseudomonadaceae_Pseudomonas_uncultured___Pseudomonas_sp.	4		4
D2002528_Bacteria_Actinobacteriota_Actinobacteria_Micrococcales_Micrococcaceae_Nesterenkonia_Nesterenkonia___lutea	4
D2003479_Bacteria_Proteobacteria_Gammaproteobacteria_Vibrionales_Vibrionaceae_Photobacterium_Photobacterium___sp._FLSCI	4
D2004180_Bacteria_Actinobacteriota_Actinobacteria_Corynebacteriales_Mycobacteriaceae_Mycobacterium_Mycobacterium___nonchromogenicum	4
D2004459_Bacteria_Proteobacteria_Gammaproteobacteria_Vibrionales_Vibrionaceae_Photobacterium_Photobacterium___phosphoreum	4								4
D2007144_Bacteria_Proteobacteria_Gammaproteobacteria_Vibrionales_Vibrionaceae_Photobacterium_uncultured___bacterium	4
D2007708_Bacteria_Firmicutes_Clostridia_Clostridiales_Clostridiaceae_Clostridium____sensu_stricto_1_uncultured_bacterium	4																				4
OTU000066_Bacteria_Bacteroidetes_Bacteroidia_Bacteroidales_Paludibacteraceae_Paludibacter_Paludibacter_propionicigenes	4					4
OTU000095_Bacteria_Proteobacteria_Gammaproteobacteria_Diplorickettsiales_Diplorickettsiaceae_uncultured_uncultured_proteobacterium	4																													1								3
OTU000197_Bacteria_Proteobacteria_Gammaproteobacteria_Oceanospirillales_Pseudohongiellaceae_Pseudohongiella_uncultured_bacterium	4																								4
OTU000274_Bacteria_Proteobacteria_Deltaproteobacteria_Oligoflexales_0319-6G20_uncultured_bacterium_	4																																		1							3
OTU000347_Bacteria_Firmicutes_Bacilli_Lactobacillales_Enterococcaceae_Vagococcus_Vagococcus_humatus	4
OTU000399_Bacteria_Armatimonadetes_Armatimonadia_Armatimonadales_uncultured_bacterium__	4																													1	1												2
OTU000405_Bacteria_Planctomycetes_Planctomycetacia_Pirellulales_Pirellulaceae_Pir4_lineage_Symbiodinium_sp._A1	4																												1							1
OTU000441_Bacteria_Bacteroidetes_Bacteroidia_Flavobacteriales_Crocinitomicaceae_Fluviicola_uncultured_Cytophagales_bacterium	4																														1
OTU000464_Bacteria_Proteobacteria_Deltaproteobacteria_Myxococcales_Phaselicystidaceae_Phaselicystis_uncultured_bacterium	4																																									1	1
OTU000468_Bacteria_Bacteroidetes_Bacteroidia_Flavobacteriales_Flavobacteriaceae_Flavobacterium_uncultured_bacterium	4																							4
OTU000508_Bacteria_Bacteroidetes_Bacteroidia_Sphingobacteriales_Sphingobacteriaceae_Pedobacter_Pedobacter_namyangjuensis	4																																			3		1
OTU000542_Bacteria_Fusobacteria_Fusobacteriia_Fusobacteriales_Fusobacteriaceae_Fusobacterium_uncultured_bacterium	4
OTU000617_Bacteria_Firmicutes_Bacilli_Lactobacillales_Enterococcaceae_Enterococcus_Enterococcus_faecalis_EnGen0404	4																																											2
OTU000620_Bacteria_Proteobacteria_Alphaproteobacteria_Rhizobiales_Rhizobiaceae_Allorhizobium-Neorhizobium-Pararhizobium-Rhizobium_uncultured_bacterium	4																															1						1			2
OTU000857_Bacteria_Planctomycetes_Planctomycetacia_Pirellulales_Pirellulaceae_Pirellula_uncultured_bacterium	4
OTU000957_Bacteria_Proteobacteria_Alphaproteobacteria_Rickettsiales_SM2D12_metagenome_	4																2																2
OTU001007_Bacteria_Armatimonadetes_Armatimonadia_Armatimonadales_Armatimonadaceae_Armatimonas_uncultured_bacterium	4
OTU001440_Bacteria_Proteobacteria_Gammaproteobacteria_Betaproteobacteriales_Rhodocyclaceae_Propionivibrio_uncultured_bacterium	4			4
OTU001623_Bacteria_Proteobacteria_Alphaproteobacteria_Sphingomonadales_Sphingomonadaceae_Sphingomonas_uncultured_bacterium	4																														1	3
OTU001837_Bacteria_Bacteroidetes_Bacteroidia_Cytophagales_Microscillaceae_uncultured_uncultured_bacterium	4
OTU002352_Bacteria_Proteobacteria_Alphaproteobacteria_Rhizobiales_Xanthobacteraceae_Bradyrhizobium_Bradyrhizobium_erythrophlei	4
OTU002361_Bacteria_Proteobacteria_Gammaproteobacteria_Pseudomonadales_Moraxellaceae_Acinetobacter_Acinetobacter_baumannii_ACICU	4
OTU002549_Bacteria_Proteobacteria_Alphaproteobacteria_Acetobacterales_Acetobacteraceae_Roseomonas_Acetobacteraceae_bacterium_SAP1007.2	4																																			3							1
OTU002666_Bacteria_Bacteroidetes_Bacteroidia_Cytophagales_Spirosomaceae_Flectobacillus_uncultured_Flectobacillus_sp.	4					4
OTU002672_Bacteria_Bacteroidetes_Bacteroidia_Cytophagales_Spirosomaceae_Arcicella_Arcicella_sp._7A-378	4														2										2
OTU002787_Bacteria_Proteobacteria_Alphaproteobacteria_Acetobacterales_Acetobacteraceae_Acidiphilium_uncultured_bacterium	4	2
OTU002810_Bacteria_Bacteroidetes_Bacteroidia_Sphingobacteriales_Sphingobacteriaceae_Pedobacter_uncultured_bacterium	4																							2			2
OTU002826_Bacteria_Proteobacteria_Gammaproteobacteria_Aeromonadales_Aeromonadaceae_Aeromonas_Aeromonas_sobria	4														2												2
OTU002830_Bacteria_Bacteroidetes_Bacteroidia_Flavobacteriales_Flavobacteriaceae_Flavobacterium_uncultured_Flavobacterium_sp.	4																																	3								1
OTU002837_Bacteria_Firmicutes_Clostridia_Clostridiales_Family_XI_Tepidimicrobium_Tepidimicrobium_sp._GRC1	4
OTU002865_Bacteria_Bacteroidetes_Bacteroidia_Flavobacteriales_Flavobacteriaceae_Flavobacterium_uncultured_bacterium	4	2																					2
OTU002885_Bacteria_Firmicutes_Clostridia_Clostridiales_Family_XII_Acidaminobacter_uncultured_Clostridiaceae_bacterium	4												2	2
OTU002949_Bacteria_Chloroflexi_Anaerolineae_RBG-13-54-9_uncultured_bacterium__	4
OTU002955_Bacteria_Proteobacteria_Gammaproteobacteria_Xanthomonadales_Xanthomonadaceae_Lysobacter_Luteimonas_sp._R-37032	4						4
OTU002957_Bacteria_Proteobacteria_Gammaproteobacteria_Alteromonadales_Colwelliaceae_Colwellia_Colwellia_sp._NF3-29	4
OTU002981_Bacteria_Actinobacteria_Actinobacteria_Corynebacteriales_Nocardiaceae_Williamsia_Williamsia_sp._MI-5.1_P43	4
OTU003012_Bacteria_Proteobacteria_Deltaproteobacteria_Myxococcales_P3OB-42_uncultured_bacterium_	4
OTU003014_Bacteria_Bacteroidetes_Bacteroidia_Sphingobacteriales_Sphingobacteriaceae_Mucilaginibacter_Mucilaginibacter_sp._PAMC_26640	4
OTU003017_Bacteria_Firmicutes_Bacilli_Lactobacillales_Carnobacteriaceae_Marinilactibacillus_uncultured_bacterium	4
OTU003030_Bacteria_Proteobacteria_Deltaproteobacteria_Myxococcales_Nannocystaceae_Nannocystis_metagenome	4																																													2
OTU003064_Bacteria_Dadabacteria_Dadabacteriia_Dadabacteriales_uncultured_bacterium__	4
OTU003070_Bacteria_Acidobacteria_Subgroup_6_uncultured_bacterium___	4
OTU003079_Bacteria_WPS-2_uncultured_bacterium____	4
OTU003089_Bacteria_Actinobacteria_Actinobacteria_Propionibacteriales_Nocardioidaceae_Nocardioides_Nocardioides_sp._Root240	4
OTU003104_Bacteria_Firmicutes_Bacilli_Lactobacillales_Streptococcaceae_Lactococcus_uncultured_bacterium	4
OTU003108_Bacteria_Proteobacteria_Alphaproteobacteria_Azospirillales_Azospirillales_Incertae_Sedis_Stella_metagenome	4																																											4
OTU003113_Bacteria_Proteobacteria_Deltaproteobacteria_Myxococcales_Sandaracinaceae_Sandaracinus_uncultured_bacterium	4
OTU003330_Bacteria_Bacteroidetes_Bacteroidia_Sphingobacteriales_Sphingobacteriaceae_Pedobacter_uncultured_bacterium	4																	2
OTU003350_Bacteria_Bacteroidetes_Bacteroidia_Cytophagales_Cytophagaceae_Cytophaga_uncultured_bacterium	4	2																			2
OTU003361_Bacteria_Bacteroidetes_Bacteroidia_Sphingobacteriales_Sphingobacteriaceae_Sphingobacterium_Sphingobacterium_thermophilum	4																								4
OTU003366_Bacteria_Proteobacteria_Deltaproteobacteria_Myxococcales_Sandaracinaceae_Sandaracinus_uncultured_bacterium	4															4
OTU003378_Bacteria_Proteobacteria_Gammaproteobacteria_Thiotrichales_Thiotrichaceae_uncultured_uncultured_bacterium	4																																			2
OTU003623_Bacteria_Proteobacteria_Alphaproteobacteria_Paracaedibacterales_Paracaedibacteraceae_Candidatus_Captivus_uncultured_bacterium	4														4
OTU003684_Bacteria_Proteobacteria_Gammaproteobacteria_Betaproteobacteriales_Burkholderiaceae_Pigmentiphaga_Mycobacterium_abscessus_subsp._abscessus	4																												1		3
OTU003700_Bacteria_Actinobacteria_Actinobacteria_Micrococcales_Microbacteriaceae_Agromyces_uncultured_bacterium	4																															3							1
OTU003707_Bacteria_Proteobacteria_Alphaproteobacteria_Sphingomonadales_Sphingomonadaceae_Sphingomonas_Sphingomonas-like_bacterium_B12	4																															2																	2
OTU003721_Bacteria_Bacteroidetes_Bacteroidia_Flavobacteriales_Crocinitomicaceae_Crocinitomix_uncultured_bacterium	4																														1			3
OTU003725_Bacteria_Proteobacteria_Deltaproteobacteria_Myxococcales_Polyangiaceae_Pajaroellobacter_uncultured_bacterium	4																																						2			2
OTU003726_Bacteria_Proteobacteria_Gammaproteobacteria_Betaproteobacteriales_Burkholderiaceae_Curvibacter_uncultured_bacterium	4																																										4
OTU003728_Bacteria_Actinobacteria_Acidimicrobiia_Microtrichales_uncultured_uncultured_bacterium_	4
OTU003736_Bacteria_Bacteroidetes_Bacteroidia_Bacteroidales_Barnesiellaceae_uncultured_uncultured_bacterium	4																																										4
OTU003768_Bacteria_Proteobacteria_Gammaproteobacteria_Diplorickettsiales_Diplorickettsiaceae_uncultured_uncultured_bacterium	4																																										1
OTU003804_Bacteria_Proteobacteria_Gammaproteobacteria_Xanthomonadales_Xanthomonadaceae_Luteimonas_uncultured_bacterium	4
OTU003883_Bacteria_Proteobacteria_Gammaproteobacteria_Betaproteobacteriales_Burkholderiaceae_Limnohabitans_uncultured_bacterium	4																																											4
OTU003911_Bacteria_Proteobacteria_Gammaproteobacteria_Betaproteobacteriales_Burkholderiaceae_Pigmentiphaga_uncultured_bacterium	4																														1
OTU003975_Bacteria_Bacteroidetes_Bacteroidia_Sphingobacteriales_NS11-12_marine_group_uncultured_bacterium_	4																																	4
OTU004135_Bacteria_Actinobacteria_Actinobacteria_Propionibacteriales_Nocardioidaceae_Nocardioides_uncultured_bacterium	4																																							4
OTU004148_Bacteria_Proteobacteria_Alphaproteobacteria_Rhodobacterales_Rhodobacteraceae_Rhodobacter_uncultured_bacterium	4					2														2
OTU004192_Bacteria_Proteobacteria_Deltaproteobacteria_Myxococcales_Haliangiaceae_Haliangium_uncultured_bacterium	4																																								4
OTU004358_Bacteria_Firmicutes_Bacilli_Bacillales_Bacillaceae_Bacillus_Bacillus_coagulans_2-6	4
OTU004452_Bacteria_Planctomycetes_Planctomycetacia_Gemmatales_Gemmataceae_Fimbriiglobus_uncultured_bacterium	4																																								4
OTU004546_Bacteria_Bacteroidetes_Bacteroidia_Cytophagales_Hymenobacteraceae_Hymenobacter_uncultured_bacterium	4
OTU004638_Bacteria_Proteobacteria_Gammaproteobacteria_Pseudomonadales_Moraxellaceae_Acinetobacter_Acinetobacter_sp._WCHA30	4
OTU005006_Bacteria_Proteobacteria_Gammaproteobacteria_Pseudomonadales_Pseudomonadaceae_Pseudomonas_uncultured_bacterium	4																			4
OTU005916_Bacteria_Proteobacteria_Gammaproteobacteria_Betaproteobacteriales_Burkholderiaceae_Massilia_Aquaspirillum_sp._HMF2936	4
OTU005988_Bacteria_Bacteroidetes_Bacteroidia_Cytophagales_Cyclobacteriaceae_Algoriphagus_Cyclobacterium_sp._V4.MS.32	4
OTU005989_Bacteria_Proteobacteria_Alphaproteobacteria_Rhodobacterales_Rhodobacteraceae_Paracoccus_uncultured_bacterium	4
OTU005996_Bacteria_Actinobacteria_Actinobacteria_Micrococcales_Dermabacteraceae_Brachybacterium_uncultured_organism	4
OTU006003_Bacteria_Patescibacteria_Gracilibacteria_Absconditabacteriales_(SR1)_metagenome__	4
OTU006178_Bacteria_Proteobacteria_Deltaproteobacteria_Myxococcales_Polyangiaceae_Sorangium_uncultured_bacterium	4
OTU006183_Bacteria_Proteobacteria_Gammaproteobacteria_Betaproteobacteriales_Burkholderiaceae_Sphaerotilus_uncultured_bacterium	4																		2								2
OTU006237_Bacteria_Bacteroidetes_Bacteroidia_Sphingobacteriales_Sphingobacteriaceae_Pedobacter_uncultured_Bacteroidetes_bacterium	4																	4
OTU006270_Bacteria_Bacteroidetes_Bacteroidia_Sphingobacteriales_env.OPS_17_metagenome_	4																							4
OTU006281_Bacteria_Proteobacteria_Gammaproteobacteria_Betaproteobacteriales_Nitrosomonadaceae_Nitrosomonas_uncultured_ammonia-oxidizing_bacterium	4																		2			2
OTU006311_Bacteria_Bacteroidetes_Bacteroidia_Chitinophagales_Chitinophagaceae_uncultured_uncultured_bacterium	4																																								4
OTU006318_Bacteria_Proteobacteria_Gammaproteobacteria_Betaproteobacteriales_Rhodocyclaceae_Azospira_uncultured_bacterium	4
OTU006358_Bacteria_Proteobacteria_Deltaproteobacteria_Myxococcales_Polyangiaceae_Pajaroellobacter_uncultured_Chondromyces_sp.	4
OTU006377_Bacteria_Proteobacteria_Alphaproteobacteria_uncultured_uncultured_Rhodospirillaceae_bacterium__	4
OTU006379_Bacteria_Proteobacteria_Deltaproteobacteria_PB19_metagenome__	4
OTU006387_Bacteria_Planctomycetes_OM190_uncultured_bacterium___	4
OTU006390_Bacteria_Proteobacteria_Deltaproteobacteria_Myxococcales_Phaselicystidaceae_Phaselicystis_uncultured_Polyangiaceae_bacterium	4																																															4
OTU006391_Bacteria_Proteobacteria_Alphaproteobacteria_Paracaedibacterales_Paracaedibacteraceae_Candidatus_Paracaedibacter_uncultured_alpha_proteobacterium	4																																															4
OTU006889_Bacteria_Verrucomicrobia_Verrucomicrobiae_Verrucomicrobiales_Verrucomicrobiaceae_uncultured_uncultured_bacterium	4					2																													2
OTU006892_Bacteria_Proteobacteria_Alphaproteobacteria_Rhizobiales_Beijerinckiaceae_Methylobacterium_uncultured_bacterium	4																																	4
OTU006914_Bacteria_Bacteroidetes_Bacteroidia_Chitinophagales_Saprospiraceae_uncultured_uncultured_bacterium	4																															2
OTU006923_Bacteria_Proteobacteria_Alphaproteobacteria_Rhizobiales_Beijerinckiaceae_Methylobacterium_Methylobacterium_adhaesivum	4																														1				3
OTU006939_Bacteria_Proteobacteria_Deltaproteobacteria_Bdellovibrionales_Bacteriovoracaceae_Peredibacter_uncultured_delta_proteobacterium	4																												2		2
OTU006943_Bacteria_Proteobacteria_Alphaproteobacteria_Rhizobiales_Rhizobiales_Incertae_Sedis_Phreatobacter_uncultured_bacterium	4																																	4
OTU006967_Bacteria_Bacteroidetes_Bacteroidia_Chitinophagales_Saprospiraceae_uncultured_uncultured_bacterium	4																																							4
OTU006986_Bacteria_Bacteroidetes_Bacteroidia_Flavobacteriales_Flavobacteriaceae_Flavobacterium_Flavobacterium_sp._WB_4.3-20	4																																		1								3
OTU007082_Bacteria_Proteobacteria_Gammaproteobacteria_Betaproteobacteriales_Burkholderiaceae_Janthinobacterium_uncultured_bacterium	4									4
OTU007083_Bacteria_Proteobacteria_Alphaproteobacteria_Sphingomonadales_Sphingomonadaceae_uncultured_uncultured_bacterium	4																													2						2
OTU007148_Bacteria_Firmicutes_Clostridia_Clostridiales_Clostridiaceae_1_Clostridium_sensu_stricto_7_Clostridium_botulinum	4
OTU007274_Bacteria_Proteobacteria_Gammaproteobacteria_EC3_uncultured_bacterium__	4
OTU007333_Bacteria_Proteobacteria_Deltaproteobacteria_Myxococcales_Polyangiaceae_Pajaroellobacter_uncultured_delta_proteobacterium	4
OTU007345_Bacteria_Proteobacteria_Alphaproteobacteria_Rhizobiales_Rhizobiales_Incertae_Sedis_Nordella_Nordella_oligomobilis	4																																														4
OTU007349_Bacteria_Proteobacteria_Alphaproteobacteria_Rhizobiales_Rhizobiales_Incertae_Sedis_Phreatobacter_uncultured_alpha_proteobacterium	4																																																4
OTU007683_Bacteria_Bacteroidetes_Bacteroidia_Flavobacteriales_Flavobacteriaceae_Flavobacterium_uncultured_bacterium	4										4
OTU007688_Bacteria_Proteobacteria_Alphaproteobacteria_Sphingomonadales_Sphingomonadaceae_Sphingomonas_Sphingomonas_sp._Ellin169	4
OTU007739_Bacteria_Bacteroidetes_Bacteroidia_Sphingobacteriales_Sphingobacteriaceae_Pedobacter_uncultured_bacterium	4																						4
OTU007824_Bacteria_Proteobacteria_Deltaproteobacteria_SAR324_clade(Marine_group_B)_metagenome__	4
OTU007853_Bacteria_Bacteroidetes_Bacteroidia_Chitinophagales_Chitinophagaceae_uncultured_uncultured_Bacteroidetes_bacterium	4
OTU007880_Bacteria_Bacteroidetes_Bacteroidia_Flavobacteriales_Flavobacteriaceae_Vitellibacter_uncultured_bacterium	4
OTU007889_Bacteria_Armatimonadetes_Fimbriimonadia_Fimbriimonadales_Fimbriimonadaceae_uncultured_bacterium_	4
OTU007892_Bacteria_Bacteroidetes_Bacteroidia_Cytophagales_Microscillaceae_uncultured_uncultured_Bacteroidetes_bacterium	4
OTU008058_Bacteria_Proteobacteria_Gammaproteobacteria_Vibrionales_Vibrionaceae_Photobacterium_Photobacterium_piscicola	4																																													4
OTU008238_Bacteria_Bacteroidetes_Bacteroidia_Sphingobacteriales_AKYH767_uncultured_bacterium_	4
OTU008243_Bacteria_Proteobacteria_Deltaproteobacteria_Oligoflexales_0319-6G20_uncultured_bacterium_	4																																									4
OTU008266_Bacteria_Proteobacteria_Deltaproteobacteria_Bdellovibrionales_Bacteriovoracaceae_Peredibacter_Bacteriovorax_sp._EPC3	4																												3		1
OTU008272_Bacteria_Proteobacteria_Gammaproteobacteria_Legionellales_Legionellaceae_Legionella_uncultured_bacterium	4
OTU008285_Bacteria_Proteobacteria_Gammaproteobacteria_Legionellales_Legionellaceae_Legionella_uncultured_gamma_proteobacterium	4
OTU008320_Bacteria_Proteobacteria_Deltaproteobacteria_Bdellovibrionales_Bdellovibrionaceae_Bdellovibrio_uncultured_bacterium	4																																												4
OTU008517_Bacteria_Patescibacteria_Parcubacteria_Candidatus_Nomurabacteria_uncultured_bacterium__	4																																															4
OTU008526_Bacteria_Firmicutes_Clostridia_Clostridiales_Clostridiaceae_1_Clostridium_sensu_stricto_10_uncultured_bacterium	4																									4
OTU008536_Bacteria_Proteobacteria_Deltaproteobacteria_Oligoflexales_0319-6G20_Bdellovibrionales_bacterium_GWC1_52_8_	4
OTU008722_Bacteria_Firmicutes_Clostridia_Clostridiales_Clostridiaceae_1_Fonticella_uncultured_Clostridiaceae_bacterium	4																																										4
OTU008823_Bacteria_Proteobacteria_Alphaproteobacteria_Sphingomonadales_Sphingomonadaceae_Sphingopyxis_uncultured_bacterium	4								2																							1		1
OTU009112_Bacteria_Proteobacteria_Gammaproteobacteria_Pseudomonadales_Moraxellaceae_[Agitococcus]_lubricus_group_metagenome	4																								4
OTU009147_Bacteria_Bacteroidetes_Bacteroidia_Flavobacteriales_Crocinitomicaceae_Crocinitomix_uncultured_bacterium	4																																						4
OTU009163_Bacteria_Bacteroidetes_Bacteroidia_Chitinophagales_Saprospiraceae_uncultured_uncultured_bacterium	4																																					1				3
OTU009213_Bacteria_Bacteroidetes_Bacteroidia_Cytophagales_Cytophagaceae_Cytophaga_uncultured_bacterium	4														2											2
OTU009431_Bacteria_Proteobacteria_Deltaproteobacteria_Bdellovibrionales_Bdellovibrionaceae_Bdellovibrio_uncultured_bacterium	4																																													4
OTU009436_Bacteria_Chloroflexi_Anaerolineae_RBG-13-54-9_uncultured_bacterium__	4
OTU009884_Bacteria_Proteobacteria_Alphaproteobacteria_Reyranellales_Reyranellaceae_Reyranella_uncultured_soil_bacterium	4		4
OTU009910_Bacteria_Bacteroidetes_Bacteroidia_Chitinophagales_uncultured_uncultured_bacterium_	4																																					1						3
OTU010064_Bacteria_Proteobacteria_Alphaproteobacteria_Caulobacterales_Caulobacteraceae_Caulobacter_metagenome	4															2										2
OTU010173_Bacteria_Proteobacteria_Alphaproteobacteria_Paracaedibacterales_Paracaedibacteraceae_Candidatus_Captivus_uncultured_bacterium	4
OTU010179_Bacteria_Proteobacteria_Alphaproteobacteria_Acetobacterales_Acetobacteraceae_Acidiphilium_uncultured_bacterium	4
OTU010180_Bacteria_Actinobacteria_Acidimicrobiia_Microtrichales_Microtrichaceae_uncultured_uncultured_actinobacterium	4
OTU010182_Bacteria_Chloroflexi_Chloroflexia_Chloroflexales_Chloroflexaceae_FFCH7168_uncultured_bacterium	4
OTU010184_Bacteria_Proteobacteria_Deltaproteobacteria_Myxococcales_Nannocystaceae_Nannocystis_metagenome	4
OTU010185_Bacteria_Proteobacteria_Gammaproteobacteria_Betaproteobacteriales_TRA3-20_uncultured_bacterium_	4
OTU010209_Bacteria_Proteobacteria_Gammaproteobacteria_Betaproteobacteriales_Burkholderiaceae_uncultured_uncultured_bacterium	4
OTU010362_Bacteria_Proteobacteria_Gammaproteobacteria_Vibrionales_Vibrionaceae_Photobacterium_uncultured_bacterium	4																							4
OTU010374_Bacteria_Bacteroidetes_Bacteroidia_Flavobacteriales_Flavobacteriaceae_Flavobacterium_Flavobacterium_sp._HMF3214	4	3																											1
OTU010383_Bacteria_Proteobacteria_Gammaproteobacteria_Betaproteobacteriales_Methylophilaceae_Methylophilus_uncultured_bacterium	4																									3														1
OTU010408_Bacteria_Bacteroidetes_Bacteroidia_Flavobacteriales_NS9_marine_group_metagenome_	4
OTU010418_Bacteria_Proteobacteria_Gammaproteobacteria_Vibrionales_Vibrionaceae_Photobacterium_uncultured_bacterium	4																									4
OTU010484_Bacteria_Bacteroidetes_Bacteroidia_Chitinophagales_uncultured_uncultured_Cytophagales_bacterium_	4																															1
OTU010527_Bacteria_Bacteroidetes_Bacteroidia_Sphingobacteriales_Sphingobacteriaceae_Pedobacter_uncultured_bacterium	4																																										1
OTU010530_Bacteria_Proteobacteria_Alphaproteobacteria_Sphingomonadales_Sphingomonadaceae_Sphingobium_uncultured_Sphingomonadaceae_bacterium	4															4
OTU010563_Bacteria_Epsilonbacteraeota_Campylobacteria_Campylobacterales_Arcobacteraceae_Arcobacter_unidentified	4											4
OTU010650_Bacteria_Bacteroidetes_Bacteroidia_Cytophagales_Hymenobacteraceae_Hymenobacter_Hymenobacter_sp._MD1	4																																					1	1	2
D2000063_Bacteria_Actinobacteriota_Actinobacteria_Corynebacteriales_Tsukamurellaceae_Tsukamurella_Tsukamurella___pulmonis	3																												3
D2000071_Bacteria_Firmicutes_Bacilli_Lactobacillales_Lactobacillaceae_Lactobacillus_uncultured___bacterium	3
D2000471_Bacteria_Firmicutes_Bacilli_Lactobacillales_Enterococcaceae_Enterococcus_Enterococcus___casseliflavus	3		3
D2000516_Bacteria_Proteobacteria_Gammaproteobacteria_Vibrionales_Vibrionaceae_Photobacterium_Photobacterium___phosphoreum	3
D2001015_Bacteria_Firmicutes_Bacilli_Lactobacillales_Carnobacteriaceae_Carnobacterium_uncultured___bacterium	3							3
D2003947_Bacteria_Proteobacteria_Gammaproteobacteria_Vibrionales_Vibrionaceae_Photobacterium_Photobacterium___sp._FLSCI	3																																				1
D2004104_Bacteria_Proteobacteria_Gammaproteobacteria_Vibrionales_Vibrionaceae_Photobacterium_uncultured___bacterium	3																																	3
D2004615_Bacteria_Proteobacteria_Gammaproteobacteria_Vibrionales_Vibrionaceae_Photobacterium_uncultured___bacterium	3
D2006172_Bacteria_Actinobacteriota_Actinobacteria_Corynebacteriales_Nocardiaceae_Rhodococcus_uncultured___bacterium	3
D2006183_Bacteria_Proteobacteria_Gammaproteobacteria_Vibrionales_Vibrionaceae_Photobacterium_uncultured___bacterium	3
D2006443_Bacteria_Actinobacteriota_Actinobacteria_Corynebacteriales_Nocardiaceae_Rhodococcus_uncultured___bacterium	3																				3
D2006485_Bacteria_Proteobacteria_Gammaproteobacteria_Vibrionales_Vibrionaceae_Photobacterium_uncultured___bacterium	3
OTU000266_Bacteria_Patescibacteria_Parcubacteria_Candidatus_Nomurabacteria_uncultured_bacterium__	3																												2														1
OTU000279_Bacteria_Proteobacteria_Gammaproteobacteria_Pseudomonadales_Moraxellaceae_Fluviicoccus_metagenome	3																																		1		1			1
OTU000363_Bacteria_Dependentiae_Babeliae_Babeliales_Vermiphilaceae_uncultured_bacterium_	3									2																												1
OTU000459_Bacteria_Proteobacteria_Gammaproteobacteria_Thiomicrospirales_Thioglobaceae_SUP05_cluster_uncultured_bacterium	3
OTU000512_Bacteria_Patescibacteria_Gracilibacteria_Absconditabacteriales_(SR1)_uncultured_bacterium__	3																														3
OTU000625_Bacteria_Firmicutes_Bacilli_Lactobacillales_Streptococcaceae_Streptococcus_Streptococcus_iniae	3																				3
OTU000627_Bacteria_Patescibacteria_Parcubacteria_Candidatus_Yonathbacteria_uncultured_bacterium__	3					2																																				1
OTU000706_Bacteria_Actinobacteria_Actinobacteria_Micrococcales_Microbacteriaceae_uncultured_bacterium_	3																											3
OTU000925_Bacteria_Proteobacteria_Alphaproteobacteria_Rickettsiales_Rickettsiaceae_uncultured_uncultured_bacterium	3																																		1								2
OTU000977_Bacteria_Proteobacteria_Alphaproteobacteria_Micavibrionales_uncultured_metagenome_	3																														3
OTU001048_Bacteria_Proteobacteria_Gammaproteobacteria_Betaproteobacteriales_Hydrogenophilaceae_Tepidiphilus_Tepidiphilus_margaritifer	3
OTU001299_Bacteria_Firmicutes_Bacilli_Bacillales_Bacillaceae_Bacillus_uncultured_bacterium	3													3
OTU001396_Bacteria_Bacteroidetes_Bacteroidia_Bacteroidales_Bacteroidaceae_Bacteroides_iron-reducing_bacterium_enrichment_culture_clone_HN56	3													3
OTU001698_Bacteria_Bacteroidetes_Bacteroidia_Cytophagales_Spirosomaceae_Pseudarcicella_metagenome	3																		3
OTU002656_Bacteria_Bacteroidetes_Bacteroidia_Cytophagales_Spirosomaceae_Dyadobacter_uncultured_bacterium	3																				3
OTU002668_Bacteria_Proteobacteria_Gammaproteobacteria_Pseudomonadales_Moraxellaceae_uncultured_bacterium_	3																			3
OTU002768_Bacteria_Actinobacteria_Actinobacteria_Propionibacteriales_Nocardioidaceae_Nocardioides_uncultured_bacterium	3																														1	1			1
OTU002789_Bacteria_Proteobacteria_Deltaproteobacteria_Bdellovibrionales_Bdellovibrionaceae_Bdellovibrio_metagenome	3					3
OTU002807_Bacteria_Proteobacteria_Deltaproteobacteria_Bdellovibrionales_Bdellovibrionaceae_OM27_clade_uncultured_bacterium	3																							3
OTU002816_Bacteria_Bacteroidetes_Bacteroidia_Chitinophagales_Chitinophagaceae_Parasediminibacterium_uncultured_bacterium	3																					3
OTU002828_Bacteria_Proteobacteria_Gammaproteobacteria_Aeromonadales_Aeromonadaceae_Aeromonas_Aeromonas_sobria	3															3
OTU002852_Bacteria_Proteobacteria_Alphaproteobacteria_Sphingomonadales_Sphingomonadaceae_Novosphingobium_uncultured_bacterium	3
OTU002874_Bacteria_Bacteroidetes_Bacteroidia_Chitinophagales_Saprospiraceae_uncultured_metagenome	3																								3
OTU002888_Bacteria_Proteobacteria_Gammaproteobacteria_Cellvibrionales_Cellvibrionaceae_Cellvibrio_uncultured_bacterium	3																					3
OTU002903_Bacteria_Firmicutes_Clostridia_Clostridiales_Clostridiaceae_1_Clostridium_sensu_stricto_8_uncultured_Firmicutes_bacterium	3																					3
OTU002909_Bacteria_Bacteroidetes_Bacteroidia_Cytophagales_Cyclobacteriaceae_uncultured_uncultured_bacterium	3																												3
OTU002937_Bacteria_Proteobacteria_Gammaproteobacteria_Aeromonadales_Aeromonadaceae_Aeromonas_Aeromonas_sobria	3																	3
OTU002944_Bacteria_Proteobacteria_Alphaproteobacteria_Elsterales_uncultured_metagenome_	3
OTU002964_Bacteria_Proteobacteria_Alphaproteobacteria_Rickettsiales_SM2D12_uncultured_bacterium_	3
OTU002970_Bacteria_Proteobacteria_Deltaproteobacteria_Myxococcales_Polyangiaceae_Pajaroellobacter_uncultured_bacterium	3
OTU003016_Bacteria_Proteobacteria_Gammaproteobacteria_Vibrionales_Vibrionaceae_Photobacterium_uncultured_bacterium	3
OTU003021_Bacteria_Proteobacteria_Gammaproteobacteria_Legionellales_Legionellaceae_Legionella_uncultured_bacterium	3
OTU003041_Bacteria_Proteobacteria_Alphaproteobacteria_Paracaedibacterales_Paracaedibacteraceae_Candidatus_Finniella_uncultured_bacterium	3																																											3
OTU003057_Bacteria_Verrucomicrobia_Verrucomicrobiae_Pedosphaerales_Pedosphaeraceae_uncultured_bacterium_	3																													1																	2
OTU003058_Bacteria_Chloroflexi_Chloroflexia_Thermomicrobiales_JG30-KF-CM45_metagenome_	3																																																3
OTU003084_Bacteria_WPS-2_uncultured_bacterium____	3
OTU003095_Bacteria_Bacteroidetes_Ignavibacteria_OPB56_metagenome__	3																																														3
OTU003096_Bacteria_Spirochaetes_Spirochaetia_Spirochaetales_Spirochaetaceae_uncultured_metagenome	3																																														3
OTU003097_Bacteria_Proteobacteria_Alphaproteobacteria_Rhodobacterales_Rhodobacteraceae_Pseudorhodobacter_uncultured_bacterium	3																																														3
OTU003100_Bacteria_Proteobacteria_Deltaproteobacteria_Myxococcales_Haliangiaceae_Haliangium_uncultured_bacterium	3																																															3
OTU003101_Bacteria_Proteobacteria_Deltaproteobacteria_Myxococcales_Polyangiaceae_uncultured_metagenome	3																																															3
OTU003106_Bacteria_Proteobacteria_Deltaproteobacteria_Bdellovibrionales_Bacteriovoracaceae_Peredibacter_metagenome	3																																													3
OTU003107_Bacteria_Proteobacteria_Gammaproteobacteria_uncultured_uncultured_bacterium__	3
OTU003180_Bacteria_Firmicutes_Bacilli_Lactobacillales_Carnobacteriaceae_Atopostipes_uncultured_feedlot_manure_bacterium_B5	3
OTU003303_Bacteria_Actinobacteria_Actinobacteria_Micrococcales_Microbacteriaceae_Leucobacter_Leucobacter_sp._Ag1	3
OTU003321_Bacteria_Cyanobacteria_Melainabacteria_Obscuribacterales_uncultured_bacterium__	3								3
OTU003324_Bacteria_Proteobacteria_Gammaproteobacteria_Gammaproteobacteria_Incertae_Sedis_Unknown_Family_uncultured_bacterium_	3																										3
OTU003344_Bacteria_Patescibacteria_Parcubacteria_Candidatus_Nomurabacteria_Parcubacteria_bacterium_RAAC4_OD1_1__	3
OTU003353_Bacteria_Bacteroidetes_Bacteroidia_Cytophagales_Spirosomaceae_Arcicella_Arcicella_sp._7A-626	3									3
OTU003367_Bacteria_Patescibacteria_Parcubacteria_Candidatus_Kaiserbacteria_uncultured_bacterium__	3								3
OTU003372_Bacteria_Bacteroidetes_Bacteroidia_Sphingobacteriales_Sphingobacteriaceae_Solitalea_uncultured_bacterium	3								3
OTU003533_Bacteria_Proteobacteria_Deltaproteobacteria_Bdellovibrionales_Bdellovibrionaceae_Bdellovibrio_Bdellovibrionales_bacterium_RIFCSPHIGHO2_01_FULL_40_29	3
OTU003608_Bacteria_Proteobacteria_Alphaproteobacteria_Rickettsiales_Rickettsiaceae_uncultured_metagenome	3																																									3
OTU003654_Bacteria_Verrucomicrobia_Verrucomicrobiae_Verrucomicrobiales_Verrucomicrobiaceae_uncultured_uncultured_bacterium	3																															1
OTU003693_Bacteria_Actinobacteria_Actinobacteria_Corynebacteriales_Nocardiaceae_Gordonia_Gordonia_sp._CCUG_60728	3																																													3
OTU003711_Bacteria_Proteobacteria_Gammaproteobacteria_Betaproteobacteriales_Nitrosomonadaceae_Nitrosomonas_uncultured_bacterium	3																																3
OTU003712_Bacteria_Bacteroidetes_Bacteroidia_Flavobacteriales_Crocinitomicaceae_Crocinitomix_uncultured_bacterium	3																															3
OTU003717_Bacteria_Actinobacteria_Actinobacteria_Propionibacteriales_Nocardioidaceae_Nocardioides_uncultured_bacterium	3																													3
OTU003735_Bacteria_Firmicutes_Bacilli_Bacillales_Thermoactinomycetaceae_Baia_Geothermomicrobium_sp.	3																																									3
OTU003748_Bacteria_Bacteroidetes_Bacteroidia_Chitinophagales_Saprospiraceae_uncultured_uncultured_bacterium	3																																3
OTU003779_Bacteria_Bacteroidetes_Bacteroidia_Chitinophagales_Chitinophagaceae_uncultured_metagenome	3
OTU003795_Bacteria_Chloroflexi_Anaerolineae_RBG-13-54-9_uncultured_bacterium__	3
OTU003802_Bacteria_Planctomycetes_Planctomycetacia_Gemmatales_Gemmataceae_uncultured_uncultured_planctomycete	3
OTU003807_Bacteria_Cyanobacteria_Oxyphotobacteria_Nostocales_Chroococcidiopsaceae_Aliterella_CENA595_Oreochromis_niloticus_(Nile_tilapia)	3
OTU003818_Bacteria_Proteobacteria_Alphaproteobacteria_Rickettsiales_Rickettsiaceae_uncultured_metagenome	3
OTU003843_Bacteria_Bacteroidetes_Bacteroidia_Flavobacteriales_NS9_marine_group_uncultured_bacterium_	3																																											3
OTU003852_Bacteria_Acidobacteria_Blastocatellia_(Subgroup_4)_43793_uncultured_Acidobacteria_bacterium__	3																																											3
OTU003856_Bacteria_Proteobacteria_Alphaproteobacteria_Rhodobacterales_Rhodobacteraceae_Defluviimonas_metagenome	3																																													3
OTU003869_Bacteria_Proteobacteria_Gammaproteobacteria_Thiomicrospirales_Thioglobaceae_SUP05_cluster_uncultured_bacterium	3																																		3
OTU003870_Bacteria_Verrucomicrobia_Verrucomicrobiae_Opitutales_Opitutaceae_Cephaloticoccus_uncultured_Verrucomicrobia_bacterium	3
OTU003879_Bacteria_Proteobacteria_Alphaproteobacteria_uncultured_metagenome__	3
OTU003893_Bacteria_Bacteroidetes_Bacteroidia_Chitinophagales_Saprospiraceae_uncultured_uncultured_bacterium	3
OTU003904_Bacteria_Proteobacteria_Gammaproteobacteria_Betaproteobacteriales_Burkholderiaceae_Duganella_uncultured_Burkholderiales_bacterium	3
OTU003912_Bacteria_Planctomycetes_Planctomycetacia_Planctomycetales_uncultured_metagenome_	3
OTU003933_Bacteria_Bacteroidetes_Bacteroidia_Flavobacteriales_Crocinitomicaceae_Crocinitomix_uncultured_bacterium	3																														3
OTU003937_Bacteria_Verrucomicrobia_Verrucomicrobiae_Pedosphaerales_Pedosphaeraceae_metagenome_	3																																						3
OTU003964_Bacteria_Proteobacteria_Gammaproteobacteria_Betaproteobacteriales_Burkholderiaceae_Achromobacter_Achromobacter_sp._f1	3																																												3
OTU003976_Bacteria_Proteobacteria_Gammaproteobacteria_Pseudomonadales_Moraxellaceae_uncultured_uncultured_bacterium	3																													3
OTU003981_Bacteria_Bacteroidetes_Bacteroidia_Flavobacteriales_Weeksellaceae_Chryseobacterium_Chryseobacterium_frigidisoli	3																																							3
OTU003989_Bacteria_Planctomycetes_Planctomycetacia_Gemmatales_Gemmataceae_Zavarzinella_uncultured_bacterium	3																																							3
OTU004035_Bacteria_Verrucomicrobia_Verrucomicrobiae_Verrucomicrobiales_Rubritaleaceae_Luteolibacter_uncultured_bacterium	3																																		3
OTU004050_Bacteria_Proteobacteria_Deltaproteobacteria_Myxococcales_Phaselicystidaceae_Phaselicystis_uncultured_bacterium	3																																		3
OTU004052_Bacteria_Bacteroidetes_Bacteroidia_Flavobacteriales_Crocinitomicaceae_Crocinitomix_uncultured_bacterium	3																																							3
OTU004053_Bacteria_Actinobacteria_Actinobacteria_Micrococcales_Intrasporangiaceae_Aquipuribacter_uncultured_bacterium	3																																		3
OTU004059_Bacteria_Proteobacteria_Gammaproteobacteria_Betaproteobacteriales_Burkholderiaceae_uncultured_uncultured_bacterium	3																																		3
OTU004089_Bacteria_Proteobacteria_Gammaproteobacteria_Gammaproteobacteria_Incertae_Sedis_Unknown_Family_Candidatus_Ovatusbacter_uncultured_bacterium	3																																		1
OTU004547_Bacteria_Proteobacteria_Gammaproteobacteria_Legionellales_Legionellaceae_Legionella_uncultured_bacterium	3																																							1					2
OTU004654_Bacteria_Proteobacteria_Gammaproteobacteria_Enterobacteriales_Enterobacteriaceae_Enterobacter_Enterobacter_cloacae	3																																															3
OTU005138_Bacteria_Proteobacteria_Gammaproteobacteria_Vibrionales_Vibrionaceae_Aliivibrio_Vibrio_sp._cann.2.6	3																								3
OTU005434_Bacteria_Fusobacteria_Fusobacteriia_Fusobacteriales_Fusobacteriaceae_Cetobacterium_uncultured_bacterium	3															3
OTU005439_Bacteria_Proteobacteria_Gammaproteobacteria_Betaproteobacteriales_Burkholderiaceae_Limnobacter_uncultured_bacterium	3
OTU005468_Bacteria_Fusobacteria_Fusobacteriia_Fusobacteriales_Fusobacteriaceae_Cetobacterium_uncultured_bacterium	3														3
OTU005527_Bacteria_Actinobacteria_Actinobacteria_Corynebacteriales_Corynebacteriaceae_Corynebacterium_1_Corynebacterium_callunae	3																								3
OTU005819_Bacteria_Actinobacteria_Acidimicrobiia_IMCC26256_uncultured_bacterium__	3
OTU005942_Bacteria_Proteobacteria_Deltaproteobacteria_Myxococcales_Blfdi19_metagenome_	3																																			1					2
OTU005993_Bacteria_Proteobacteria_Alphaproteobacteria_Micavibrionales_Micavibrionaceae_uncultured_uncultured_bacterium	3
OTU006006_Bacteria_Actinobacteria_Actinobacteria_Propionibacteriales_Nocardioidaceae_Nocardioides_Nocardioides_lentus	3
OTU006130_Bacteria_Planctomycetes_Planctomycetacia_Gemmatales_Gemmataceae_Gemmata_uncultured_Gemmata_sp.	3																																						1
OTU006137_Bacteria_Bacteroidetes_Bacteroidia_Chitinophagales_Saprospiraceae_uncultured_uncultured_bacterium	3
OTU006151_Bacteria_Proteobacteria_Gammaproteobacteria_Betaproteobacteriales_Burkholderiaceae_CM1G08_uncultured_bacterium	3
OTU006280_Bacteria_Firmicutes_Clostridia_Clostridiales_Clostridiaceae_1_Clostridium_sensu_stricto_13_uncultured_bacterium	3																3
OTU006290_Bacteria_Bacteroidetes_Bacteroidia_Cytophagales_Microscillaceae_uncultured_uncultured_soil_bacterium	3
OTU006314_Bacteria_Proteobacteria_Alphaproteobacteria_Sphingomonadales_Sphingomonadaceae_Novosphingobium_uncultured_alpha_proteobacterium	3					3
OTU006353_Bacteria_Proteobacteria_Deltaproteobacteria_Bdellovibrionales_Bdellovibrionaceae_Bdellovibrio_uncultured_bacterium	3				3
OTU006385_Bacteria_Proteobacteria_Gammaproteobacteria_Diplorickettsiales_Diplorickettsiaceae_Aquicella_uncultured_gamma_proteobacterium	3
OTU006389_Bacteria_Proteobacteria_Deltaproteobacteria_Syntrophobacterales_Syntrophaceae_uncultured_uncultured_bacterium	3																																																3
OTU006408_Bacteria_Proteobacteria_Gammaproteobacteria_Betaproteobacteriales_Burkholderiaceae_Janthinobacterium_uncultured_bacterium	3			3
OTU006594_Bacteria_Firmicutes_Bacilli_Bacillales_Staphylococcaceae_Staphylococcus_uncultured_bacterium	3																										3
OTU006727_Bacteria_Proteobacteria_Gammaproteobacteria_Pseudomonadales_Moraxellaceae_Acinetobacter_Acinetobacter_sp._K7SC-8A	3							3
OTU006867_Bacteria_Proteobacteria_Gammaproteobacteria_Betaproteobacteriales_Burkholderiaceae_Leptothrix_uncultured_beta_proteobacterium	3																															2	1
OTU006869_Bacteria_Actinobacteria_Acidimicrobiia_Microtrichales_Microtrichaceae_uncultured_uncultured_bacterium	3																																									3
OTU006879_Bacteria_Actinobacteria_Actinobacteria_Corynebacteriales_Corynebacteriaceae_Corynebacterium_1_uncultured_bacterium	3																																		3
OTU006883_Bacteria_Proteobacteria_Gammaproteobacteria_Betaproteobacteriales_Neisseriaceae_uncultured_uncultured_bacterium	3																																							3
OTU006952_Bacteria_Proteobacteria_Gammaproteobacteria_Cellvibrionales_Cellvibrionaceae_Cellvibrio_metagenome	3																						2												1
OTU006976_Bacteria_Planctomycetes_Planctomycetacia_Planctomycetales_Schlesneriaceae_Planctopirus_Planctomyces_sp._599	3																																							3
OTU006979_Bacteria_Chloroflexi_Anaerolineae_RBG-13-54-9_uncultured_bacterium__	3																																							1									2
OTU007018_Bacteria_Bacteroidetes_Bacteroidia_Chitinophagales_Chitinophagaceae_Lacibacter_uncultured_bacterium	3																																		2								1
OTU007020_Bacteria_Proteobacteria_Alphaproteobacteria_Rhodobacterales_Rhodobacteraceae_Ketogulonicigenium_Ketogulonicigenium_vulgare	3																																		3
OTU007071_Bacteria_Bacteroidetes_Bacteroidia_Chitinophagales_uncultured_uncultured_bacterium_	3																																								2		1
OTU007238_Bacteria_Proteobacteria_Alphaproteobacteria_Rickettsiales_SM2D12_metagenome_	3
OTU007329_Bacteria_Proteobacteria_Gammaproteobacteria_Betaproteobacteriales_Burkholderiaceae_Limnohabitans_uncultured_bacterium	3
OTU007330_Bacteria_Planctomycetes_Planctomycetacia_Gemmatales_Gemmataceae_Fimbriiglobus_uncultured_bacterium	3
OTU007337_Bacteria_Proteobacteria_Gammaproteobacteria_Betaproteobacteriales_Burkholderiaceae_Massilia_Aquaspirillum_sp._HMF2936	3
OTU007338_Bacteria_Planctomycetes_Phycisphaerae_Phycisphaerales_Phycisphaeraceae_SM1A02_iron-reducing_bacterium_enrichment_culture_clone_HN122	3
OTU007342_Bacteria_Planctomycetes_Planctomycetacia_Pirellulales_Pirellulaceae_Pirellula_uncultured_bacterium	3
OTU007343_Bacteria_Proteobacteria_Gammaproteobacteria_Coxiellales_Coxiellaceae_Coxiella_uncultured_bacterium	3
OTU007720_Bacteria_Gemmatimonadetes_Gemmatimonadetes_Gemmatimonadales_Gemmatimonadaceae_Gemmatimonas_wastewater_metagenome	3
OTU007728_Bacteria_Proteobacteria_Alphaproteobacteria_Sphingomonadales_Sphingomonadaceae_Sphingomonas_uncultured_soil_bacterium	3																									2					1
OTU007754_Bacteria_Proteobacteria_Alphaproteobacteria_Sphingomonadales_Sphingomonadaceae_uncultured_uncultured_bacterium	3																																			3
OTU007825_Bacteria_Spirochaetes_Leptospirae_Leptospirales_Leptospiraceae_Leptospira_Leptospira_wolbachii_serovar_Codice_str._CDC	3
OTU007872_Bacteria_Armatimonadetes_Fimbriimonadia_Fimbriimonadales_Fimbriimonadaceae_uncultured_microorganism_	3
OTU007878_Bacteria_Proteobacteria_Gammaproteobacteria_Thiomicrospirales_Thioglobaceae_SUP05_cluster_uncultured_bacterium	3																																												3
OTU007882_Bacteria_Bacteroidetes_Bacteroidia_Cytophagales_Microscillaceae_uncultured_uncultured_bacterium	3
OTU007977_Bacteria_Armatimonadetes_Fimbriimonadia_Fimbriimonadales_Fimbriimonadaceae_uncultured_bacterium_	3
OTU008196_Bacteria_Proteobacteria_Alphaproteobacteria_Rhizobiales_Pleomorphomonadaceae_Pleomorphomonas_proteobacterium_KCB90	3
OTU008200_Bacteria_Proteobacteria_Deltaproteobacteria_Myxococcales_MSB-4B10_uncultured_bacterium_	3																																														3
OTU008332_Bacteria_Actinobacteria_Acidimicrobiia_Microtrichales_Microtrichaceae_uncultured_uncultured_actinobacterium	3																																							3
OTU008487_Bacteria_Patescibacteria_Parcubacteria_uncultured_Parcubacteria_group_bacterium___	3			3
OTU008502_Bacteria_Patescibacteria_Saccharimonadia_Saccharimonadales_Saccharimonadaceae_uncultured_bacterium_	3
OTU008515_Bacteria_Chloroflexi_Anaerolineae_SBR1031_wastewater_metagenome__	3
OTU008593_Bacteria_Proteobacteria_Gammaproteobacteria_Betaproteobacteriales_Burkholderiaceae_uncultured_uncultured_bacterium	3
OTU008672_Bacteria_Chloroflexi_Anaerolineae_SBR1031_A4b_metagenome_	3
OTU008789_Bacteria_Bacteroidetes_Bacteroidia_Flavobacteriales_Flavobacteriaceae_Flavobacterium_Flavobacterium_pectinovorum	3																																				3
OTU008793_Bacteria_Bacteroidetes_Bacteroidia_Chitinophagales_Chitinophagaceae_uncultured_uncultured_bacterium	3																												3
OTU008813_Bacteria_Proteobacteria_Deltaproteobacteria_Bdellovibrionales_Bdellovibrionaceae_Bdellovibrio_Bdellovibrionales_bacterium_RIFCSPHIGHO2_01_FULL_40_29	3																												1
OTU009068_Bacteria_Proteobacteria_Alphaproteobacteria_Rhizobiales_Rhizobiaceae_Allorhizobium-Neorhizobium-Pararhizobium-Rhizobium_uncultured_bacterium	3				3
OTU009135_Bacteria_Proteobacteria_Gammaproteobacteria_Betaproteobacteriales_Burkholderiaceae_Herminiimonas_uncultured_bacterium	3
OTU009194_Bacteria_Proteobacteria_Alphaproteobacteria_Micavibrionales_uncultured_metagenome_	3
OTU009219_Bacteria_Bacteroidetes_Bacteroidia_Chitinophagales_uncultured_uncultured_bacterium_	3
OTU009435_Bacteria_Proteobacteria_Gammaproteobacteria_Betaproteobacteriales_Burkholderiaceae_uncultured_uncultured_bacterium	3																																1
OTU009484_Bacteria_Bacteroidetes_Bacteroidia_Flavobacteriales_NS9_marine_group_uncultured_bacterium_	3																																														3
OTU009862_Bacteria_Proteobacteria_Gammaproteobacteria_Betaproteobacteriales_Neisseriaceae_uncultured_uncultured_beta_proteobacterium	3																														3
OTU009886_Bacteria_Bacteroidetes_Bacteroidia_Flavobacteriales_Crocinitomicaceae_Crocinitomix_uncultured_bacterium	3																															3
OTU009896_Bacteria_Proteobacteria_Gammaproteobacteria_Betaproteobacteriales_Burkholderiaceae_Candidatus_Vidania_Candidatus_Vidania_fulgoroideae	3
OTU009903_Bacteria_Proteobacteria_Alphaproteobacteria_Rhizobiales_Beijerinckiaceae_Methylobacterium_uncultured_bacterium	3																																			1				2
OTU010023_Bacteria_Proteobacteria_Gammaproteobacteria_Pseudomonadales_Pseudomonadaceae_Pseudomonas_uncultured_bacterium	3
OTU010167_Bacteria_Firmicutes_Clostridia_Clostridiales_Clostridiaceae_1_Clostridium_sensu_stricto_15_Clostridium_cochlearium	3
OTU010172_Bacteria_Firmicutes_Clostridia_Clostridiales_Clostridiaceae_1_Clostridium_sensu_stricto_9_uncultured_Clostridiaceae_bacterium	3																																						3
OTU010174_Bacteria_Proteobacteria_Gammaproteobacteria_Betaproteobacteriales_Burkholderiaceae_MWH-UniP1_aquatic_group_uncultured_bacterium	3
OTU010181_Bacteria_FBP_metagenome____	3
OTU010409_Bacteria_Proteobacteria_Gammaproteobacteria_Vibrionales_Vibrionaceae_Photobacterium_uncultured_bacterium	3																										3
OTU010426_Bacteria_Bacteroidetes_Bacteroidia_Cytophagales_Spirosomaceae_Arcicella_Arcicella_sp._7A-626	3																		3
OTU010433_Bacteria_Proteobacteria_Deltaproteobacteria_Bdellovibrionales_Bdellovibrionaceae_Bdellovibrio_uncultured_bacterium	3										3
OTU010564_Bacteria_Proteobacteria_Alphaproteobacteria_Paracaedibacterales_Paracaedibacteraceae_uncultured_uncultured_bacterium	3																				3
OTU010592_Bacteria_Proteobacteria_Deltaproteobacteria_Myxococcales_Blfdi19_uncultured_bacterium_	3																										3
OTU010597_Bacteria_Proteobacteria_Gammaproteobacteria_CHAB-XI-27_uncultured_bacterium__	3																				3
OTU010617_Bacteria_Proteobacteria_Gammaproteobacteria_Betaproteobacteriales_Burkholderiaceae_uncultured_uncultured_bacterium	3																												1															2
OTU010681_Bacteria_Bacteroidetes_Bacteroidia_Sphingobacteriales_Sphingobacteriaceae_Pedobacter_uncultured_bacterium	3																												3
OTU010693_Bacteria_Proteobacteria_Gammaproteobacteria_Xanthomonadales_Xanthomonadaceae_Luteimonas_uncultured_bacterium	3
OTU010708_Bacteria_Patescibacteria_Saccharimonadia_Saccharimonadales_uncultured_bacterium__	3																												1	2
OTU010718_Bacteria_Actinobacteria_Actinobacteria_Micrococcales_Intrasporangiaceae_Intrasporangium_uncultured_bacterium	3
OTU010755_Bacteria_Actinobacteria_Actinobacteria_Propionibacteriales_Nocardioidaceae_Nocardioides_Nocardioides_szechwanensis	3
D2000208_Bacteria_Proteobacteria_Alphaproteobacteria_Rhizobiales_Pleomorphomonadaceae_Pleomorphomonas_Pleomorphomonas___oryzae_DSM_16300	2											2
D2000543_Bacteria_Firmicutes_Bacilli_Lactobacillales_Enterococcaceae_Enterococcus_Enterococcus___phoeniculicola_ATCC_BAA-412	2																																														2
D2000576_Bacteria_Proteobacteria_Gammaproteobacteria_Enterobacterales_Yersiniaceae_Serratia_Serratia___sp._P2ACOL2	2																																											2
D2000577_Bacteria_Firmicutes_Bacilli_Bacillales_Bacillaceae_Bacillus_Bacillus___smithii	2
D2000982_Bacteria_Proteobacteria_Gammaproteobacteria_Vibrionales_Vibrionaceae_Photobacterium_Photobacterium___phosphoreum	2																																				2
D2001021_Bacteria_Proteobacteria_Gammaproteobacteria_Vibrionales_Vibrionaceae_Photobacterium_uncultured___bacterium	2
D2001128_Bacteria_Proteobacteria_Gammaproteobacteria_Vibrionales_Vibrionaceae_Photobacterium_uncultured___bacterium	2																					2
D2001566_Bacteria_Spirochaetota_Brevinematia_Brevinematales_Brevinemataceae_Brevinema_uncultured___bacterium	2																																				2
D2002468_Bacteria_Proteobacteria_Gammaproteobacteria_Vibrionales_Vibrionaceae_Photobacterium_Photobacterium___phosphoreum	2																				2
D2003218_Bacteria_Firmicutes_Bacilli_Staphylococcales_Staphylococcaceae_Staphylococcus_uncultured___bacterium	2
D2003884_Bacteria_Proteobacteria_Gammaproteobacteria_Enterobacterales_Enterobacteriaceae_Salmonella_Salmonella___enterica	2
D2004093_Bacteria_Proteobacteria_Gammaproteobacteria_Enterobacterales_Enterobacteriaceae_Escherichia-Shigella_Citrobacter___koseri	2																																														2
D2004408_Bacteria_Firmicutes_Bacilli_Lactobacillales_Enterococcaceae_Enterococcus_Enterococcus___casseliflavus	2
D2004472_Bacteria_Firmicutes_Bacilli_Lactobacillales_Enterococcaceae_Enterococcus_Enterococcus___phoeniculicola_ATCC_BAA-412	2
D2004632_Bacteria_Firmicutes_Clostridia_Clostridiales_Clostridiaceae_Clostridium____sensu_stricto_18_Clostridium_tepidum	2																								2
D2004825_Bacteria_Proteobacteria_Gammaproteobacteria_Vibrionales_Vibrionaceae_Photobacterium_uncultured___bacterium	2																																														2
D2005042_Bacteria_Proteobacteria_Gammaproteobacteria_Burkholderiales_Burkholderiaceae_Cupriavidus_uncultured___bacterium	2	2
D2005113_Bacteria_Proteobacteria_Gammaproteobacteria_Enterobacterales_Enterobacteriaceae_Raoultella_Raoultella___ornithinolytica	2
D2005208_Bacteria_Proteobacteria_Gammaproteobacteria_Burkholderiales_Comamonadaceae_Comamonas_uncultured___Comamonas_sp.	2																														2
D2005311_Bacteria_Proteobacteria_Gammaproteobacteria_Enterobacterales_Yersiniaceae_Serratia_Serratia___sp._P2ACOL2	2			2
D2005767_Bacteria_Proteobacteria_Gammaproteobacteria_Vibrionales_Vibrionaceae_Photobacterium_Photobacterium___phosphoreum	2
D2006088_Bacteria_Proteobacteria_Gammaproteobacteria_Vibrionales_Vibrionaceae_Photobacterium_Photobacterium___phosphoreum	2			2
D2006979_Bacteria_Actinobacteriota_Actinobacteria_Pseudonocardiales_Pseudonocardiaceae_Pseudonocardia_uncultured___bacterium	2
D2007186_Bacteria_Proteobacteria_Gammaproteobacteria_Burkholderiales_Neisseriaceae_Kingella_uncultured___bacterium	2	2
D2007255_Bacteria_Proteobacteria_Gammaproteobacteria_Vibrionales_Vibrionaceae_Photobacterium_Photobacterium___sp._FLSCI	2																																				2
D2007463_Bacteria_Proteobacteria_Gammaproteobacteria_Aeromonadales_Aeromonadaceae_Aeromonas_Aeromonas___eucrenophila	2
D2009129_Bacteria_Proteobacteria_Gammaproteobacteria_Xanthomonadales_Xanthomonadaceae_Stenotrophomonas_uncultured___bacterium	2
OTU000024_Bacteria_Proteobacteria_Gammaproteobacteria_Nitrococcales_Nitrococcaceae_Halopeptonella_uncultured_Ectothiorhodospiraceae_bacterium	2
OTU000103_Bacteria_Proteobacteria_Gammaproteobacteria_Betaproteobacteriales_Neisseriaceae_uncultured_uncultured_bacterium	2																																																2
OTU000113_Bacteria_Proteobacteria_Gammaproteobacteria_Betaproteobacteriales_Burkholderiaceae_Tepidimonas_uncultured_Tepidimonas_sp.	2																								2
OTU000169_Bacteria_Proteobacteria_Gammaproteobacteria_Oceanospirillales_Halomonadaceae_Halomonas_uncultured_bacterium	2
OTU000277_Bacteria_Firmicutes_Clostridia_Clostridiales_Peptostreptococcaceae_Paraclostridium_Paraclostridium_bifermentans_ATCC_19299	2																				2
OTU000324_Bacteria_Firmicutes_Bacilli_Bacillales_Bacillaceae_Anoxybacillus_Anoxybacillus_flavithermus_subsp._flavithermus	2
OTU000381_Bacteria_Proteobacteria_Alphaproteobacteria_Caedibacterales_Caedibacteraceae_Caedibacter_Caedibacter_caryophilus	2
OTU000460_Bacteria_Planctomycetes_Phycisphaerae_Tepidisphaerales_Tepidisphaeraceae_Tepidisphaera_uncultured_bacterium	2																																				2
OTU000463_Bacteria_Bacteroidetes_Bacteroidia_Bacteroidales_Bacteroidaceae_Bacteroides_Bacteroides_neonati	2
OTU000515_Bacteria_Verrucomicrobia_Verrucomicrobiae_Opitutales_Opitutaceae_Opitutus_uncultured_bacterium	2																																					2
OTU000659_Bacteria_Planctomycetes_Planctomycetacia_Gemmatales_Gemmataceae_Gemmata_uncultured_bacterium	2
OTU000673_Bacteria_Proteobacteria_Alphaproteobacteria_Caulobacterales_Hyphomonadaceae_Hyphomonas_uncultured_Hyphomonas_sp.	2																														2
OTU000738_Bacteria_Dependentiae_Babeliae_Babeliales_uncultured_bacterium__	2																															1					1
OTU000754_Bacteria_Actinobacteria_Actinobacteria_Corynebacteriales_Corynebacteriaceae_Corynebacterium_1_Corynebacterium_pseudogenitalium	2																											2
OTU000762_Bacteria_Patescibacteria_Parcubacteria_Candidatus_Kaiserbacteria_metagenome__	2
OTU000805_Bacteria_Proteobacteria_Deltaproteobacteria_Bradymonadales_uncultured_bacterium__	2	2
OTU000837_Bacteria_Bacteroidetes_Ignavibacteria_OPB56_metagenome__	2																																								2
OTU000950_Bacteria_Actinobacteria_Acidimicrobiia_Microtrichales_uncultured_uncultured_bacterium_	2																													2
OTU000954_Bacteria_Proteobacteria_Deltaproteobacteria_Oligoflexales_Oligoflexaceae_uncultured_uncultured_bacterium	2																														1							1
OTU001182_Bacteria_Bacteroidetes_Bacteroidia_Cytophagales_Hymenobacteraceae_Hymenobacter_Hymenobacter_sp._CCM_8649	2																									2
OTU001191_Bacteria_Proteobacteria_Gammaproteobacteria_Xanthomonadales_Xanthomonadaceae_Pseudoxanthomonas_uncultured_bacterium	2																											2
OTU001308_Bacteria_Proteobacteria_Alphaproteobacteria_Sphingomonadales_Sphingomonadaceae_Sphingobium_Sphingobium_yanoikuyae_ATCC_51230	2																							2
OTU001335_Bacteria_Proteobacteria_Alphaproteobacteria_Rhodobacterales_Rhodobacteraceae_Paracoccus_uncultured_bacterium	2																							2
OTU001340_Bacteria_Proteobacteria_Gammaproteobacteria_Vibrionales_Vibrionaceae_Photobacterium_uncultured_bacterium	2
OTU001344_Bacteria_Proteobacteria_Gammaproteobacteria_Pseudomonadales_Moraxellaceae_Enhydrobacter_metagenome	2																																															2
OTU001411_Bacteria_Bacteroidetes_Bacteroidia_Flavobacteriales_Flavobacteriaceae_Flavobacterium_uncultured_Cytophaga_sp.	2																2
OTU001441_Bacteria_Firmicutes_Bacilli_Bacillales_Listeriaceae_Brochothrix_uncultured_bacterium	2
OTU001465_Bacteria_Proteobacteria_Gammaproteobacteria_Vibrionales_Vibrionaceae_Aliivibrio_Aliivibrio_wodanis	2												2
OTU001717_Bacteria_Proteobacteria_Gammaproteobacteria_Legionellales_Legionellaceae_Legionella_uncultured_bacterium	2							2
OTU001920_Bacteria_Actinobacteria_Actinobacteria_Micrococcales_Micrococcaceae_Glutamicibacter_Arthrobacter_sp._PAO19	2
OTU002070_Bacteria_Firmicutes_Bacilli_Bacillales_Staphylococcaceae_Macrococcus_Macrococcus_caseolyticus	2
OTU002086_Bacteria_Firmicutes_Bacilli_Bacillales_Bacillaceae_Bacillus_Bacillus_sp._OV166	2																																					2
OTU002127_Bacteria_Acidobacteria_Blastocatellia_(Subgroup_4)_Blastocatellales_Blastocatellaceae_Blastocatella_uncultured_bacterium	2
OTU002154_Bacteria_Proteobacteria_Gammaproteobacteria_Vibrionales_Vibrionaceae_Aliivibrio_Vibrio_sp._V776	2																							2
OTU002380_Bacteria_Firmicutes_Clostridia_Clostridiales_Clostridiaceae_1_Clostridium_sensu_stricto_7_Clostridium_botulinum_C/D_str._It1	2								2
OTU002524_Bacteria_Firmicutes_Bacilli_Bacillales_Bacillaceae_Bacillus_Bacillus_sp._IP-95	2
[truncated: 328 more rows]
[truncated: 21 more columns]
