# Supplementary material for: Relationship between gut microbiota and Chinook salmon (Oncorhynchus tshawytscha) health and growth performance in freshwater recirculating aquaculture systems
Source: Front Microbiol. 2023 Feb 7;14:1065823. doi: 10.3389/fmicb.2023.1065823 (PMC9941681; doi:10.3389/fmicb.2023.1065823)
Supplement: Supplementary file 5 [file Table_5.xlsx]

## Sheet: Sheet1
Supplementary Table 5. Raw sequence data
Sample ID	Reads	Description
6911	12964	OTU000018_Bacteria_Proteobacteria_Gammaproteobacteria_Vibrionales_Vibrionaceae_Photobacterium_Photobacterium_piscicola
6911	1924	OTU005880_Bacteria_Proteobacteria_Gammaproteobacteria_Vibrionales_Vibrionaceae_Photobacterium_uncultured_bacterium
6911	614	OTU000115_Bacteria_Proteobacteria_Gammaproteobacteria_Aeromonadales_Aeromonadaceae_Aeromonas_Aeromonas_sobria
6911	79	OTU006782_Bacteria_Firmicutes_Clostridia_Clostridiales_Clostridiaceae_1_Clostridium_sensu_stricto_18_Clostridium_sp._IEH_97212
6911	28	D2000963_Bacteria_Proteobacteria_Gammaproteobacteria_Vibrionales_Vibrionaceae_Photobacterium_uncultured___bacterium
6911	16	D2000577_Bacteria_Firmicutes_Bacilli_Bacillales_Bacillaceae_Bacillus_Bacillus___smithii
6911	7	D2004108_Bacteria_Firmicutes_Clostridia_Clostridiales_Clostridiaceae_Clostridium____sensu_stricto_15_Clostridium_cochlearium
6911	7	OTU009629_Bacteria_Firmicutes_Bacilli_Bacillales_Bacillaceae_Oceanobacillus_Oceanobacillus_sp._AvH_7
6911	6	OTU002380_Bacteria_Firmicutes_Clostridia_Clostridiales_Clostridiaceae_1_Clostridium_sensu_stricto_7_Clostridium_botulinum_C/D_str._It1
6911	6	OTU001562_Bacteria_Fusobacteria_Fusobacteriia_Fusobacteriales_Fusobacteriaceae_Psychrilyobacter_Psychrilyobacter_atlanticus_DSM_19335
6911	5	OTU002837_Bacteria_Firmicutes_Clostridia_Clostridiales_Family_XI_Tepidimicrobium_Tepidimicrobium_sp._GRC1
6911	4	OTU002734_Bacteria_Firmicutes_Bacilli_Bacillales_Bacillaceae_Bacillus_Bacillus_sp._CFWTS30
6911	4	OTU000147_Bacteria_Firmicutes_Clostridia_Clostridiales_Clostridiaceae_1_Hathewaya_Clostridium_sp._rennanqilfy33
6911	3	OTU000277_Bacteria_Firmicutes_Clostridia_Clostridiales_Peptostreptococcaceae_Paraclostridium_Paraclostridium_bifermentans_ATCC_19299
6911	2	OTU000010_Bacteria_Firmicutes_Bacilli_Bacillales_Bacillaceae_Geobacillus_Geobacillus_sp._WCH70
6911	2	D2000379_Bacteria_Proteobacteria_Gammaproteobacteria_Vibrionales_Vibrionaceae_Photobacterium_Photobacterium___sp._FLSCI
6911	2	OTU000018_Bacteria_Proteobacteria_Gammaproteobacteria_Vibrionales_Vibrionaceae_Photobacterium_Photobacterium_piscicola
6911	2	OTU008171_Bacteria_Proteobacteria_Gammaproteobacteria_Vibrionales_Vibrionaceae_Photobacterium_Photobacterium_piscicola
6911	2	D2007036_Bacteria_Firmicutes_Bacilli_Aneurinibacillales_Aneurinibacillaceae_Aneurinibacillus_Aneurinibacillus___sp._XH2
6911	2	OTU005612_Bacteria_Proteobacteria_Gammaproteobacteria_Cardiobacteriales_Wohlfahrtiimonadaceae_Wohlfahrtiimonas_Wohlfahrtiimonas_chitiniclastica_SH04
6912	14478	OTU000018_Bacteria_Proteobacteria_Gammaproteobacteria_Vibrionales_Vibrionaceae_Photobacterium_Photobacterium_piscicola
6912	2150	OTU005880_Bacteria_Proteobacteria_Gammaproteobacteria_Vibrionales_Vibrionaceae_Photobacterium_uncultured_bacterium
6912	684	OTU000115_Bacteria_Proteobacteria_Gammaproteobacteria_Aeromonadales_Aeromonadaceae_Aeromonas_Aeromonas_sobria
6912	424	D2007750_Bacteria_Proteobacteria_Gammaproteobacteria_Vibrionales_Vibrionaceae_Photobacterium_uncultured___bacterium
6912	14	OTU000112_Bacteria_Proteobacteria_Alphaproteobacteria_Rhizobiales_Xanthobacteraceae_Bradyrhizobium_uncultured_bacterium
6912	11	OTU000010_Bacteria_Firmicutes_Bacilli_Bacillales_Bacillaceae_Geobacillus_Geobacillus_sp._WCH70
6912	10	OTU002837_Bacteria_Firmicutes_Clostridia_Clostridiales_Family_XI_Tepidimicrobium_Tepidimicrobium_sp._GRC1
6912	9	OTU009629_Bacteria_Firmicutes_Bacilli_Bacillales_Bacillaceae_Oceanobacillus_Oceanobacillus_sp._AvH_7
6912	8	OTU000180_Bacteria_Firmicutes_Clostridia_Clostridiales_Clostridiaceae_1_Clostridium_sensu_stricto_7_Clostridium_botulinum_C/D_str._It1
6912	8	OTU003525_Bacteria_Firmicutes_Clostridia_Clostridiales_Clostridiaceae_1_Clostridium_sensu_stricto_7_Clostridium_thermobutyricum
6912	6	OTU002641_Bacteria_Actinobacteria_Actinobacteria_Micrococcales_Brevibacteriaceae_Brevibacterium_Brevibacterium_casei
6912	5	OTU002638_Bacteria_Firmicutes_Clostridia_Clostridiales_Peptostreptococcaceae_Romboutsia_uncultured_bacterium
6912	4	OTU000742_Bacteria_Proteobacteria_Gammaproteobacteria_Pseudomonadales_Moraxellaceae_Acinetobacter_uncultured_Acinetobacter_sp.
6912	3	D2004108_Bacteria_Firmicutes_Clostridia_Clostridiales_Clostridiaceae_Clostridium____sensu_stricto_15_Clostridium_cochlearium
6912	3	OTU001056_Bacteria_Firmicutes_Bacilli_Bacillales_Staphylococcaceae_Staphylococcus_uncultured_bacterium
6912	3	OTU000042_Bacteria_Firmicutes_Clostridia_Clostridiales_Family_XI_Anaerosalibacter_Anaerosalibacter_bizertensis
6912	3	OTU000970_Bacteria_Firmicutes_Bacilli_Bacillales_Staphylococcaceae_Staphylococcus_Staphylococcus_warneri
6912	3	OTU000147_Bacteria_Firmicutes_Clostridia_Clostridiales_Clostridiaceae_1_Hathewaya_Clostridium_sp._rennanqilfy33
6912	3	OTU002556_Bacteria_Proteobacteria_Gammaproteobacteria_Aeromonadales_Aeromonadaceae_Aeromonas_Aeromonas_sobria
6912	2	OTU000007_Bacteria_Actinobacteria_Actinobacteria_Corynebacteriales_Corynebacteriaceae_Corynebacterium_1_uncultured_bacterium
6912	2	OTU000118_Bacteria_Proteobacteria_Gammaproteobacteria_Betaproteobacteriales_Burkholderiaceae_Ralstonia_uncultured_Ralstonia_sp.
6912	2	OTU003209_Bacteria_Firmicutes_Bacilli_Bacillales_Bacillaceae_Bacillus_Bacillus_sp._BG-B18
6912	2	OTU003868_Bacteria_Actinobacteria_Actinobacteria_Corynebacteriales_Nocardiaceae_Rhodococcus_Rhodococcus_sp._1159
6912	2	OTU000018_Bacteria_Proteobacteria_Gammaproteobacteria_Vibrionales_Vibrionaceae_Photobacterium_Photobacterium_piscicola
6912	2	D2003136_Bacteria_Proteobacteria_Gammaproteobacteria_Vibrionales_Vibrionaceae_Photobacterium_Photobacterium___phosphoreum
6912	2	OTU005626_Bacteria_Bacteroidetes_Bacteroidia_Bacteroidales_Paludibacteraceae_Paludibacter_uncultured_bacterium
6912	2	OTU006782_Bacteria_Firmicutes_Clostridia_Clostridiales_Clostridiaceae_1_Clostridium_sensu_stricto_18_Clostridium_sp._IEH_97212
6912	2	OTU006699_Bacteria_Proteobacteria_Alphaproteobacteria_Sphingomonadales_Sphingomonadaceae_Sphingomonas_uncultured_bacterium
6912	2	OTU002826_Bacteria_Proteobacteria_Gammaproteobacteria_Aeromonadales_Aeromonadaceae_Aeromonas_Aeromonas_sobria
6913	1499	OTU000180_Bacteria_Firmicutes_Clostridia_Clostridiales_Clostridiaceae_1_Clostridium_sensu_stricto_7_Clostridium_botulinum_C/D_str._It1
6913	929	OTU006782_Bacteria_Firmicutes_Clostridia_Clostridiales_Clostridiaceae_1_Clostridium_sensu_stricto_18_Clostridium_sp._IEH_97212
6913	734	OTU000147_Bacteria_Firmicutes_Clostridia_Clostridiales_Clostridiaceae_1_Hathewaya_Clostridium_sp._rennanqilfy33
6913	577	D2004108_Bacteria_Firmicutes_Clostridia_Clostridiales_Clostridiaceae_Clostridium____sensu_stricto_15_Clostridium_cochlearium
6913	562	OTU007923_Bacteria_Firmicutes_Clostridia_Clostridiales_Clostridiaceae_1_Clostridium_sensu_stricto_7_Clostridium_thermopalmarium
6913	428	OTU001330_Bacteria_Firmicutes_Bacilli_Bacillales_Bacillaceae_Oceanobacillus_Oceanobacillus_sp._AvH_7
6913	362	OTU000042_Bacteria_Firmicutes_Clostridia_Clostridiales_Family_XI_Anaerosalibacter_Anaerosalibacter_bizertensis
6913	353	D2000577_Bacteria_Firmicutes_Bacilli_Bacillales_Bacillaceae_Bacillus_Bacillus___smithii
6913	285	OTU000295_Bacteria_Firmicutes_Bacilli_Bacillales_Bacillaceae_Ureibacillus_Ureibacillus_thermosphaericus
6913	156	OTU002429_Bacteria_Proteobacteria_Gammaproteobacteria_Betaproteobacteriales_Burkholderiaceae_Pelomonas_uncultured_bacterium
6913	150	OTU000010_Bacteria_Firmicutes_Bacilli_Bacillales_Bacillaceae_Geobacillus_Geobacillus_sp._WCH70
6913	144	OTU000742_Bacteria_Proteobacteria_Gammaproteobacteria_Pseudomonadales_Moraxellaceae_Acinetobacter_uncultured_Acinetobacter_sp.
6913	123	OTU000114_Bacteria_Proteobacteria_Alphaproteobacteria_Rhodobacterales_Rhodobacteraceae_Paracoccus_uncultured_bacterium
6913	103	OTU000018_Bacteria_Proteobacteria_Gammaproteobacteria_Vibrionales_Vibrionaceae_Photobacterium_Photobacterium_piscicola
6913	82	OTU000277_Bacteria_Firmicutes_Clostridia_Clostridiales_Peptostreptococcaceae_Paraclostridium_Paraclostridium_bifermentans_ATCC_19299
6913	63	OTU002638_Bacteria_Firmicutes_Clostridia_Clostridiales_Peptostreptococcaceae_Romboutsia_uncultured_bacterium
6913	46	OTU002710_Bacteria_Actinobacteria_Actinobacteria_Corynebacteriales_Corynebacteriaceae_Corynebacterium_1_Corynebacterium_sp._HMSC27B11
6913	46	OTU000017_Bacteria_Proteobacteria_Gammaproteobacteria_Betaproteobacteriales_Rhodocyclaceae_Methyloversatilis_uncultured_bacterium
6913	38	OTU001282_Bacteria_Firmicutes_Bacilli_Bacillales_Bacillaceae_Bacillus_uncultured_bacterium
6913	37	D2007750_Bacteria_Proteobacteria_Gammaproteobacteria_Vibrionales_Vibrionaceae_Photobacterium_uncultured___bacterium
6913	32	OTU001670_Bacteria_Firmicutes_Clostridia_Clostridiales_Clostridiaceae_1_Clostridium_sensu_stricto_1_Clostridium_perfringens
6913	31	OTU001788_Bacteria_Firmicutes_Clostridia_Clostridiales_Peptostreptococcaceae_Terrisporobacter_uncultured_bacterium
6913	28	OTU008038_Bacteria_Proteobacteria_Alphaproteobacteria_Rhizobiales_Xanthobacteraceae_Afipia_uncultured_bacterium
6913	28	OTU008868_Bacteria_Proteobacteria_Gammaproteobacteria_Pseudomonadales_Moraxellaceae_Acinetobacter_uncultured_bacterium
6913	27	OTU000228_Bacteria_Actinobacteria_Actinobacteria_Corynebacteriales_Corynebacteriaceae_Corynebacterium_1_uncultured_bacterium
6913	26	OTU001265_Bacteria_Firmicutes_Bacilli_Bacillales_Planococcaceae_Sporosarcina_Sporosarcina_sp._WB6
6913	25	OTU000002_Bacteria_Proteobacteria_Gammaproteobacteria_Betaproteobacteriales_Burkholderiaceae_Burkholderia-Caballeronia-Paraburkholderia_Antheraea_pernyi_(Chinese_oak_silkmoth)
6913	24	OTU001292_Bacteria_Firmicutes_Bacilli_Bacillales_Planococcaceae_Savagea_uncultured_bacterium
6913	24	OTU001269_Bacteria_Firmicutes_Bacilli_Bacillales_Bacillaceae_Bacillus_Bacillus_andreraoultii
6913	23	OTU005668_Bacteria_Firmicutes_Clostridia_Clostridiales_Family_XI_Gallicola_uncultured_bacterium
6913	23	OTU001403_Bacteria_Firmicutes_Clostridia_Clostridiales_Family_XI_Peptoniphilus_swine_effluent_bacterium_CHNDP10
6913	23	D2004328_Bacteria_Firmicutes_Bacilli_Bacillales_Planococcaceae_Lysinibacillus_Lysinibacillus___sp._FFL6
6913	21	OTU001623_Bacteria_Proteobacteria_Alphaproteobacteria_Sphingomonadales_Sphingomonadaceae_Sphingomonas_uncultured_bacterium
6913	20	OTU002729_Bacteria_Firmicutes_Bacilli_Bacillales_Planococcaceae_Lysinibacillus_Bacillus_sp._SS1.12
6913	20	OTU002111_Bacteria_Firmicutes_Clostridia_Thermoanaerobacterales_Family_III_Tepidanaerobacter_uncultured_bacterium
6913	19	OTU000007_Bacteria_Actinobacteria_Actinobacteria_Corynebacteriales_Corynebacteriaceae_Corynebacterium_1_uncultured_bacterium
6913	19	OTU000461_Bacteria_Firmicutes_Bacilli_Bacillales_Planococcaceae_Sporosarcina_Sporosarcina_saromensis
6913	17	OTU002837_Bacteria_Firmicutes_Clostridia_Clostridiales_Family_XI_Tepidimicrobium_Tepidimicrobium_sp._GRC1
6913	16	OTU001734_Bacteria_Firmicutes_Bacilli_Bacillales_Bacillaceae_Bacillus_Bacillus_sp.
6913	15	OTU000798_Bacteria_Firmicutes_Bacilli_Bacillales_Staphylococcaceae_Staphylococcus_uncultured_bacterium
6913	15	OTU002022_Bacteria_Firmicutes_Bacilli_Bacillales_Planococcaceae_Sporosarcina_Sporosarcina_koreensis
6913	14	OTU001419_Bacteria_Firmicutes_Bacilli_Bacillales_Planococcaceae_Savagea_Savagea_faecisuis
6913	14	OTU008545_Bacteria_Firmicutes_Bacilli_Bacillales_Planococcaceae_Kurthia_Kurthia_gibsonii
6913	13	OTU003250_Bacteria_Firmicutes_Clostridia_Clostridiales_Clostridiaceae_1_Clostridium_sensu_stricto_1_uncultured_organism
6913	13	OTU002734_Bacteria_Firmicutes_Bacilli_Bacillales_Bacillaceae_Bacillus_Bacillus_sp._CFWTS30
6913	12	OTU001984_Bacteria_Proteobacteria_Alphaproteobacteria_Rhizobiales_Rhizobiaceae_Mesorhizobium_Mesorhizobium_sp._NBIMC_P2-C1
6913	11	OTU006970_Bacteria_Proteobacteria_Alphaproteobacteria_Caulobacterales_Caulobacteraceae_uncultured_uncultured_bacterium
6913	10	OTU000324_Bacteria_Firmicutes_Bacilli_Bacillales_Bacillaceae_Anoxybacillus_Anoxybacillus_flavithermus_subsp._flavithermus
6913	10	OTU003918_Bacteria_Proteobacteria_Gammaproteobacteria_Enterobacteriales_Enterobacteriaceae_Pantoea_Pantoea_gaviniae
6913	9	D2008264_Bacteria_Proteobacteria_Gammaproteobacteria_Enterobacterales_Enterobacteriaceae_Enterobacter_Enterobacter___cloacae_complex_sp._FDA-CDC-AR_0132
6913	9	OTU002069_Bacteria_Fusobacteria_Fusobacteriia_Fusobacteriales_Fusobacteriaceae_Fusobacterium_Fusobacteriaceae_bacterium_F3
6913	9	OTU001283_Bacteria_Firmicutes_Bacilli_Bacillales_Planococcaceae_uncultured_uncultured_bacterium
6913	9	OTU005475_Bacteria_Proteobacteria_Alphaproteobacteria_Caulobacterales_Caulobacteraceae_uncultured_soil_bacterium_TWE165
6913	8	OTU000876_Bacteria_Firmicutes_Clostridia_Clostridiales_Peptostreptococcaceae_Romboutsia_uncultured_bacterium
6913	8	OTU003524_Bacteria_Firmicutes_Bacilli_Bacillales_Paenibacillaceae_Brevibacillus_Brevibacillus_parabrevis
6913	8	OTU001022_Bacteria_Firmicutes_Bacilli_Bacillales_Bacillaceae_Cerasibacillus_uncultured_Bacillaceae_bacterium
6913	8	OTU001056_Bacteria_Firmicutes_Bacilli_Bacillales_Staphylococcaceae_Staphylococcus_uncultured_bacterium
6913	8	OTU005141_Bacteria_Firmicutes_Clostridia_Clostridiales_Clostridiaceae_1_Clostridium_sensu_stricto_13_Clostridium_subterminale
6913	8	OTU010236_Bacteria_Proteobacteria_Alphaproteobacteria_Rhizobiales_Beijerinckiaceae_Methylobacterium_uncultured_bacterium
6913	8	OTU001009_Bacteria_Firmicutes_Bacilli_Bacillales_Bacillaceae_uncultured_uncultured_bacterium
6913	8	OTU009006_Bacteria_Proteobacteria_Gammaproteobacteria_Enterobacteriales_Enterobacteriaceae_Pantoea_Pantoea_sp._SL1_M5
6913	7	D2000829_Bacteria_Firmicutes_Clostridia_Peptostreptococcales-Tissierellales_Peptostreptococcaceae_Peptostreptococcus_uncultured___bacterium
6913	7	OTU004358_Bacteria_Firmicutes_Bacilli_Bacillales_Bacillaceae_Bacillus_Bacillus_coagulans_2-6
6913	7	OTU008163_Bacteria_Firmicutes_Bacilli_Bacillales_Bacillaceae_Pseudogracilibacillus_uncultured_bacterium
6913	7	OTU001645_Bacteria_Firmicutes_Bacilli_Bacillales_Bacillaceae_Pseudogracilibacillus_uncultured_bacterium
6913	7	OTU007804_Bacteria_Firmicutes_Bacilli_Bacillales_Bacillaceae_Oceanobacillus_Oceanobacillus_sp._AvH_7
6913	6	OTU010162_Bacteria_Proteobacteria_Gammaproteobacteria_Vibrionales_Vibrionaceae_Aliivibrio_uncultured_bacterium
6913	6	OTU002314_Bacteria_Firmicutes_Bacilli_Lactobacillales_Enterococcaceae_Vagococcus_uncultured_bacterium
6913	6	OTU002549_Bacteria_Proteobacteria_Alphaproteobacteria_Acetobacterales_Acetobacteraceae_Roseomonas_Acetobacteraceae_bacterium_SAP1007.2
6913	6	OTU002734_Bacteria_Firmicutes_Bacilli_Bacillales_Bacillaceae_Bacillus_Bacillus_sp._CFWTS30
6913	6	OTU002710_Bacteria_Actinobacteria_Actinobacteria_Corynebacteriales_Corynebacteriaceae_Corynebacterium_1_Corynebacterium_sp._HMSC27B11
6913	5	OTU010215_Bacteria_Firmicutes_Bacilli_Bacillales_Bacillaceae_Bacillus_uncultured_Bacillus_sp.
6913	5	OTU003209_Bacteria_Firmicutes_Bacilli_Bacillales_Bacillaceae_Bacillus_Bacillus_sp._BG-B18
6913	5	OTU005254_Bacteria_Firmicutes_Bacilli_Bacillales_Bacillaceae_Pseudogracilibacillus_Virgibacillus_sp._CAU_90321
6913	5	OTU000290_Bacteria_Firmicutes_Clostridia_Clostridiales_Peptostreptococcaceae_Peptostreptococcus_uncultured_bacterium
6913	5	OTU000349_Bacteria_Firmicutes_Bacilli_Bacillales_Bacillaceae_Bacillus_Bacillus_sp._mt4
6913	5	OTU000350_Bacteria_Firmicutes_Clostridia_Clostridiales_Peptococcaceae_Peptococcus_Peptococcus_sp._canine_oral_taxon_344
6913	5	OTU001416_Bacteria_Firmicutes_Bacilli_Bacillales_Bacillaceae_Virgibacillus_Virgibacillus_alimentarius
6913	4	OTU003478_Bacteria_Firmicutes_Bacilli_Lactobacillales_Leuconostocaceae_Leuconostoc_Leuconostoc_sp._R-19397
6913	4	D2001268_Bacteria_Firmicutes_Clostridia_Peptostreptococcales-Tissierellales_Peptostreptococcaceae_Peptostreptococcus_Peptostreptococcus___anaerobius
6913	4	OTU002776_Bacteria_Firmicutes_Clostridia_Clostridiales_Family_XI_Peptoniphilus_Peptoniphilus_stercorisuis
6913	4	OTU005734_Bacteria_Firmicutes_Clostridia_Clostridiales_Family_XI_Sporanaerobacter_uncultured_bacterium
6913	4	OTU010233_Bacteria_Firmicutes_Bacilli_Bacillales_Bacillaceae_Virgibacillus_Virgibacillus_soli
6913	4	OTU000569_Bacteria_Firmicutes_Bacilli_Bacillales_Bacillaceae_Bacillus_Streptococcus_pneumoniae
6913	4	OTU001279_Bacteria_Firmicutes_Bacilli_Lactobacillales_Lactobacillaceae_Lactobacillus_uncultured_Bacillus_sp.
6913	4	OTU000453_Bacteria_Firmicutes_Bacilli_Bacillales_Bacillaceae_Cerasibacillus_Cerasibacillus_quisquiliarum
6913	4	OTU000204_Bacteria_Firmicutes_Bacilli_Lactobacillales_Lactobacillaceae_Pediococcus_Pediococcus_acidilactici
6913	3	OTU005588_Bacteria_Proteobacteria_Gammaproteobacteria_Oceanospirillales_Halomonadaceae_Zymobacter_Zymobacter_palmae
6913	3	OTU002793_Bacteria_Proteobacteria_Alphaproteobacteria_Sphingomonadales_Sphingomonadaceae_Sphingomonas_uncultured_Sphingomonas_sp.
6913	3	OTU007551_Bacteria_Firmicutes_Bacilli_Bacillales_Bacillaceae_Bacillus_uncultured_bacterium
6913	3	OTU004725_Bacteria_Proteobacteria_Gammaproteobacteria_Pseudomonadales_Moraxellaceae_Acinetobacter_uncultured_bacterium
6913	3	OTU001189_Bacteria_Firmicutes_Bacilli_Bacillales_Bacillaceae_Bacillus_uncultured_bacterium
6913	3	OTU002785_Bacteria_Firmicutes_Bacilli_Bacillales_Bacillaceae_Bacillus_uncultured_bacterium
6913	3	OTU002315_Bacteria_Proteobacteria_Gammaproteobacteria_Enterobacteriales_Enterobacteriaceae_Enterobacter_uncultured_bacterium
6913	3	OTU008228_Bacteria_Firmicutes_Clostridia_Clostridiales_Family_XI_Anaerosalibacter_uncultured_bacterium
6913	3	D2009056_Bacteria_Proteobacteria_Gammaproteobacteria_Enterobacterales_Hafniaceae_Hafnia-Obesumbacterium_Hafnia___alvei_FB1
6913	3	OTU000277_Bacteria_Firmicutes_Clostridia_Clostridiales_Peptostreptococcaceae_Paraclostridium_Paraclostridium_bifermentans_ATCC_19299
6913	3	OTU005668_Bacteria_Firmicutes_Clostridia_Clostridiales_Family_XI_Gallicola_uncultured_bacterium
6913	3	OTU010233_Bacteria_Firmicutes_Bacilli_Bacillales_Bacillaceae_Virgibacillus_Virgibacillus_soli
6913	3	OTU001702_Bacteria_Proteobacteria_Gammaproteobacteria_Vibrionales_Vibrionaceae_Vibrio_uncultured_bacterium
6913	2	OTU003223_Bacteria_Firmicutes_Bacilli_Bacillales_Paenibacillaceae_Aneurinibacillus_Aneurinibacillus_aneurinilyticus_ATCC_12856
6913	2	OTU002734_Bacteria_Firmicutes_Bacilli_Bacillales_Bacillaceae_Bacillus_Bacillus_sp._CFWTS30
6913	2	OTU000550_Bacteria_Proteobacteria_Gammaproteobacteria_Alteromonadales_Shewanellaceae_Shewanella_uncultured_bacterium
6913	2	OTU003048_Bacteria_Firmicutes_Bacilli_Bacillales_Staphylococcaceae_Staphylococcus_uncultured_bacterium
6913	2	OTU001282_Bacteria_Firmicutes_Bacilli_Bacillales_Bacillaceae_Bacillus_uncultured_bacterium
6913	2	OTU000754_Bacteria_Actinobacteria_Actinobacteria_Corynebacteriales_Corynebacteriaceae_Corynebacterium_1_Corynebacterium_pseudogenitalium
6913	2	OTU002328_Bacteria_Bacteroidetes_Bacteroidia_Bacteroidales_Rikenellaceae_Rikenellaceae_RC9_gut_group_uncultured_bacterium
6913	2	OTU004760_Bacteria_Firmicutes_Clostridia_Clostridiales_Ruminococcaceae_Ruminococcus_2_uncultured_bacterium
6913	2	OTU009229_Bacteria_Proteobacteria_Gammaproteobacteria_Pseudomonadales_Moraxellaceae_Acinetobacter_uncultured_Acinetobacter_sp.
6913	2	OTU004564_Bacteria_Firmicutes_Clostridia_Clostridiales_Family_XI_Tepidimicrobium_uncultured_bacterium
6913	2	OTU001265_Bacteria_Firmicutes_Bacilli_Bacillales_Planococcaceae_Sporosarcina_Sporosarcina_sp._WB6
6913	2	OTU001282_Bacteria_Firmicutes_Bacilli_Bacillales_Bacillaceae_Bacillus_uncultured_bacterium
6914	19250	OTU000018_Bacteria_Proteobacteria_Gammaproteobacteria_Vibrionales_Vibrionaceae_Photobacterium_Photobacterium_piscicola
6914	3232	OTU005880_Bacteria_Proteobacteria_Gammaproteobacteria_Vibrionales_Vibrionaceae_Photobacterium_uncultured_bacterium
6914	129	D2007750_Bacteria_Proteobacteria_Gammaproteobacteria_Vibrionales_Vibrionaceae_Photobacterium_uncultured___bacterium
6914	12	OTU000005_Bacteria_Spirochaetes_Spirochaetia_Brevinematales_Brevinemataceae_Brevinema_uncultured_bacterium
6914	2	OTU005640_Bacteria_Proteobacteria_Gammaproteobacteria_Vibrionales_Vibrionaceae_Photobacterium_uncultured_bacterium
6914	2	OTU000582_Bacteria_Proteobacteria_Gammaproteobacteria_Betaproteobacteriales_Burkholderiaceae_Rhizobacter_uncultured_Rhizobacter_sp.
6915	16983	OTU000018_Bacteria_Proteobacteria_Gammaproteobacteria_Vibrionales_Vibrionaceae_Photobacterium_Photobacterium_piscicola
6915	2528	OTU005880_Bacteria_Proteobacteria_Gammaproteobacteria_Vibrionales_Vibrionaceae_Photobacterium_uncultured_bacterium
6915	324	OTU000005_Bacteria_Spirochaetes_Spirochaetia_Brevinematales_Brevinemataceae_Brevinema_uncultured_bacterium
6915	246	OTU004172_Bacteria_Firmicutes_Bacilli_Lactobacillales_Streptococcaceae_Streptococcus_Streptococcus_sp._M143
6915	20	D2000963_Bacteria_Proteobacteria_Gammaproteobacteria_Vibrionales_Vibrionaceae_Photobacterium_uncultured___bacterium
6915	19	OTU006001_Bacteria_Proteobacteria_Gammaproteobacteria_Betaproteobacteriales_Neisseriaceae_Neisseria_uncultured_bacterium
6915	18	D2000944_Bacteria_Firmicutes_Bacilli_Lactobacillales_Streptococcaceae_Streptococcus_uncultured___bacterium
6915	15	OTU002734_Bacteria_Firmicutes_Bacilli_Bacillales_Bacillaceae_Bacillus_Bacillus_sp._CFWTS30
6915	8	OTU003525_Bacteria_Firmicutes_Clostridia_Clostridiales_Clostridiaceae_1_Clostridium_sensu_stricto_7_Clostridium_thermobutyricum
6915	6	OTU001193_Bacteria_Bacteroidetes_Bacteroidia_Bacteroidales_Prevotellaceae_Alloprevotella_uncultured_bacterium
6915	5	OTU000180_Bacteria_Firmicutes_Clostridia_Clostridiales_Clostridiaceae_1_Clostridium_sensu_stricto_7_Clostridium_botulinum_C/D_str._It1
6915	5	OTU009629_Bacteria_Firmicutes_Bacilli_Bacillales_Bacillaceae_Oceanobacillus_Oceanobacillus_sp._AvH_7
6915	3	OTU000042_Bacteria_Firmicutes_Clostridia_Clostridiales_Family_XI_Anaerosalibacter_Anaerosalibacter_bizertensis
6915	3	OTU002350_Bacteria_Fusobacteria_Fusobacteriia_Fusobacteriales_Fusobacteriaceae_Fusobacterium_uncultured_bacterium
6915	3	OTU005613_Bacteria_Proteobacteria_Gammaproteobacteria_Vibrionales_Vibrionaceae_Photobacterium_Photobacterium_piscicola
6915	2	OTU002546_Bacteria_Proteobacteria_Gammaproteobacteria_Vibrionales_Vibrionaceae_Photobacterium_Photobacterium_piscicola
6915	2	OTU001112_Bacteria_Firmicutes_Bacilli_Bacillales_Family_XI_Gemella_Staphylococcus_pasteuri
6915	2	OTU001203_Bacteria_Proteobacteria_Gammaproteobacteria_Pasteurellales_Pasteurellaceae_Haemophilus_uncultured_bacterium
6915	2	OTU008526_Bacteria_Firmicutes_Clostridia_Clostridiales_Clostridiaceae_1_Clostridium_sensu_stricto_10_uncultured_bacterium
6915	2	OTU002545_Bacteria_Bacteroidetes_Bacteroidia_Bacteroidales_Tannerellaceae_Tannerella_Tannerella_forsythia
6915	2	OTU001387_Bacteria_Bacteroidetes_Bacteroidia_Bacteroidales_Porphyromonadaceae_Porphyromonas_uncultured_bacterium
6915	2	OTU000742_Bacteria_Proteobacteria_Gammaproteobacteria_Pseudomonadales_Moraxellaceae_Acinetobacter_uncultured_Acinetobacter_sp.
6915	2	OTU000018_Bacteria_Proteobacteria_Gammaproteobacteria_Vibrionales_Vibrionaceae_Photobacterium_Photobacterium_piscicola
6915	2	OTU006848_Bacteria_Proteobacteria_Gammaproteobacteria_Vibrionales_Vibrionaceae_Photobacterium_Photobacterium_sp._FLSCI
6915	2	OTU000943_Bacteria_Actinobacteria_Actinobacteria_Micrococcales_Micrococcaceae_Rothia_uncultured_bacterium
6916	9391	OTU000018_Bacteria_Proteobacteria_Gammaproteobacteria_Vibrionales_Vibrionaceae_Photobacterium_Photobacterium_piscicola
6916	1454	OTU005880_Bacteria_Proteobacteria_Gammaproteobacteria_Vibrionales_Vibrionaceae_Photobacterium_uncultured_bacterium
6916	306	OTU000180_Bacteria_Firmicutes_Clostridia_Clostridiales_Clostridiaceae_1_Clostridium_sensu_stricto_7_Clostridium_botulinum_C/D_str._It1
6916	155	OTU006782_Bacteria_Firmicutes_Clostridia_Clostridiales_Clostridiaceae_1_Clostridium_sensu_stricto_18_Clostridium_sp._IEH_97212
6916	93	OTU003138_Bacteria_Firmicutes_Bacilli_Bacillales_Bacillaceae_Oceanobacillus_Bacilli_bacterium_VT-13-104
6916	92	OTU000277_Bacteria_Firmicutes_Clostridia_Clostridiales_Peptostreptococcaceae_Paraclostridium_Paraclostridium_bifermentans_ATCC_19299
6916	81	D2004108_Bacteria_Firmicutes_Clostridia_Clostridiales_Clostridiaceae_Clostridium____sensu_stricto_15_Clostridium_cochlearium
6916	72	OTU001984_Bacteria_Proteobacteria_Alphaproteobacteria_Rhizobiales_Rhizobiaceae_Mesorhizobium_Mesorhizobium_sp._NBIMC_P2-C1
6916	54	OTU002429_Bacteria_Proteobacteria_Gammaproteobacteria_Betaproteobacteriales_Burkholderiaceae_Pelomonas_uncultured_bacterium
6916	28	OTU000295_Bacteria_Firmicutes_Bacilli_Bacillales_Bacillaceae_Ureibacillus_Ureibacillus_thermosphaericus
6916	28	OTU000002_Bacteria_Proteobacteria_Gammaproteobacteria_Betaproteobacteriales_Burkholderiaceae_Burkholderia-Caballeronia-Paraburkholderia_Antheraea_pernyi_(Chinese_oak_silkmoth)
6916	27	OTU000009_Bacteria_Proteobacteria_Gammaproteobacteria_Alteromonadales_Alteromonadaceae_Alishewanella_uncultured_bacterium
6916	25	OTU003525_Bacteria_Firmicutes_Clostridia_Clostridiales_Clostridiaceae_1_Clostridium_sensu_stricto_7_Clostridium_thermobutyricum
6916	24	OTU000010_Bacteria_Firmicutes_Bacilli_Bacillales_Bacillaceae_Geobacillus_Geobacillus_sp._WCH70
6916	21	OTU000007_Bacteria_Actinobacteria_Actinobacteria_Corynebacteriales_Corynebacteriaceae_Corynebacterium_1_uncultured_bacterium
6916	19	OTU005475_Bacteria_Proteobacteria_Alphaproteobacteria_Caulobacterales_Caulobacteraceae_uncultured_soil_bacterium_TWE165
6916	18	OTU000742_Bacteria_Proteobacteria_Gammaproteobacteria_Pseudomonadales_Moraxellaceae_Acinetobacter_uncultured_Acinetobacter_sp.
6916	17	OTU002638_Bacteria_Firmicutes_Clostridia_Clostridiales_Peptostreptococcaceae_Romboutsia_uncultured_bacterium
6916	17	OTU000970_Bacteria_Firmicutes_Bacilli_Bacillales_Staphylococcaceae_Staphylococcus_Staphylococcus_warneri
6916	17	OTU010290_Bacteria_Proteobacteria_Alphaproteobacteria_Acetobacterales_Acetobacteraceae_Acidiphilium_metagenome
6916	16	OTU009229_Bacteria_Proteobacteria_Gammaproteobacteria_Pseudomonadales_Moraxellaceae_Acinetobacter_uncultured_Acinetobacter_sp.
6916	16	D2000577_Bacteria_Firmicutes_Bacilli_Bacillales_Bacillaceae_Bacillus_Bacillus___smithii
6916	16	OTU000147_Bacteria_Firmicutes_Clostridia_Clostridiales_Clostridiaceae_1_Hathewaya_Clostridium_sp._rennanqilfy33
6916	14	OTU000024_Bacteria_Proteobacteria_Gammaproteobacteria_Nitrococcales_Nitrococcaceae_Halopeptonella_uncultured_Ectothiorhodospiraceae_bacterium
6916	13	OTU000118_Bacteria_Proteobacteria_Gammaproteobacteria_Betaproteobacteriales_Burkholderiaceae_Ralstonia_uncultured_Ralstonia_sp.
6916	13	D2000963_Bacteria_Proteobacteria_Gammaproteobacteria_Vibrionales_Vibrionaceae_Photobacterium_uncultured___bacterium
6916	12	OTU000042_Bacteria_Firmicutes_Clostridia_Clostridiales_Family_XI_Anaerosalibacter_Anaerosalibacter_bizertensis
6916	11	OTU000970_Bacteria_Firmicutes_Bacilli_Bacillales_Staphylococcaceae_Staphylococcus_Staphylococcus_warneri
6916	11	OTU000051_Bacteria_Proteobacteria_Alphaproteobacteria_Rhizobiales_Beijerinckiaceae_Methylobacterium_uncultured_bacterium
6916	10	OTU000354_Bacteria_Proteobacteria_Gammaproteobacteria_Pseudomonadales_Pseudomonadaceae_Pseudomonas_uncultured_bacterium
6916	10	OTU001287_Bacteria_Proteobacteria_Gammaproteobacteria_Alteromonadales_Shewanellaceae_Shewanella_uncultured_bacterium
6916	9	OTU000054_Bacteria_Proteobacteria_Alphaproteobacteria_Sphingomonadales_Sphingomonadaceae_Sphingomonas_Sphingomonas_sp._Ant_H11
6916	8	OTU010233_Bacteria_Firmicutes_Bacilli_Bacillales_Bacillaceae_Virgibacillus_Virgibacillus_soli
6916	7	OTU002734_Bacteria_Firmicutes_Bacilli_Bacillales_Bacillaceae_Bacillus_Bacillus_sp._CFWTS30
6916	7	OTU002069_Bacteria_Fusobacteria_Fusobacteriia_Fusobacteriales_Fusobacteriaceae_Fusobacterium_Fusobacteriaceae_bacterium_F3
6916	6	OTU009653_Bacteria_Proteobacteria_Gammaproteobacteria_Enterobacteriales_Enterobacteriaceae_Escherichia-Shigella_Escherichia_coli
6916	6	OTU002361_Bacteria_Proteobacteria_Gammaproteobacteria_Pseudomonadales_Moraxellaceae_Acinetobacter_Acinetobacter_baumannii_ACICU
6916	6	OTU003209_Bacteria_Firmicutes_Bacilli_Bacillales_Bacillaceae_Bacillus_Bacillus_sp._BG-B18
6916	5	OTU000760_Bacteria_Firmicutes_Bacilli_Lactobacillales_Streptococcaceae_Streptococcus_uncultured_bacterium
6916	5	OTU008475_Bacteria_Firmicutes_Bacilli_Bacillales_Staphylococcaceae_Macrococcus_Macrococcus_caseolyticus
6916	4	OTU001283_Bacteria_Firmicutes_Bacilli_Bacillales_Planococcaceae_uncultured_uncultured_bacterium
6916	4	OTU002637_Bacteria_Actinobacteria_Coriobacteriia_Coriobacteriales_Coriobacteriales_Incertae_Sedis_uncultured_uncultured_bacterium
6916	4	OTU002133_Bacteria_Firmicutes_Clostridia_Clostridiales_Family_XI_Tissierella_uncultured_bacterium
6916	4	OTU002483_Bacteria_Actinobacteria_Coriobacteriia_Coriobacteriales_Atopobiaceae_Atopobium_Atopobium_deltae
6916	3	OTU005880_Bacteria_Proteobacteria_Gammaproteobacteria_Vibrionales_Vibrionaceae_Photobacterium_uncultured_bacterium
6916	2	OTU001642_Bacteria_Proteobacteria_Gammaproteobacteria_Enterobacteriales_Enterobacteriaceae_Pantoea_uncultured_Pantoea_sp.
6916	2	OTU002734_Bacteria_Firmicutes_Bacilli_Bacillales_Bacillaceae_Bacillus_Bacillus_sp._CFWTS30
6916	2	OTU001305_Bacteria_Proteobacteria_Gammaproteobacteria_Enterobacteriales_Enterobacteriaceae_Serratia_uncultured_bacterium
6916	2	OTU003205_Bacteria_Firmicutes_Bacilli_Lactobacillales_Enterococcaceae_Vagococcus_uncultured_bacterium
6916	2	OTU001292_Bacteria_Firmicutes_Bacilli_Bacillales_Planococcaceae_Savagea_uncultured_bacterium
6921	3173	OTU000018_Bacteria_Proteobacteria_Gammaproteobacteria_Vibrionales_Vibrionaceae_Photobacterium_Photobacterium_piscicola
6921	477	OTU006782_Bacteria_Firmicutes_Clostridia_Clostridiales_Clostridiaceae_1_Clostridium_sensu_stricto_18_Clostridium_sp._IEH_97212
6921	439	OTU009672_Bacteria_Firmicutes_Clostridia_Clostridiales_Clostridiaceae_1_Clostridium_sensu_stricto_7_Clostridium_thermobutyricum
6921	424	OTU000180_Bacteria_Firmicutes_Clostridia_Clostridiales_Clostridiaceae_1_Clostridium_sensu_stricto_7_Clostridium_botulinum_C/D_str._It1
6921	339	OTU000147_Bacteria_Firmicutes_Clostridia_Clostridiales_Clostridiaceae_1_Hathewaya_Clostridium_sp._rennanqilfy33
6921	291	OTU010167_Bacteria_Firmicutes_Clostridia_Clostridiales_Clostridiaceae_1_Clostridium_sensu_stricto_15_Clostridium_cochlearium
6921	199	D2007750_Bacteria_Proteobacteria_Gammaproteobacteria_Vibrionales_Vibrionaceae_Photobacterium_uncultured___bacterium
6921	184	OTU000277_Bacteria_Firmicutes_Clostridia_Clostridiales_Peptostreptococcaceae_Paraclostridium_Paraclostridium_bifermentans_ATCC_19299
6921	113	OTU003138_Bacteria_Firmicutes_Bacilli_Bacillales_Bacillaceae_Oceanobacillus_Bacilli_bacterium_VT-13-104
6921	108	OTU000010_Bacteria_Firmicutes_Bacilli_Bacillales_Bacillaceae_Geobacillus_Geobacillus_sp._WCH70
6921	108	OTU001282_Bacteria_Firmicutes_Bacilli_Bacillales_Bacillaceae_Bacillus_uncultured_bacterium
6921	106	OTU000042_Bacteria_Firmicutes_Clostridia_Clostridiales_Family_XI_Anaerosalibacter_Anaerosalibacter_bizertensis
6921	80	D2000577_Bacteria_Firmicutes_Bacilli_Bacillales_Bacillaceae_Bacillus_Bacillus___smithii
6921	67	OTU000290_Bacteria_Firmicutes_Clostridia_Clostridiales_Peptostreptococcaceae_Peptostreptococcus_uncultured_bacterium
6921	56	OTU000295_Bacteria_Firmicutes_Bacilli_Bacillales_Bacillaceae_Ureibacillus_Ureibacillus_thermosphaericus
6921	47	OTU001287_Bacteria_Proteobacteria_Gammaproteobacteria_Alteromonadales_Shewanellaceae_Shewanella_uncultured_bacterium
6921	33	OTU000876_Bacteria_Firmicutes_Clostridia_Clostridiales_Peptostreptococcaceae_Romboutsia_uncultured_bacterium
6921	30	OTU000228_Bacteria_Actinobacteria_Actinobacteria_Corynebacteriales_Corynebacteriaceae_Corynebacterium_1_uncultured_bacterium
6921	29	OTU001984_Bacteria_Proteobacteria_Alphaproteobacteria_Rhizobiales_Rhizobiaceae_Mesorhizobium_Mesorhizobium_sp._NBIMC_P2-C1
6921	27	OTU008475_Bacteria_Firmicutes_Bacilli_Bacillales_Staphylococcaceae_Macrococcus_Macrococcus_caseolyticus
6921	22	OTU003939_Bacteria_Actinobacteria_Actinobacteria_Micrococcales_Microbacteriaceae_Yonghaparkia_bacterium_BAC205
6921	20	OTU001670_Bacteria_Firmicutes_Clostridia_Clostridiales_Clostridiaceae_1_Clostridium_sensu_stricto_1_Clostridium_perfringens
6921	18	OTU002734_Bacteria_Firmicutes_Bacilli_Bacillales_Bacillaceae_Bacillus_Bacillus_sp._CFWTS30
6921	17	OTU000112_Bacteria_Proteobacteria_Alphaproteobacteria_Rhizobiales_Xanthobacteraceae_Bradyrhizobium_uncultured_bacterium
6921	14	OTU001269_Bacteria_Firmicutes_Bacilli_Bacillales_Bacillaceae_Bacillus_Bacillus_andreraoultii
6921	12	OTU002729_Bacteria_Firmicutes_Bacilli_Bacillales_Planococcaceae_Lysinibacillus_Bacillus_sp._SS1.12
6921	12	OTU005803_Bacteria_Firmicutes_Clostridia_Clostridiales_Peptostreptococcaceae_Peptostreptococcus_uncultured_bacterium
6921	12	OTU003571_Bacteria_Actinobacteria_Actinobacteria_Propionibacteriales_Propionibacteriaceae_Cutibacterium_Cutibacterium_granulosum_TM11
6921	12	OTU001056_Bacteria_Firmicutes_Bacilli_Bacillales_Staphylococcaceae_Staphylococcus_uncultured_bacterium
6921	11	OTU000742_Bacteria_Proteobacteria_Gammaproteobacteria_Pseudomonadales_Moraxellaceae_Acinetobacter_uncultured_Acinetobacter_sp.
6921	11	OTU005601_Bacteria_Firmicutes_Clostridia_Clostridiales_Family_XIII_[Eubacterium]_nodatum_group_uncultured_rumen_bacterium
6921	11	OTU005584_Bacteria_Firmicutes_Clostridia_Clostridiales_Clostridiaceae_1_Clostridium_sensu_stricto_1_uncultured_bacterium
6921	9	D2007832_Bacteria_Proteobacteria_Gammaproteobacteria_Aeromonadales_Aeromonadaceae_Aeromonas_uncultured___bacterium
6921	9	OTU003223_Bacteria_Firmicutes_Bacilli_Bacillales_Paenibacillaceae_Aneurinibacillus_Aneurinibacillus_aneurinilyticus_ATCC_12856
6921	8	OTU005177_Bacteria_Proteobacteria_Gammaproteobacteria_Enterobacteriales_Enterobacteriaceae_Providencia_Providencia_stuartii
6921	8	OTU001734_Bacteria_Firmicutes_Bacilli_Bacillales_Bacillaceae_Bacillus_Bacillus_sp.
6921	8	OTU001009_Bacteria_Firmicutes_Bacilli_Bacillales_Bacillaceae_uncultured_uncultured_bacterium
6921	8	OTU007551_Bacteria_Firmicutes_Bacilli_Bacillales_Bacillaceae_Bacillus_uncultured_bacterium
6921	8	OTU001079_Bacteria_Firmicutes_Clostridia_Clostridiales_Clostridiaceae_1_Clostridium_sensu_stricto_7_uncultured_bacterium
6921	8	OTU008545_Bacteria_Firmicutes_Bacilli_Bacillales_Planococcaceae_Kurthia_Kurthia_gibsonii
6921	8	OTU001032_Bacteria_Firmicutes_Bacilli_Bacillales_Bacillaceae_uncultured_uncultured_bacterium
6921	7	OTU000918_Bacteria_Firmicutes_Bacilli_Bacillales_Planococcaceae_Sporosarcina_unidentified
6921	7	OTU000453_Bacteria_Firmicutes_Bacilli_Bacillales_Bacillaceae_Cerasibacillus_Cerasibacillus_quisquiliarum
6921	7	OTU003918_Bacteria_Proteobacteria_Gammaproteobacteria_Enterobacteriales_Enterobacteriaceae_Pantoea_Pantoea_gaviniae
6921	7	OTU004601_Bacteria_Firmicutes_Bacilli_Bacillales_Staphylococcaceae_Staphylococcus_uncultured_bacterium
6921	7	OTU002111_Bacteria_Firmicutes_Clostridia_Thermoanaerobacterales_Family_III_Tepidanaerobacter_uncultured_bacterium
6921	7	D2007036_Bacteria_Firmicutes_Bacilli_Aneurinibacillales_Aneurinibacillaceae_Aneurinibacillus_Aneurinibacillus___sp._XH2
6921	6	OTU001419_Bacteria_Firmicutes_Bacilli_Bacillales_Planococcaceae_Savagea_Savagea_faecisuis
6921	6	OTU003983_Bacteria_Proteobacteria_Gammaproteobacteria_Vibrionales_Vibrionaceae_Photobacterium_uncultured_bacterium
6921	6	OTU000277_Bacteria_Firmicutes_Clostridia_Clostridiales_Peptostreptococcaceae_Paraclostridium_Paraclostridium_bifermentans_ATCC_19299
6921	5	OTU002837_Bacteria_Firmicutes_Clostridia_Clostridiales_Family_XI_Tepidimicrobium_Tepidimicrobium_sp._GRC1
6921	5	OTU001292_Bacteria_Firmicutes_Bacilli_Bacillales_Planococcaceae_Savagea_uncultured_bacterium
6921	4	OTU002710_Bacteria_Actinobacteria_Actinobacteria_Corynebacteriales_Corynebacteriaceae_Corynebacterium_1_Corynebacterium_sp._HMSC27B11
6921	4	OTU002072_Bacteria_Firmicutes_Bacilli_Bacillales_Paenibacillaceae_Paenibacillus_Paenibacillus_sp._AHK180-5
6921	4	OTU001702_Bacteria_Proteobacteria_Gammaproteobacteria_Vibrionales_Vibrionaceae_Vibrio_uncultured_bacterium
6921	4	OTU009375_Bacteria_Firmicutes_Bacilli_Bacillales_Bacillaceae_Bacillus_uncultured_bacterium
6921	4	OTU000324_Bacteria_Firmicutes_Bacilli_Bacillales_Bacillaceae_Anoxybacillus_Anoxybacillus_flavithermus_subsp._flavithermus
6921	4	D2000829_Bacteria_Firmicutes_Clostridia_Peptostreptococcales-Tissierellales_Peptostreptococcaceae_Peptostreptococcus_uncultured___bacterium
6921	4	OTU001022_Bacteria_Firmicutes_Bacilli_Bacillales_Bacillaceae_Cerasibacillus_uncultured_Bacillaceae_bacterium
6921	4	OTU003412_Bacteria_Proteobacteria_Gammaproteobacteria_Enterobacteriales_Enterobacteriaceae_Pantoea_uncultured_bacterium
6921	4	OTU003524_Bacteria_Firmicutes_Bacilli_Bacillales_Paenibacillaceae_Brevibacillus_Brevibacillus_parabrevis
6921	4	OTU004564_Bacteria_Firmicutes_Clostridia_Clostridiales_Family_XI_Tepidimicrobium_uncultured_bacterium
6921	4	OTU003001_Bacteria_Firmicutes_Clostridia_Clostridiales_Clostridiaceae_1_Haloimpatiens_Haloimpatiens_lingqiaonensis
6921	4	D2000516_Bacteria_Proteobacteria_Gammaproteobacteria_Vibrionales_Vibrionaceae_Photobacterium_Photobacterium___phosphoreum
6921	3	OTU002429_Bacteria_Proteobacteria_Gammaproteobacteria_Betaproteobacteriales_Burkholderiaceae_Pelomonas_uncultured_bacterium
6921	3	OTU001645_Bacteria_Firmicutes_Bacilli_Bacillales_Bacillaceae_Pseudogracilibacillus_uncultured_bacterium
6921	3	OTU005576_Bacteria_Patescibacteria_Gracilibacteria_Absconditabacteriales_(SR1)_uncultured_bacterium__
6921	3	OTU008022_Bacteria_Firmicutes_Bacilli_Bacillales_Planococcaceae_Viridibacillus_Viridibacillus_arvi
6921	3	OTU002785_Bacteria_Firmicutes_Bacilli_Bacillales_Bacillaceae_Bacillus_uncultured_bacterium
6921	3	OTU002638_Bacteria_Firmicutes_Clostridia_Clostridiales_Peptostreptococcaceae_Romboutsia_uncultured_bacterium
6921	3	OTU000461_Bacteria_Firmicutes_Bacilli_Bacillales_Planococcaceae_Sporosarcina_Sporosarcina_saromensis
6921	3	OTU000277_Bacteria_Firmicutes_Clostridia_Clostridiales_Peptostreptococcaceae_Paraclostridium_Paraclostridium_bifermentans_ATCC_19299
6921	3	OTU005668_Bacteria_Firmicutes_Clostridia_Clostridiales_Family_XI_Gallicola_uncultured_bacterium
6921	3	OTU005597_Bacteria_Firmicutes_Erysipelotrichia_Erysipelotrichales_Erysipelotrichaceae_Erysipelotrichaceae_UCG-009_uncultured_rumen_bacterium
6921	3	OTU005254_Bacteria_Firmicutes_Bacilli_Bacillales_Bacillaceae_Pseudogracilibacillus_Virgibacillus_sp._CAU_90321
6921	3	OTU000436_Bacteria_Firmicutes_Clostridia_Clostridiales_Family_XI_Tissierella_uncultured_bacterium
6921	2	OTU002740_Bacteria_Firmicutes_Clostridia_Clostridiales_Family_XI_Tissierella_uncultured_bacterium
6921	2	D2004328_Bacteria_Firmicutes_Bacilli_Bacillales_Planococcaceae_Lysinibacillus_Lysinibacillus___sp._FFL6
6921	2	OTU000492_Bacteria_Firmicutes_Bacilli_Bacillales_Bacillaceae_uncultured_uncultured_bacterium
6921	2	OTU008405_Bacteria_Firmicutes_Bacilli_Bacillales_Bacillaceae_Bacillus_uncultured_bacterium
6921	2	OTU009629_Bacteria_Firmicutes_Bacilli_Bacillales_Bacillaceae_Oceanobacillus_Oceanobacillus_sp._AvH_7
6921	2	OTU000760_Bacteria_Firmicutes_Bacilli_Lactobacillales_Streptococcaceae_Streptococcus_uncultured_bacterium
6921	2	OTU005583_Bacteria_Firmicutes_Bacilli_Bacillales_Bacillaceae_Sinibacillus_Sinibacillus_soli
6921	2	OTU006557_Bacteria_Fusobacteria_Fusobacteriia_Fusobacteriales_Fusobacteriaceae_Cetobacterium_uncultured_bacterium
6921	2	OTU000569_Bacteria_Firmicutes_Bacilli_Bacillales_Bacillaceae_Bacillus_Streptococcus_pneumoniae
6921	2	OTU000251_Bacteria_Firmicutes_Clostridia_Clostridiales_Clostridiaceae_1_Clostridium_sensu_stricto_15_Clostridium_tetani_E88
6921	2	OTU000018_Bacteria_Proteobacteria_Gammaproteobacteria_Vibrionales_Vibrionaceae_Photobacterium_Photobacterium_piscicola
6921	2	OTU000204_Bacteria_Firmicutes_Bacilli_Lactobacillales_Lactobacillaceae_Pediococcus_Pediococcus_acidilactici
6921	2	OTU000180_Bacteria_Firmicutes_Clostridia_Clostridiales_Clostridiaceae_1_Clostridium_sensu_stricto_7_Clostridium_botulinum_C/D_str._It1
6921	2	OTU001185_Bacteria_Firmicutes_Clostridia_Clostridiales_Family_XI_Gottschalkia_[Clostridium]_purinilyticum
6922	12932	OTU000018_Bacteria_Proteobacteria_Gammaproteobacteria_Vibrionales_Vibrionaceae_Photobacterium_Photobacterium_piscicola
6922	1838	OTU005880_Bacteria_Proteobacteria_Gammaproteobacteria_Vibrionales_Vibrionaceae_Photobacterium_uncultured_bacterium
6922	26	OTU000017_Bacteria_Proteobacteria_Gammaproteobacteria_Betaproteobacteriales_Rhodocyclaceae_Methyloversatilis_uncultured_bacterium
6922	14	D2000963_Bacteria_Proteobacteria_Gammaproteobacteria_Vibrionales_Vibrionaceae_Photobacterium_uncultured___bacterium
6922	8	OTU004601_Bacteria_Firmicutes_Bacilli_Bacillales_Staphylococcaceae_Staphylococcus_uncultured_bacterium
6922	7	OTU002429_Bacteria_Proteobacteria_Gammaproteobacteria_Betaproteobacteriales_Burkholderiaceae_Pelomonas_uncultured_bacterium
6922	7	OTU006785_Bacteria_Firmicutes_Clostridia_Clostridiales_Clostridiaceae_1_Clostridium_sensu_stricto_7_Clostridium_thermopalmarium
6922	6	OTU000002_Bacteria_Proteobacteria_Gammaproteobacteria_Betaproteobacteriales_Burkholderiaceae_Burkholderia-Caballeronia-Paraburkholderia_Antheraea_pernyi_(Chinese_oak_silkmoth)
6922	5	OTU005630_Bacteria_Firmicutes_Clostridia_Clostridiales_Clostridiaceae_1_Clostridium_sensu_stricto_18_Clostridium_sp._IEH_97212
6922	5	OTU001467_Bacteria_Proteobacteria_Gammaproteobacteria_Vibrionales_Vibrionaceae_Aliivibrio_uncultured_bacterium
6922	4	OTU000742_Bacteria_Proteobacteria_Gammaproteobacteria_Pseudomonadales_Moraxellaceae_Acinetobacter_uncultured_Acinetobacter_sp.
6922	4	OTU008432_Bacteria_Proteobacteria_Gammaproteobacteria_Vibrionales_Vibrionaceae_Photobacterium_uncultured_bacterium
6922	2	OTU000295_Bacteria_Firmicutes_Bacilli_Bacillales_Bacillaceae_Ureibacillus_Ureibacillus_thermosphaericus
6922	2	OTU000180_Bacteria_Firmicutes_Clostridia_Clostridiales_Clostridiaceae_1_Clostridium_sensu_stricto_7_Clostridium_botulinum_C/D_str._It1
6922	2	OTU000010_Bacteria_Firmicutes_Bacilli_Bacillales_Bacillaceae_Geobacillus_Geobacillus_sp._WCH70
6923	15772	OTU000018_Bacteria_Proteobacteria_Gammaproteobacteria_Vibrionales_Vibrionaceae_Photobacterium_Photobacterium_piscicola
6923	1767	OTU005880_Bacteria_Proteobacteria_Gammaproteobacteria_Vibrionales_Vibrionaceae_Photobacterium_uncultured_bacterium
6923	798	OTU000180_Bacteria_Firmicutes_Clostridia_Clostridiales_Clostridiaceae_1_Clostridium_sensu_stricto_7_Clostridium_botulinum_C/D_str._It1
6923	284	OTU006782_Bacteria_Firmicutes_Clostridia_Clostridiales_Clostridiaceae_1_Clostridium_sensu_stricto_18_Clostridium_sp._IEH_97212
6923	100	D2004108_Bacteria_Firmicutes_Clostridia_Clostridiales_Clostridiaceae_Clostridium____sensu_stricto_15_Clostridium_cochlearium
6923	66	OTU009672_Bacteria_Firmicutes_Clostridia_Clostridiales_Clostridiaceae_1_Clostridium_sensu_stricto_7_Clostridium_thermobutyricum
6923	66	OTU000277_Bacteria_Firmicutes_Clostridia_Clostridiales_Peptostreptococcaceae_Paraclostridium_Paraclostridium_bifermentans_ATCC_19299
6923	58	D2000577_Bacteria_Firmicutes_Bacilli_Bacillales_Bacillaceae_Bacillus_Bacillus___smithii
6923	56	OTU003138_Bacteria_Firmicutes_Bacilli_Bacillales_Bacillaceae_Oceanobacillus_Bacilli_bacterium_VT-13-104
6923	51	OTU000147_Bacteria_Firmicutes_Clostridia_Clostridiales_Clostridiaceae_1_Hathewaya_Clostridium_sp._rennanqilfy33
6923	35	OTU000918_Bacteria_Firmicutes_Bacilli_Bacillales_Planococcaceae_Sporosarcina_unidentified
6923	27	OTU000010_Bacteria_Firmicutes_Bacilli_Bacillales_Bacillaceae_Geobacillus_Geobacillus_sp._WCH70
6923	25	OTU002638_Bacteria_Firmicutes_Clostridia_Clostridiales_Peptostreptococcaceae_Romboutsia_uncultured_bacterium
6923	22	OTU001282_Bacteria_Firmicutes_Bacilli_Bacillales_Bacillaceae_Bacillus_uncultured_bacterium
6923	18	OTU008312_Bacteria_Proteobacteria_Alphaproteobacteria_Rhizobiales_Devosiaceae_Devosia_uncultured_Devosia_sp.
6923	16	D2000963_Bacteria_Proteobacteria_Gammaproteobacteria_Vibrionales_Vibrionaceae_Photobacterium_uncultured___bacterium
6923	14	OTU010167_Bacteria_Firmicutes_Clostridia_Clostridiales_Clostridiaceae_1_Clostridium_sensu_stricto_15_Clostridium_cochlearium
6923	8	OTU000277_Bacteria_Firmicutes_Clostridia_Clostridiales_Peptostreptococcaceae_Paraclostridium_Paraclostridium_bifermentans_ATCC_19299
6923	7	OTU000042_Bacteria_Firmicutes_Clostridia_Clostridiales_Family_XI_Anaerosalibacter_Anaerosalibacter_bizertensis
6923	7	OTU002417_Bacteria_Firmicutes_Bacilli_Bacillales_Bacillaceae_Ureibacillus_Ureibacillus_thermophilus
6923	6	OTU000054_Bacteria_Proteobacteria_Alphaproteobacteria_Sphingomonadales_Sphingomonadaceae_Sphingomonas_Sphingomonas_sp._Ant_H11
6923	6	OTU001562_Bacteria_Fusobacteria_Fusobacteriia_Fusobacteriales_Fusobacteriaceae_Psychrilyobacter_Psychrilyobacter_atlanticus_DSM_19335
6923	6	OTU000462_Bacteria_Proteobacteria_Gammaproteobacteria_Pseudomonadales_Pseudomonadaceae_Oblitimonas_Oblitimonas_alkaliphila
6923	6	OTU005668_Bacteria_Firmicutes_Clostridia_Clostridiales_Family_XI_Gallicola_uncultured_bacterium
6923	5	OTU004923_Bacteria_Fusobacteria_Fusobacteriia_Fusobacteriales_Fusobacteriaceae_Cetobacterium_uncultured_bacterium
6923	5	OTU001670_Bacteria_Firmicutes_Clostridia_Clostridiales_Clostridiaceae_1_Clostridium_sensu_stricto_1_Clostridium_perfringens
6923	4	OTU007895_Bacteria_Firmicutes_Bacilli_Lactobacillales_Lactobacillaceae_Lactobacillus_Lactobacillus_delbrueckii_subsp._lactis
6923	4	OTU000295_Bacteria_Firmicutes_Bacilli_Bacillales_Bacillaceae_Ureibacillus_Ureibacillus_thermosphaericus
6923	4	OTU010215_Bacteria_Firmicutes_Bacilli_Bacillales_Bacillaceae_Bacillus_uncultured_Bacillus_sp.
6923	4	OTU002072_Bacteria_Firmicutes_Bacilli_Bacillales_Paenibacillaceae_Paenibacillus_Paenibacillus_sp._AHK180-5
6923	4	OTU008052_Bacteria_Proteobacteria_Alphaproteobacteria_Rhodospirillales_uncultured_uncultured_bacterium_
6923	3	OTU003250_Bacteria_Firmicutes_Clostridia_Clostridiales_Clostridiaceae_1_Clostridium_sensu_stricto_1_uncultured_organism
6923	3	OTU007747_Bacteria_Actinobacteria_Actinobacteria_Micrococcales_Micrococcaceae_Kocuria_Kocuria_rhizophila
6923	3	OTU006441_Bacteria_Proteobacteria_Gammaproteobacteria_Alteromonadales_Shewanellaceae_Shewanella_uncultured_bacterium
6923	3	D2000071_Bacteria_Firmicutes_Bacilli_Lactobacillales_Lactobacillaceae_Lactobacillus_uncultured___bacterium
6923	3	D2007036_Bacteria_Firmicutes_Bacilli_Aneurinibacillales_Aneurinibacillaceae_Aneurinibacillus_Aneurinibacillus___sp._XH2
6923	3	OTU000492_Bacteria_Firmicutes_Bacilli_Bacillales_Bacillaceae_uncultured_uncultured_bacterium
6923	3	OTU005803_Bacteria_Firmicutes_Clostridia_Clostridiales_Peptostreptococcaceae_Peptostreptococcus_uncultured_bacterium
6923	3	OTU000115_Bacteria_Proteobacteria_Gammaproteobacteria_Aeromonadales_Aeromonadaceae_Aeromonas_Aeromonas_sobria
6923	3	OTU003209_Bacteria_Firmicutes_Bacilli_Bacillales_Bacillaceae_Bacillus_Bacillus_sp._BG-B18
6923	3	OTU003204_Bacteria_Firmicutes_Bacilli_Bacillales_Bacillaceae_Pseudogracilibacillus_Pseudogracilibacillus_sp._SW110
6923	3	OTU009629_Bacteria_Firmicutes_Bacilli_Bacillales_Bacillaceae_Oceanobacillus_Oceanobacillus_sp._AvH_7
6923	3	OTU000347_Bacteria_Firmicutes_Bacilli_Lactobacillales_Enterococcaceae_Vagococcus_Vagococcus_humatus
6923	2	OTU003136_Bacteria_Firmicutes_Bacilli_Lactobacillales_Enterococcaceae_Vagococcus_Vagococcus_carniphilus
6923	2	OTU001420_Bacteria_Proteobacteria_Gammaproteobacteria_Vibrionales_Vibrionaceae_Photobacterium_Photobacterium_piscicola
6923	2	OTU003116_Bacteria_Proteobacteria_Gammaproteobacteria_Enterobacteriales_Enterobacteriaceae_Enterobacter_uncultured_bacterium
6923	2	OTU000798_Bacteria_Firmicutes_Bacilli_Bacillales_Staphylococcaceae_Staphylococcus_uncultured_bacterium
6923	2	OTU002734_Bacteria_Firmicutes_Bacilli_Bacillales_Bacillaceae_Bacillus_Bacillus_sp._CFWTS30
6923	2	OTU001229_Bacteria_Firmicutes_Bacilli_Lactobacillales_Enterococcaceae_Vagococcus_uncultured_bacterium
6923	2	OTU000251_Bacteria_Firmicutes_Clostridia_Clostridiales_Clostridiaceae_1_Clostridium_sensu_stricto_15_Clostridium_tetani_E88
6923	2	OTU008475_Bacteria_Firmicutes_Bacilli_Bacillales_Staphylococcaceae_Macrococcus_Macrococcus_caseolyticus
6923	2	OTU005021_Bacteria_Proteobacteria_Gammaproteobacteria_Betaproteobacteriales_Burkholderiaceae_Pelomonas_uncultured_bacterium
6923	2	OTU001974_Bacteria_Proteobacteria_Gammaproteobacteria_Betaproteobacteriales_Burkholderiaceae_Pelomonas_uncultured_bacterium
6923	2	OTU000180_Bacteria_Firmicutes_Clostridia_Clostridiales_Clostridiaceae_1_Clostridium_sensu_stricto_7_Clostridium_botulinum_C/D_str._It1
6923	2	OTU003571_Bacteria_Actinobacteria_Actinobacteria_Propionibacteriales_Propionibacteriaceae_Cutibacterium_Cutibacterium_granulosum_TM11
6924	19968	OTU000018_Bacteria_Proteobacteria_Gammaproteobacteria_Vibrionales_Vibrionaceae_Photobacterium_Photobacterium_piscicola
6924	5064	OTU005880_Bacteria_Proteobacteria_Gammaproteobacteria_Vibrionales_Vibrionaceae_Photobacterium_uncultured_bacterium
6924	584	OTU000002_Bacteria_Proteobacteria_Gammaproteobacteria_Betaproteobacteriales_Burkholderiaceae_Burkholderia-Caballeronia-Paraburkholderia_Antheraea_pernyi_(Chinese_oak_silkmoth)
6924	301	OTU002429_Bacteria_Proteobacteria_Gammaproteobacteria_Betaproteobacteriales_Burkholderiaceae_Pelomonas_uncultured_bacterium
6924	91	OTU001984_Bacteria_Proteobacteria_Alphaproteobacteria_Rhizobiales_Rhizobiaceae_Mesorhizobium_Mesorhizobium_sp._NBIMC_P2-C1
6924	65	OTU001623_Bacteria_Proteobacteria_Alphaproteobacteria_Sphingomonadales_Sphingomonadaceae_Sphingomonas_uncultured_bacterium
6924	31	OTU000174_Bacteria_Actinobacteria_Actinobacteria_Micrococcales_Micrococcaceae_Micrococcus_uncultured_bacterium
6924	22	OTU003548_Bacteria_Proteobacteria_Gammaproteobacteria_Vibrionales_Vibrionaceae_Photobacterium_Photobacterium_piscicola
6924	9	D2007750_Bacteria_Proteobacteria_Gammaproteobacteria_Vibrionales_Vibrionaceae_Photobacterium_uncultured___bacterium
6924	2	OTU000018_Bacteria_Proteobacteria_Gammaproteobacteria_Vibrionales_Vibrionaceae_Photobacterium_Photobacterium_piscicola
6925	1006	OTU000002_Bacteria_Proteobacteria_Gammaproteobacteria_Betaproteobacteriales_Burkholderiaceae_Burkholderia-Caballeronia-Paraburkholderia_Antheraea_pernyi_(Chinese_oak_silkmoth)
6925	677	OTU005475_Bacteria_Proteobacteria_Alphaproteobacteria_Caulobacterales_Caulobacteraceae_uncultured_soil_bacterium_TWE165
6925	492	OTU000018_Bacteria_Proteobacteria_Gammaproteobacteria_Vibrionales_Vibrionaceae_Photobacterium_Photobacterium_piscicola
6925	442	OTU000114_Bacteria_Proteobacteria_Alphaproteobacteria_Rhodobacterales_Rhodobacteraceae_Paracoccus_uncultured_bacterium
6925	402	OTU002429_Bacteria_Proteobacteria_Gammaproteobacteria_Betaproteobacteriales_Burkholderiaceae_Pelomonas_uncultured_bacterium
6925	351	OTU000118_Bacteria_Proteobacteria_Gammaproteobacteria_Betaproteobacteriales_Burkholderiaceae_Ralstonia_uncultured_Ralstonia_sp.
6925	343	OTU001870_Bacteria_Firmicutes_Bacilli_Bacillales_Bacillaceae_Oceanobacillus_Bacilli_bacterium_VT-13-104
6925	305	OTU009653_Bacteria_Proteobacteria_Gammaproteobacteria_Enterobacteriales_Enterobacteriaceae_Escherichia-Shigella_Escherichia_coli
6925	2	OTU003220_Bacteria_Proteobacteria_Gammaproteobacteria_Vibrionales_Vibrionaceae_Photobacterium_Photobacterium_piscicola
6926	23543	OTU000018_Bacteria_Proteobacteria_Gammaproteobacteria_Vibrionales_Vibrionaceae_Photobacterium_Photobacterium_piscicola
6926	4060	OTU005880_Bacteria_Proteobacteria_Gammaproteobacteria_Vibrionales_Vibrionaceae_Photobacterium_uncultured_bacterium
6926	1325	D2000159_Bacteria_Actinobacteriota_Actinobacteria_Propionibacteriales_Propionibacteriaceae_Cutibacterium_uncultured___bacterium
6926	151	OTU004172_Bacteria_Firmicutes_Bacilli_Lactobacillales_Streptococcaceae_Streptococcus_Streptococcus_sp._M143
6926	100	OTU002429_Bacteria_Proteobacteria_Gammaproteobacteria_Betaproteobacteriales_Burkholderiaceae_Pelomonas_uncultured_bacterium
6926	63	OTU000112_Bacteria_Proteobacteria_Alphaproteobacteria_Rhizobiales_Xanthobacteraceae_Bradyrhizobium_uncultured_bacterium
6926	47	OTU000174_Bacteria_Actinobacteria_Actinobacteria_Micrococcales_Micrococcaceae_Micrococcus_uncultured_bacterium
6926	45	OTU006699_Bacteria_Proteobacteria_Alphaproteobacteria_Sphingomonadales_Sphingomonadaceae_Sphingomonas_uncultured_bacterium
6926	36	OTU000824_Bacteria_Cyanobacteria_Oxyphotobacteria_Leptolyngbyales_Leptolyngbyaceae_uncultured_uncultured_bacterium
6926	25	D2000963_Bacteria_Proteobacteria_Gammaproteobacteria_Vibrionales_Vibrionaceae_Photobacterium_uncultured___bacterium
6926	23	OTU008038_Bacteria_Proteobacteria_Alphaproteobacteria_Rhizobiales_Xanthobacteraceae_Afipia_uncultured_bacterium
6926	21	OTU000002_Bacteria_Proteobacteria_Gammaproteobacteria_Betaproteobacteriales_Burkholderiaceae_Burkholderia-Caballeronia-Paraburkholderia_Antheraea_pernyi_(Chinese_oak_silkmoth)
6926	9	OTU005729_Bacteria_Proteobacteria_Gammaproteobacteria_Vibrionales_Vibrionaceae_Photobacterium_Photobacterium_piscicola
6926	5	OTU005721_Bacteria_Proteobacteria_Gammaproteobacteria_Vibrionales_Vibrionaceae_Photobacterium_uncultured_bacterium
6926	3	OTU000018_Bacteria_Proteobacteria_Gammaproteobacteria_Vibrionales_Vibrionaceae_Photobacterium_Photobacterium_piscicola
6931	18278	OTU000018_Bacteria_Proteobacteria_Gammaproteobacteria_Vibrionales_Vibrionaceae_Photobacterium_Photobacterium_piscicola
6931	2855	OTU005880_Bacteria_Proteobacteria_Gammaproteobacteria_Vibrionales_Vibrionaceae_Photobacterium_uncultured_bacterium
6931	196	OTU000115_Bacteria_Proteobacteria_Gammaproteobacteria_Aeromonadales_Aeromonadaceae_Aeromonas_Aeromonas_sobria
6931	176	D2007750_Bacteria_Proteobacteria_Gammaproteobacteria_Vibrionales_Vibrionaceae_Photobacterium_uncultured___bacterium
6931	5	OTU000005_Bacteria_Spirochaetes_Spirochaetia_Brevinematales_Brevinemataceae_Brevinema_uncultured_bacterium
6931	5	D2004108_Bacteria_Firmicutes_Clostridia_Clostridiales_Clostridiaceae_Clostridium____sensu_stricto_15_Clostridium_cochlearium
6931	4	OTU008178_Bacteria_Proteobacteria_Gammaproteobacteria_Vibrionales_Vibrionaceae_Photobacterium_uncultured_bacterium
6931	4	OTU000180_Bacteria_Firmicutes_Clostridia_Clostridiales_Clostridiaceae_1_Clostridium_sensu_stricto_7_Clostridium_botulinum_C/D_str._It1
6931	3	OTU006782_Bacteria_Firmicutes_Clostridia_Clostridiales_Clostridiaceae_1_Clostridium_sensu_stricto_18_Clostridium_sp._IEH_97212
6931	3	OTU000569_Bacteria_Firmicutes_Bacilli_Bacillales_Bacillaceae_Bacillus_Streptococcus_pneumoniae
6931	3	OTU001734_Bacteria_Firmicutes_Bacilli_Bacillales_Bacillaceae_Bacillus_Bacillus_sp.
6931	2	OTU000970_Bacteria_Firmicutes_Bacilli_Bacillales_Staphylococcaceae_Staphylococcus_Staphylococcus_warneri
6931	2	OTU007923_Bacteria_Firmicutes_Clostridia_Clostridiales_Clostridiaceae_1_Clostridium_sensu_stricto_7_Clostridium_thermopalmarium
6931	2	OTU000010_Bacteria_Firmicutes_Bacilli_Bacillales_Bacillaceae_Geobacillus_Geobacillus_sp._WCH70
6931	2	OTU002111_Bacteria_Firmicutes_Clostridia_Thermoanaerobacterales_Family_III_Tepidanaerobacter_uncultured_bacterium
6931	2	D2000963_Bacteria_Proteobacteria_Gammaproteobacteria_Vibrionales_Vibrionaceae_Photobacterium_uncultured___bacterium
6932	1413	OTU006782_Bacteria_Firmicutes_Clostridia_Clostridiales_Clostridiaceae_1_Clostridium_sensu_stricto_18_Clostridium_sp._IEH_97212
6932	529	OTU000180_Bacteria_Firmicutes_Clostridia_Clostridiales_Clostridiaceae_1_Clostridium_sensu_stricto_7_Clostridium_botulinum_C/D_str._It1
6932	469	OTU007923_Bacteria_Firmicutes_Clostridia_Clostridiales_Clostridiaceae_1_Clostridium_sensu_stricto_7_Clostridium_thermopalmarium
6932	422	D2004108_Bacteria_Firmicutes_Clostridia_Clostridiales_Clostridiaceae_Clostridium____sensu_stricto_15_Clostridium_cochlearium
6932	291	OTU000018_Bacteria_Proteobacteria_Gammaproteobacteria_Vibrionales_Vibrionaceae_Photobacterium_Photobacterium_piscicola
6932	223	OTU000147_Bacteria_Firmicutes_Clostridia_Clostridiales_Clostridiaceae_1_Hathewaya_Clostridium_sp._rennanqilfy33
6932	179	OTU000042_Bacteria_Firmicutes_Clostridia_Clostridiales_Family_XI_Anaerosalibacter_Anaerosalibacter_bizertensis
6932	133	OTU000295_Bacteria_Firmicutes_Bacilli_Bacillales_Bacillaceae_Ureibacillus_Ureibacillus_thermosphaericus
6932	111	D2000577_Bacteria_Firmicutes_Bacilli_Bacillales_Bacillaceae_Bacillus_Bacillus___smithii
6932	109	OTU000010_Bacteria_Firmicutes_Bacilli_Bacillales_Bacillaceae_Geobacillus_Geobacillus_sp._WCH70
6932	99	OTU001330_Bacteria_Firmicutes_Bacilli_Bacillales_Bacillaceae_Oceanobacillus_Oceanobacillus_sp._AvH_7
6932	79	OTU000277_Bacteria_Firmicutes_Clostridia_Clostridiales_Peptostreptococcaceae_Paraclostridium_Paraclostridium_bifermentans_ATCC_19299
6932	78	OTU001670_Bacteria_Firmicutes_Clostridia_Clostridiales_Clostridiaceae_1_Clostridium_sensu_stricto_1_Clostridium_perfringens
6932	66	OTU001282_Bacteria_Firmicutes_Bacilli_Bacillales_Bacillaceae_Bacillus_uncultured_bacterium
6932	60	OTU005734_Bacteria_Firmicutes_Clostridia_Clostridiales_Family_XI_Sporanaerobacter_uncultured_bacterium
6932	36	OTU010215_Bacteria_Firmicutes_Bacilli_Bacillales_Bacillaceae_Bacillus_uncultured_Bacillus_sp.
6932	31	D2000829_Bacteria_Firmicutes_Clostridia_Peptostreptococcales-Tissierellales_Peptostreptococcaceae_Peptostreptococcus_uncultured___bacterium
6932	26	OTU003458_Bacteria_Firmicutes_Bacilli_Bacillales_Planococcaceae_Sporosarcina_uncultured_bacterium
6932	23	OTU000569_Bacteria_Firmicutes_Bacilli_Bacillales_Bacillaceae_Bacillus_Streptococcus_pneumoniae
6932	19	D2007036_Bacteria_Firmicutes_Bacilli_Aneurinibacillales_Aneurinibacillaceae_Aneurinibacillus_Aneurinibacillus___sp._XH2
6932	19	OTU000251_Bacteria_Firmicutes_Clostridia_Clostridiales_Clostridiaceae_1_Clostridium_sensu_stricto_15_Clostridium_tetani_E88
6932	18	OTU000228_Bacteria_Actinobacteria_Actinobacteria_Corynebacteriales_Corynebacteriaceae_Corynebacterium_1_uncultured_bacterium
6932	17	OTU003153_Bacteria_Firmicutes_Clostridia_Clostridiales_Clostridiaceae_1_Clostridium_sensu_stricto_5_bacterium_NLAE-zl-C487
6932	16	OTU007076_Bacteria_Proteobacteria_Alphaproteobacteria_Sphingomonadales_Sphingomonadaceae_Sphingobium_uncultured_proteobacterium
6932	14	OTU000277_Bacteria_Firmicutes_Clostridia_Clostridiales_Peptostreptococcaceae_Paraclostridium_Paraclostridium_bifermentans_ATCC_19299
6932	13	OTU003524_Bacteria_Firmicutes_Bacilli_Bacillales_Paenibacillaceae_Brevibacillus_Brevibacillus_parabrevis
6932	13	OTU000945_Bacteria_Firmicutes_Bacilli_Lactobacillales_Enterococcaceae_Enterococcus_Enterococcus_faecium_LCT-EF90
6932	13	OTU001734_Bacteria_Firmicutes_Bacilli_Bacillales_Bacillaceae_Bacillus_Bacillus_sp.
6932	13	OTU003209_Bacteria_Firmicutes_Bacilli_Bacillales_Bacillaceae_Bacillus_Bacillus_sp._BG-B18
6932	13	OTU002710_Bacteria_Actinobacteria_Actinobacteria_Corynebacteriales_Corynebacteriaceae_Corynebacterium_1_Corynebacterium_sp._HMSC27B11
6932	12	OTU002734_Bacteria_Firmicutes_Bacilli_Bacillales_Bacillaceae_Bacillus_Bacillus_sp._CFWTS30
6932	11	OTU000009_Bacteria_Proteobacteria_Gammaproteobacteria_Alteromonadales_Alteromonadaceae_Alishewanella_uncultured_bacterium
6932	10	OTU003218_Bacteria_Firmicutes_Bacilli_Bacillales_Planococcaceae_Kurthia_Kurthia_sp._M3T8Bx
6932	10	OTU002072_Bacteria_Firmicutes_Bacilli_Bacillales_Paenibacillaceae_Paenibacillus_Paenibacillus_sp._AHK180-5
6932	10	OTU001041_Bacteria_Firmicutes_Bacilli_Lactobacillales_Enterococcaceae_Tetragenococcus_Tetragenococcus_halophilus_NBRC_12172
6932	10	OTU010449_Bacteria_Proteobacteria_Alphaproteobacteria_Rhizobiales_Beijerinckiaceae_Bosea_Bosea_sp._Root483D1
6932	10	OTU003250_Bacteria_Firmicutes_Clostridia_Clostridiales_Clostridiaceae_1_Clostridium_sensu_stricto_1_uncultured_organism
6932	10	OTU005598_Bacteria_Firmicutes_Clostridia_Clostridiales_Clostridiaceae_2_Alkaliphilus_Alkaliphilus_sp._V37_03_1
6932	9	OTU000436_Bacteria_Firmicutes_Clostridia_Clostridiales_Family_XI_Tissierella_uncultured_bacterium
6932	9	OTU001299_Bacteria_Firmicutes_Bacilli_Bacillales_Bacillaceae_Bacillus_uncultured_bacterium
6932	8	OTU002597_Bacteria_Proteobacteria_Gammaproteobacteria_uncultured_uncultured_bacterium__
6932	8	D2007750_Bacteria_Proteobacteria_Gammaproteobacteria_Vibrionales_Vibrionaceae_Photobacterium_uncultured___bacterium
6932	8	OTU000024_Bacteria_Proteobacteria_Gammaproteobacteria_Nitrococcales_Nitrococcaceae_Halopeptonella_uncultured_Ectothiorhodospiraceae_bacterium
6932	7	OTU000324_Bacteria_Firmicutes_Bacilli_Bacillales_Bacillaceae_Anoxybacillus_Anoxybacillus_flavithermus_subsp._flavithermus
6932	7	OTU001562_Bacteria_Fusobacteria_Fusobacteriia_Fusobacteriales_Fusobacteriaceae_Psychrilyobacter_Psychrilyobacter_atlanticus_DSM_19335
6932	7	OTU001269_Bacteria_Firmicutes_Bacilli_Bacillales_Bacillaceae_Bacillus_Bacillus_andreraoultii
6932	7	OTU000938_Bacteria_Actinobacteria_Actinobacteria_Corynebacteriales_Corynebacteriaceae_Corynebacterium_1_Corynebacterium_falsenii
6932	7	OTU001022_Bacteria_Firmicutes_Bacilli_Bacillales_Bacillaceae_Cerasibacillus_uncultured_Bacillaceae_bacterium
6932	7	OTU001870_Bacteria_Firmicutes_Bacilli_Bacillales_Bacillaceae_Oceanobacillus_Bacilli_bacterium_VT-13-104
6932	6	OTU000290_Bacteria_Firmicutes_Clostridia_Clostridiales_Peptostreptococcaceae_Peptostreptococcus_uncultured_bacterium
6932	6	OTU005364_Bacteria_Firmicutes_Clostridia_Clostridiales_Family_XI_Peptoniphilus_swine_effluent_bacterium_CHNDP10
6932	6	OTU001523_Bacteria_Firmicutes_Clostridia_Clostridiales_Family_XI_Tepidimicrobium_Tepidimicrobium_sp._HUT8119
6932	6	OTU002637_Bacteria_Actinobacteria_Coriobacteriia_Coriobacteriales_Coriobacteriales_Incertae_Sedis_uncultured_uncultured_bacterium
6932	6	OTU004393_Bacteria_Proteobacteria_Gammaproteobacteria_Alteromonadales_Shewanellaceae_Shewanella_uncultured_bacterium
6932	6	OTU002595_Bacteria_Firmicutes_Bacilli_Bacillales_Thermoactinomycetaceae_Kroppenstedtia_uncultured_Thermoactinomycetaceae_bacterium
6932	6	OTU005621_Bacteria_Firmicutes_Clostridia_Clostridiales_Peptococcaceae_Peptococcus_uncultured_bacterium
6932	6	OTU002837_Bacteria_Firmicutes_Clostridia_Clostridiales_Family_XI_Tepidimicrobium_Tepidimicrobium_sp._GRC1
6932	5	OTU005588_Bacteria_Proteobacteria_Gammaproteobacteria_Oceanospirillales_Halomonadaceae_Zymobacter_Zymobacter_palmae
6932	5	OTU000054_Bacteria_Proteobacteria_Alphaproteobacteria_Sphingomonadales_Sphingomonadaceae_Sphingomonas_Sphingomonas_sp._Ant_H11
6932	5	OTU002320_Bacteria_Actinobacteria_Actinobacteria_Micrococcales_Dermatophilaceae_Mobilicoccus_Mobilicoccus_pelagius_NBRC_104925
6932	5	OTU001832_Bacteria_Proteobacteria_Gammaproteobacteria_Alteromonadales_Moritellaceae_Moritella_Moritella_viscosa
6932	5	OTU002785_Bacteria_Firmicutes_Bacilli_Bacillales_Bacillaceae_Bacillus_uncultured_bacterium
6932	5	D2007708_Bacteria_Firmicutes_Clostridia_Clostridiales_Clostridiaceae_Clostridium____sensu_stricto_1_uncultured_bacterium
6932	5	OTU000798_Bacteria_Firmicutes_Bacilli_Bacillales_Staphylococcaceae_Staphylococcus_uncultured_bacterium
6932	5	OTU000174_Bacteria_Actinobacteria_Actinobacteria_Micrococcales_Micrococcaceae_Micrococcus_uncultured_bacterium
6932	4	OTU001189_Bacteria_Firmicutes_Bacilli_Bacillales_Bacillaceae_Bacillus_uncultured_bacterium
6932	4	OTU008484_Bacteria_Bacteroidetes_Bacteroidia_Flavobacteriales_Weeksellaceae_Chryseobacterium_uncultured_bacterium
6932	4	D2000944_Bacteria_Firmicutes_Bacilli_Lactobacillales_Streptococcaceae_Streptococcus_uncultured___bacterium
6932	4	OTU001283_Bacteria_Firmicutes_Bacilli_Bacillales_Planococcaceae_uncultured_uncultured_bacterium
6932	4	OTU001056_Bacteria_Firmicutes_Bacilli_Bacillales_Staphylococcaceae_Staphylococcus_uncultured_bacterium
6932	4	OTU005720_Bacteria_Firmicutes_Bacilli_Bacillales_Planococcaceae_Lysinibacillus_Lysinibacillus_sphaericus_KCTC_3346
6932	4	OTU000554_Bacteria_Firmicutes_Clostridia_Thermoanaerobacterales_Family_III_Tepidanaerobacter_uncultured_bacterium
6932	4	OTU000350_Bacteria_Firmicutes_Clostridia_Clostridiales_Peptococcaceae_Peptococcus_Peptococcus_sp._canine_oral_taxon_344
6932	3	OTU002543_Bacteria_Planctomycetes_vadinHA49_uncultured_bacterium___
6932	3	OTU002277_Bacteria_Actinobacteria_Actinobacteria_Propionibacteriales_Nocardioidaceae_Nocardioides_uncultured_bacterium
6932	3	D2004328_Bacteria_Firmicutes_Bacilli_Bacillales_Planococcaceae_Lysinibacillus_Lysinibacillus___sp._FFL6
6932	3	OTU008475_Bacteria_Firmicutes_Bacilli_Bacillales_Staphylococcaceae_Macrococcus_Macrococcus_caseolyticus
6932	3	OTU006722_Bacteria_Proteobacteria_Gammaproteobacteria_Vibrionales_Vibrionaceae_Photobacterium_uncultured_bacterium
6932	3	OTU003166_Bacteria_Firmicutes_Bacilli_Bacillales_Bacillaceae_Pseudogracilibacillus_uncultured_bacterium
6932	3	OTU005668_Bacteria_Firmicutes_Clostridia_Clostridiales_Family_XI_Gallicola_uncultured_bacterium
6932	3	OTU001292_Bacteria_Firmicutes_Bacilli_Bacillales_Planococcaceae_Savagea_uncultured_bacterium
6932	3	OTU002336_Bacteria_Firmicutes_Clostridia_Clostridiales_Clostridiaceae_1_Clostridium_sensu_stricto_7_uncultured_bacterium
6932	3	OTU000876_Bacteria_Firmicutes_Clostridia_Clostridiales_Peptostreptococcaceae_Romboutsia_uncultured_bacterium
6932	3	OTU005734_Bacteria_Firmicutes_Clostridia_Clostridiales_Family_XI_Sporanaerobacter_uncultured_bacterium
6932	3	OTU000278_Bacteria_Proteobacteria_Alphaproteobacteria_Acetobacterales_Acetobacteraceae_Roseomonas_uncultured_Roseomonas_sp.
6932	2	OTU002638_Bacteria_Firmicutes_Clostridia_Clostridiales_Peptostreptococcaceae_Romboutsia_uncultured_bacterium
6932	2	OTU008228_Bacteria_Firmicutes_Clostridia_Clostridiales_Family_XI_Anaerosalibacter_uncultured_bacterium
6932	2	D2004108_Bacteria_Firmicutes_Clostridia_Clostridiales_Clostridiaceae_Clostridium____sensu_stricto_15_Clostridium_cochlearium
6932	2	OTU000277_Bacteria_Firmicutes_Clostridia_Clostridiales_Peptostreptococcaceae_Paraclostridium_Paraclostridium_bifermentans_ATCC_19299
6932	2	OTU002022_Bacteria_Firmicutes_Bacilli_Bacillales_Planococcaceae_Sporosarcina_Sporosarcina_koreensis
6932	2	OTU002277_Bacteria_Actinobacteria_Actinobacteria_Propionibacteriales_Nocardioidaceae_Nocardioides_uncultured_bacterium
6932	2	OTU001265_Bacteria_Firmicutes_Bacilli_Bacillales_Planococcaceae_Sporosarcina_Sporosarcina_sp._WB6
6932	2	OTU003223_Bacteria_Firmicutes_Bacilli_Bacillales_Paenibacillaceae_Aneurinibacillus_Aneurinibacillus_aneurinilyticus_ATCC_12856
6932	2	OTU002335_Bacteria_Firmicutes_Clostridia_Clostridiales_Family_XIII_[Eubacterium]_nodatum_group_uncultured_bacterium
6932	2	OTU000199_Bacteria_Firmicutes_Bacilli_Bacillales_Bacillaceae_Bacillus_uncultured_bacterium
6932	2	OTU001419_Bacteria_Firmicutes_Bacilli_Bacillales_Planococcaceae_Savagea_Savagea_faecisuis
6932	2	OTU005422_Bacteria_Firmicutes_Bacilli_Bacillales_Bacillaceae_Bacillus_uncultured_bacterium
6932	2	OTU004238_Bacteria_Firmicutes_Clostridia_Clostridiales_Family_XI_Anaerococcus_uncultured_bacterium
6932	2	OTU000550_Bacteria_Proteobacteria_Gammaproteobacteria_Alteromonadales_Shewanellaceae_Shewanella_uncultured_bacterium
6932	2	OTU000007_Bacteria_Actinobacteria_Actinobacteria_Corynebacteriales_Corynebacteriaceae_Corynebacterium_1_uncultured_bacterium
6933	6207	OTU000005_Bacteria_Spirochaetes_Spirochaetia_Brevinematales_Brevinemataceae_Brevinema_uncultured_bacterium
6933	5874	OTU000018_Bacteria_Proteobacteria_Gammaproteobacteria_Vibrionales_Vibrionaceae_Photobacterium_Photobacterium_piscicola
6933	854	OTU005880_Bacteria_Proteobacteria_Gammaproteobacteria_Vibrionales_Vibrionaceae_Photobacterium_uncultured_bacterium
6933	125	OTU006782_Bacteria_Firmicutes_Clostridia_Clostridiales_Clostridiaceae_1_Clostridium_sensu_stricto_18_Clostridium_sp._IEH_97212
6933	124	OTU000180_Bacteria_Firmicutes_Clostridia_Clostridiales_Clostridiaceae_1_Clostridium_sensu_stricto_7_Clostridium_botulinum_C/D_str._It1
6933	27	OTU002023_Bacteria_Firmicutes_Bacilli_Bacillales_Staphylococcaceae_Staphylococcus_uncultured_Staphylococcus_sp.
6933	22	D2004108_Bacteria_Firmicutes_Clostridia_Clostridiales_Clostridiaceae_Clostridium____sensu_stricto_15_Clostridium_cochlearium
6933	19	OTU001022_Bacteria_Firmicutes_Bacilli_Bacillales_Bacillaceae_Cerasibacillus_uncultured_Bacillaceae_bacterium
6933	17	OTU007093_Bacteria_Proteobacteria_Alphaproteobacteria_Sphingomonadales_Sphingomonadaceae_Sphingomonas_Sphingomonas_paucimobilis_NBRC_13935
6933	14	D2003853_Bacteria_Firmicutes_Bacilli_Lactobacillales_Streptococcaceae_Lactococcus_uncultured___bacterium
6933	13	OTU004576_Bacteria_Proteobacteria_Alphaproteobacteria_Rhizobiales_Rhizobiaceae_uncultured_uncultured_bacterium
6933	12	OTU007923_Bacteria_Firmicutes_Clostridia_Clostridiales_Clostridiaceae_1_Clostridium_sensu_stricto_7_Clostridium_thermopalmarium
6933	8	OTU001734_Bacteria_Firmicutes_Bacilli_Bacillales_Bacillaceae_Bacillus_Bacillus_sp.
6933	7	OTU000228_Bacteria_Actinobacteria_Actinobacteria_Corynebacteriales_Corynebacteriaceae_Corynebacterium_1_uncultured_bacterium
6933	7	OTU000277_Bacteria_Firmicutes_Clostridia_Clostridiales_Peptostreptococcaceae_Paraclostridium_Paraclostridium_bifermentans_ATCC_19299
6933	7	OTU000742_Bacteria_Proteobacteria_Gammaproteobacteria_Pseudomonadales_Moraxellaceae_Acinetobacter_uncultured_Acinetobacter_sp.
6933	7	OTU000010_Bacteria_Firmicutes_Bacilli_Bacillales_Bacillaceae_Geobacillus_Geobacillus_sp._WCH70
6933	6	OTU005620_Bacteria_Firmicutes_Bacilli_Bacillales_Bacillaceae_Bacillus_Bacillus_smithii_7_3_47FAA
6933	5	OTU000114_Bacteria_Proteobacteria_Alphaproteobacteria_Rhodobacterales_Rhodobacteraceae_Paracoccus_uncultured_bacterium
6933	5	D2007750_Bacteria_Proteobacteria_Gammaproteobacteria_Vibrionales_Vibrionaceae_Photobacterium_uncultured___bacterium
6933	5	OTU001282_Bacteria_Firmicutes_Bacilli_Bacillales_Bacillaceae_Bacillus_uncultured_bacterium
6933	5	OTU002714_Bacteria_Firmicutes_Bacilli_Lactobacillales_Lactobacillaceae_Lactobacillus_Lactobacillus_coryniformis_subsp._torquens_DSM_20004_=_KCTC_3535
6933	4	OTU000042_Bacteria_Firmicutes_Clostridia_Clostridiales_Family_XI_Anaerosalibacter_Anaerosalibacter_bizertensis
6933	3	OTU007895_Bacteria_Firmicutes_Bacilli_Lactobacillales_Lactobacillaceae_Lactobacillus_Lactobacillus_delbrueckii_subsp._lactis
6933	3	OTU000007_Bacteria_Actinobacteria_Actinobacteria_Corynebacteriales_Corynebacteriaceae_Corynebacterium_1_uncultured_bacterium
6933	3	OTU007551_Bacteria_Firmicutes_Bacilli_Bacillales_Bacillaceae_Bacillus_uncultured_bacterium
6933	3	OTU001670_Bacteria_Firmicutes_Clostridia_Clostridiales_Clostridiaceae_1_Clostridium_sensu_stricto_1_Clostridium_perfringens
6933	3	OTU004564_Bacteria_Firmicutes_Clostridia_Clostridiales_Family_XI_Tepidimicrobium_uncultured_bacterium
6933	3	OTU000295_Bacteria_Firmicutes_Bacilli_Bacillales_Bacillaceae_Ureibacillus_Ureibacillus_thermosphaericus
6933	3	D2001268_Bacteria_Firmicutes_Clostridia_Peptostreptococcales-Tissierellales_Peptostreptococcaceae_Peptostreptococcus_Peptostreptococcus___anaerobius
6933	3	OTU003491_Bacteria_Firmicutes_Bacilli_Bacillales_Paenibacillaceae_Brevibacillus_Brevibacillus_panacihumi
6933	3	OTU008475_Bacteria_Firmicutes_Bacilli_Bacillales_Staphylococcaceae_Macrococcus_Macrococcus_caseolyticus
6933	3	OTU001009_Bacteria_Firmicutes_Bacilli_Bacillales_Bacillaceae_uncultured_uncultured_bacterium
6933	3	OTU010215_Bacteria_Firmicutes_Bacilli_Bacillales_Bacillaceae_Bacillus_uncultured_Bacillus_sp.
6933	3	OTU000569_Bacteria_Firmicutes_Bacilli_Bacillales_Bacillaceae_Bacillus_Streptococcus_pneumoniae
6933	3	OTU000550_Bacteria_Proteobacteria_Gammaproteobacteria_Alteromonadales_Shewanellaceae_Shewanella_uncultured_bacterium
6933	3	OTU009931_Bacteria_Firmicutes_Bacilli_Bacillales_Bacillaceae_Oceanobacillus_Oceanobacillus_sp._AvH_7
6933	2	OTU001265_Bacteria_Firmicutes_Bacilli_Bacillales_Planococcaceae_Sporosarcina_Sporosarcina_sp._WB6
6933	2	OTU003250_Bacteria_Firmicutes_Clostridia_Clostridiales_Clostridiaceae_1_Clostridium_sensu_stricto_1_uncultured_organism
6933	2	OTU000918_Bacteria_Firmicutes_Bacilli_Bacillales_Planococcaceae_Sporosarcina_unidentified
6933	2	OTU004900_Bacteria_Proteobacteria_Gammaproteobacteria_Vibrionales_Vibrionaceae_Vibrio_Vibrio_ichthyoenteri_ATCC_700023
6933	2	OTU002307_Bacteria_Spirochaetes_Spirochaetia_Brevinematales_Brevinemataceae_Brevinema_uncultured_spirochete
6933	2	OTU000002_Bacteria_Proteobacteria_Gammaproteobacteria_Betaproteobacteriales_Burkholderiaceae_Burkholderia-Caballeronia-Paraburkholderia_Antheraea_pernyi_(Chinese_oak_silkmoth)
6933	2	OTU002429_Bacteria_Proteobacteria_Gammaproteobacteria_Betaproteobacteriales_Burkholderiaceae_Pelomonas_uncultured_bacterium
6933	2	OTU000962_Bacteria_Firmicutes_Clostridia_Clostridiales_Clostridiaceae_1_Clostridium_sensu_stricto_18_Clostridium_sp._mt5
6933	2	OTU009940_Bacteria_Firmicutes_Bacilli_Bacillales_Planococcaceae_Sporosarcina_Sporosarcina_sp._HW10C2
6933	2	OTU002710_Bacteria_Actinobacteria_Actinobacteria_Corynebacteriales_Corynebacteriaceae_Corynebacterium_1_Corynebacterium_sp._HMSC27B11
6933	2	OTU002288_Bacteria_Firmicutes_Bacilli_Bacillales_Bacillaceae_Oceanobacillus_Oceanobacillus_indicireducens
6933	2	OTU003519_Bacteria_Proteobacteria_Gammaproteobacteria_Pseudomonadales_Moraxellaceae_Enhydrobacter_Actinomycetales_bacterium_XJSS-08
6933	2	OTU002734_Bacteria_Firmicutes_Bacilli_Bacillales_Bacillaceae_Bacillus_Bacillus_sp._CFWTS30
6933	2	OTU000949_Bacteria_Actinobacteria_Actinobacteria_Propionibacteriales_Propionibacteriaceae_Cutibacterium_uncultured_bacterium
6934	5958	OTU000018_Bacteria_Proteobacteria_Gammaproteobacteria_Vibrionales_Vibrionaceae_Photobacterium_Photobacterium_piscicola
6934	1237	OTU005880_Bacteria_Proteobacteria_Gammaproteobacteria_Vibrionales_Vibrionaceae_Photobacterium_uncultured_bacterium
6934	277	OTU006782_Bacteria_Firmicutes_Clostridia_Clostridiales_Clostridiaceae_1_Clostridium_sensu_stricto_18_Clostridium_sp._IEH_97212
6934	263	OTU000180_Bacteria_Firmicutes_Clostridia_Clostridiales_Clostridiaceae_1_Clostridium_sensu_stricto_7_Clostridium_botulinum_C/D_str._It1
6934	180	OTU000010_Bacteria_Firmicutes_Bacilli_Bacillales_Bacillaceae_Geobacillus_Geobacillus_sp._WCH70
6934	146	OTU007923_Bacteria_Firmicutes_Clostridia_Clostridiales_Clostridiaceae_1_Clostridium_sensu_stricto_7_Clostridium_thermopalmarium
6934	145	OTU003138_Bacteria_Firmicutes_Bacilli_Bacillales_Bacillaceae_Oceanobacillus_Bacilli_bacterium_VT-13-104
6934	95	OTU010167_Bacteria_Firmicutes_Clostridia_Clostridiales_Clostridiaceae_1_Clostridium_sensu_stricto_15_Clostridium_cochlearium
6934	95	OTU000277_Bacteria_Firmicutes_Clostridia_Clostridiales_Peptostreptococcaceae_Paraclostridium_Paraclostridium_bifermentans_ATCC_19299
6934	51	OTU000147_Bacteria_Firmicutes_Clostridia_Clostridiales_Clostridiaceae_1_Hathewaya_Clostridium_sp._rennanqilfy33
6934	43	OTU000042_Bacteria_Firmicutes_Clostridia_Clostridiales_Family_XI_Anaerosalibacter_Anaerosalibacter_bizertensis
6934	41	OTU003571_Bacteria_Actinobacteria_Actinobacteria_Propionibacteriales_Propionibacteriaceae_Cutibacterium_Cutibacterium_granulosum_TM11
6934	37	D2000577_Bacteria_Firmicutes_Bacilli_Bacillales_Bacillaceae_Bacillus_Bacillus___smithii
6934	31	OTU001282_Bacteria_Firmicutes_Bacilli_Bacillales_Bacillaceae_Bacillus_uncultured_bacterium
6934	25	OTU001984_Bacteria_Proteobacteria_Alphaproteobacteria_Rhizobiales_Rhizobiaceae_Mesorhizobium_Mesorhizobium_sp._NBIMC_P2-C1
6934	24	OTU006594_Bacteria_Firmicutes_Bacilli_Bacillales_Staphylococcaceae_Staphylococcus_uncultured_bacterium
6934	23	OTU000876_Bacteria_Firmicutes_Clostridia_Clostridiales_Peptostreptococcaceae_Romboutsia_uncultured_bacterium
6934	22	OTU005812_Bacteria_Proteobacteria_Gammaproteobacteria_Pseudomonadales_Moraxellaceae_Psychrobacter_uncultured_bacterium
6934	19	OTU000492_Bacteria_Firmicutes_Bacilli_Bacillales_Bacillaceae_uncultured_uncultured_bacterium
6934	17	OTU001299_Bacteria_Firmicutes_Bacilli_Bacillales_Bacillaceae_Bacillus_uncultured_bacterium
6934	16	OTU006699_Bacteria_Proteobacteria_Alphaproteobacteria_Sphingomonadales_Sphingomonadaceae_Sphingomonas_uncultured_bacterium
6934	15	OTU000438_Bacteria_Proteobacteria_Gammaproteobacteria_Pseudomonadales_Pseudomonadaceae_Pseudomonas_uncultured_bacterium
6934	14	OTU001056_Bacteria_Firmicutes_Bacilli_Bacillales_Staphylococcaceae_Staphylococcus_uncultured_bacterium
6934	13	OTU001921_Bacteria_Firmicutes_Bacilli_Bacillales_Bacillaceae_Bacillus_Bacillus_thermoamylovorans
6934	13	OTU001189_Bacteria_Firmicutes_Bacilli_Bacillales_Bacillaceae_Bacillus_uncultured_bacterium
6934	12	OTU002072_Bacteria_Firmicutes_Bacilli_Bacillales_Paenibacillaceae_Paenibacillus_Paenibacillus_sp._AHK180-5
6934	12	OTU000786_Bacteria_Proteobacteria_Alphaproteobacteria_Sphingomonadales_Sphingomonadaceae_Sphingobium_uncultured_bacterium
6934	11	OTU001465_Bacteria_Proteobacteria_Gammaproteobacteria_Vibrionales_Vibrionaceae_Aliivibrio_Aliivibrio_wodanis
6934	11	OTU002598_Bacteria_Cyanobacteria_Oxyphotobacteria_Nostocales_uncultured_uncultured_bacterium_
6934	10	OTU002729_Bacteria_Firmicutes_Bacilli_Bacillales_Planococcaceae_Lysinibacillus_Bacillus_sp._SS1.12
6934	10	OTU001287_Bacteria_Proteobacteria_Gammaproteobacteria_Alteromonadales_Shewanellaceae_Shewanella_uncultured_bacterium
6934	9	OTU000228_Bacteria_Actinobacteria_Actinobacteria_Corynebacteriales_Corynebacteriaceae_Corynebacterium_1_uncultured_bacterium
6934	9	OTU002638_Bacteria_Firmicutes_Clostridia_Clostridiales_Peptostreptococcaceae_Romboutsia_uncultured_bacterium
6934	9	OTU009653_Bacteria_Proteobacteria_Gammaproteobacteria_Enterobacteriales_Enterobacteriaceae_Escherichia-Shigella_Escherichia_coli
6934	8	OTU005750_Bacteria_Proteobacteria_Alphaproteobacteria_Rhizobiales_Devosiaceae_Devosia_uncultured_bacterium
6934	8	OTU002429_Bacteria_Proteobacteria_Gammaproteobacteria_Betaproteobacteriales_Burkholderiaceae_Pelomonas_uncultured_bacterium
6934	8	OTU003250_Bacteria_Firmicutes_Clostridia_Clostridiales_Clostridiaceae_1_Clostridium_sensu_stricto_1_uncultured_organism
6934	8	OTU003524_Bacteria_Firmicutes_Bacilli_Bacillales_Paenibacillaceae_Brevibacillus_Brevibacillus_parabrevis
6934	7	OTU002734_Bacteria_Firmicutes_Bacilli_Bacillales_Bacillaceae_Bacillus_Bacillus_sp._CFWTS30
6934	7	OTU000009_Bacteria_Proteobacteria_Gammaproteobacteria_Alteromonadales_Alteromonadaceae_Alishewanella_uncultured_bacterium
6934	7	OTU008451_Bacteria_Proteobacteria_Alphaproteobacteria_Sphingomonadales_Sphingomonadaceae_Sphingomonas_uncultured_bacterium
6934	7	OTU002837_Bacteria_Firmicutes_Clostridia_Clostridiales_Family_XI_Tepidimicrobium_Tepidimicrobium_sp._GRC1
6934	7	OTU003205_Bacteria_Firmicutes_Bacilli_Lactobacillales_Enterococcaceae_Vagococcus_uncultured_bacterium
6934	7	OTU000742_Bacteria_Proteobacteria_Gammaproteobacteria_Pseudomonadales_Moraxellaceae_Acinetobacter_uncultured_Acinetobacter_sp.
6934	6	OTU005579_Bacteria_Firmicutes_Bacilli_Bacillales_Planococcaceae_Solibacillus_uncultured_bacterium
6934	6	OTU001670_Bacteria_Firmicutes_Clostridia_Clostridiales_Clostridiaceae_1_Clostridium_sensu_stricto_1_Clostridium_perfringens
6934	6	OTU000004_Bacteria_Firmicutes_Bacilli_Lactobacillales_Streptococcaceae_Streptococcus_uncultured_bacterium
6934	6	OTU002595_Bacteria_Firmicutes_Bacilli_Bacillales_Thermoactinomycetaceae_Kroppenstedtia_uncultured_Thermoactinomycetaceae_bacterium
6934	6	OTU002116_Bacteria_Firmicutes_Clostridia_Clostridiales_Family_XI_Tissierella_uncultured_bacterium
6934	6	OTU003254_Bacteria_Firmicutes_Clostridia_Clostridiales_Clostridiaceae_1_Caloramator_uncultured_bacterium
6934	5	OTU002069_Bacteria_Fusobacteria_Fusobacteriia_Fusobacteriales_Fusobacteriaceae_Fusobacterium_Fusobacteriaceae_bacterium_F3
6934	5	OTU005475_Bacteria_Proteobacteria_Alphaproteobacteria_Caulobacterales_Caulobacteraceae_uncultured_soil_bacterium_TWE165
6934	5	OTU000461_Bacteria_Firmicutes_Bacilli_Bacillales_Planococcaceae_Sporosarcina_Sporosarcina_saromensis
6934	5	D2007036_Bacteria_Firmicutes_Bacilli_Aneurinibacillales_Aneurinibacillaceae_Aneurinibacillus_Aneurinibacillus___sp._XH2
6934	5	OTU004564_Bacteria_Firmicutes_Clostridia_Clostridiales_Family_XI_Tepidimicrobium_uncultured_bacterium
6934	5	OTU002785_Bacteria_Firmicutes_Bacilli_Bacillales_Bacillaceae_Bacillus_uncultured_bacterium
6934	5	OTU008545_Bacteria_Firmicutes_Bacilli_Bacillales_Planococcaceae_Kurthia_Kurthia_gibsonii
6934	4	OTU000469_Bacteria_Fusobacteria_Fusobacteriia_Fusobacteriales_Fusobacteriaceae_Cetobacterium_Cetobacterium_ceti
6934	4	D2000829_Bacteria_Firmicutes_Clostridia_Peptostreptococcales-Tissierellales_Peptostreptococcaceae_Peptostreptococcus_uncultured___bacterium
6934	4	OTU001419_Bacteria_Firmicutes_Bacilli_Bacillales_Planococcaceae_Savagea_Savagea_faecisuis
6934	4	OTU000445_Bacteria_Firmicutes_Bacilli_Bacillales_Bacillaceae_Bacillus_uncultured_bacterium
6934	4	D2000963_Bacteria_Proteobacteria_Gammaproteobacteria_Vibrionales_Vibrionaceae_Photobacterium_uncultured___bacterium
6934	4	OTU009629_Bacteria_Firmicutes_Bacilli_Bacillales_Bacillaceae_Oceanobacillus_Oceanobacillus_sp._AvH_7
6934	4	OTU000295_Bacteria_Firmicutes_Bacilli_Bacillales_Bacillaceae_Ureibacillus_Ureibacillus_thermosphaericus
6934	3	OTU003209_Bacteria_Firmicutes_Bacilli_Bacillales_Bacillaceae_Bacillus_Bacillus_sp._BG-B18
6934	3	D2000019_Bacteria_Proteobacteria_Gammaproteobacteria_Pseudomonadales_Moraxellaceae_Acinetobacter_Acinetobacter___ursingii_DSM_16037_=_CIP_107286
6934	3	OTU001229_Bacteria_Firmicutes_Bacilli_Lactobacillales_Enterococcaceae_Vagococcus_uncultured_bacterium
6934	3	OTU003116_Bacteria_Proteobacteria_Gammaproteobacteria_Enterobacteriales_Enterobacteriaceae_Enterobacter_uncultured_bacterium
6934	3	D2004328_Bacteria_Firmicutes_Bacilli_Bacillales_Planococcaceae_Lysinibacillus_Lysinibacillus___sp._FFL6
6934	3	D2000979_Bacteria_Firmicutes_Bacilli_Lactobacillales_Aerococcaceae_Aerococcus_Aerococcus___viridans_ATCC_11563_=_CCUG_4311
6934	3	OTU008451_Bacteria_Proteobacteria_Alphaproteobacteria_Sphingomonadales_Sphingomonadaceae_Sphingomonas_uncultured_bacterium
6934	3	OTU000290_Bacteria_Firmicutes_Clostridia_Clostridiales_Peptostreptococcaceae_Peptostreptococcus_uncultured_bacterium
6934	2	OTU001022_Bacteria_Firmicutes_Bacilli_Bacillales_Bacillaceae_Cerasibacillus_uncultured_Bacillaceae_bacterium
6934	2	OTU000004_Bacteria_Firmicutes_Bacilli_Lactobacillales_Streptococcaceae_Streptococcus_uncultured_bacterium
6934	2	OTU003223_Bacteria_Firmicutes_Bacilli_Bacillales_Paenibacillaceae_Aneurinibacillus_Aneurinibacillus_aneurinilyticus_ATCC_12856
6934	2	OTU000005_Bacteria_Spirochaetes_Spirochaetia_Brevinematales_Brevinemataceae_Brevinema_uncultured_bacterium
6934	2	OTU001265_Bacteria_Firmicutes_Bacilli_Bacillales_Planococcaceae_Sporosarcina_Sporosarcina_sp._WB6
6934	2	OTU000554_Bacteria_Firmicutes_Clostridia_Thermoanaerobacterales_Family_III_Tepidanaerobacter_uncultured_bacterium
6934	2	OTU002524_Bacteria_Firmicutes_Bacilli_Bacillales_Bacillaceae_Bacillus_Bacillus_sp._IP-95
6934	2	OTU002637_Bacteria_Actinobacteria_Coriobacteriia_Coriobacteriales_Coriobacteriales_Incertae_Sedis_uncultured_uncultured_bacterium
6934	2	OTU000204_Bacteria_Firmicutes_Bacilli_Lactobacillales_Lactobacillaceae_Pediococcus_Pediococcus_acidilactici
6934	2	OTU000949_Bacteria_Actinobacteria_Actinobacteria_Propionibacteriales_Propionibacteriaceae_Cutibacterium_uncultured_bacterium
6934	2	OTU000918_Bacteria_Firmicutes_Bacilli_Bacillales_Planococcaceae_Sporosarcina_unidentified
6935	18985	OTU000018_Bacteria_Proteobacteria_Gammaproteobacteria_Vibrionales_Vibrionaceae_Photobacterium_Photobacterium_piscicola
6935	2762	OTU005880_Bacteria_Proteobacteria_Gammaproteobacteria_Vibrionales_Vibrionaceae_Photobacterium_uncultured_bacterium
6935	125	D2000963_Bacteria_Proteobacteria_Gammaproteobacteria_Vibrionales_Vibrionaceae_Photobacterium_uncultured___bacterium
6935	96	OTU006782_Bacteria_Firmicutes_Clostridia_Clostridiales_Clostridiaceae_1_Clostridium_sensu_stricto_18_Clostridium_sp._IEH_97212
6935	10	OTU000180_Bacteria_Firmicutes_Clostridia_Clostridiales_Clostridiaceae_1_Clostridium_sensu_stricto_7_Clostridium_botulinum_C/D_str._It1
6935	6	OTU000115_Bacteria_Proteobacteria_Gammaproteobacteria_Aeromonadales_Aeromonadaceae_Aeromonas_Aeromonas_sobria
6935	4	D2004108_Bacteria_Firmicutes_Clostridia_Clostridiales_Clostridiaceae_Clostridium____sensu_stricto_15_Clostridium_cochlearium
6935	3	OTU001309_Bacteria_Proteobacteria_Gammaproteobacteria_Vibrionales_Vibrionaceae_Photobacterium_uncultured_Photobacterium_sp.
6935	3	OTU000018_Bacteria_Proteobacteria_Gammaproteobacteria_Vibrionales_Vibrionaceae_Photobacterium_Photobacterium_piscicola
6935	3	OTU002130_Bacteria_Proteobacteria_Gammaproteobacteria_Vibrionales_Vibrionaceae_Photobacterium_uncultured_bacterium
6935	2	OTU000340_Bacteria_Actinobacteria_Actinobacteria_Corynebacteriales_Corynebacteriaceae_Corynebacterium_1_Corynebacterium_lipophiloflavum
6935	2	OTU002351_Bacteria_Proteobacteria_Gammaproteobacteria_Vibrionales_Vibrionaceae_Photobacterium_Photobacterium_piscicola
6935	2	OTU009629_Bacteria_Firmicutes_Bacilli_Bacillales_Bacillaceae_Oceanobacillus_Oceanobacillus_sp._AvH_7
6936	16784	OTU000018_Bacteria_Proteobacteria_Gammaproteobacteria_Vibrionales_Vibrionaceae_Photobacterium_Photobacterium_piscicola
6936	2918	OTU005880_Bacteria_Proteobacteria_Gammaproteobacteria_Vibrionales_Vibrionaceae_Photobacterium_uncultured_bacterium
6936	185	OTU006782_Bacteria_Firmicutes_Clostridia_Clostridiales_Clostridiaceae_1_Clostridium_sensu_stricto_18_Clostridium_sp._IEH_97212
6936	9	OTU000180_Bacteria_Firmicutes_Clostridia_Clostridiales_Clostridiaceae_1_Clostridium_sensu_stricto_7_Clostridium_botulinum_C/D_str._It1
6936	5	D2007750_Bacteria_Proteobacteria_Gammaproteobacteria_Vibrionales_Vibrionaceae_Photobacterium_uncultured___bacterium
6936	3	D2004108_Bacteria_Firmicutes_Clostridia_Clostridiales_Clostridiaceae_Clostridium____sensu_stricto_15_Clostridium_cochlearium
6936	3	OTU000127_Bacteria_Proteobacteria_Gammaproteobacteria_Betaproteobacteriales_Burkholderiaceae_Hydrogenophaga_uncultured_bacterium
6936	2	OTU000005_Bacteria_Spirochaetes_Spirochaetia_Brevinematales_Brevinemataceae_Brevinema_uncultured_bacterium
6936	2	D2000577_Bacteria_Firmicutes_Bacilli_Bacillales_Bacillaceae_Bacillus_Bacillus___smithii
6936	2	OTU001330_Bacteria_Firmicutes_Bacilli_Bacillales_Bacillaceae_Oceanobacillus_Oceanobacillus_sp._AvH_7
6936	2	D2000506_Bacteria_Proteobacteria_Gammaproteobacteria_Vibrionales_Vibrionaceae_Photobacterium_Photobacterium___phosphoreum
6941	15773	OTU000018_Bacteria_Proteobacteria_Gammaproteobacteria_Vibrionales_Vibrionaceae_Photobacterium_Photobacterium_piscicola
6941	2621	OTU005880_Bacteria_Proteobacteria_Gammaproteobacteria_Vibrionales_Vibrionaceae_Photobacterium_uncultured_bacterium
6941	511	D2007750_Bacteria_Proteobacteria_Gammaproteobacteria_Vibrionales_Vibrionaceae_Photobacterium_uncultured___bacterium
6941	52	D2008947_Bacteria_Proteobacteria_Gammaproteobacteria_Vibrionales_Vibrionaceae_Photobacterium_uncultured___bacterium
6941	14	D2006796_Bacteria_Spirochaetota_Brevinematia_Brevinematales_Brevinemataceae_Brevinema_uncultured___bacterium
6941	7	OTU000147_Bacteria_Firmicutes_Clostridia_Clostridiales_Clostridiaceae_1_Hathewaya_Clostridium_sp._rennanqilfy33
6941	5	OTU000180_Bacteria_Firmicutes_Clostridia_Clostridiales_Clostridiaceae_1_Clostridium_sensu_stricto_7_Clostridium_botulinum_C/D_str._It1
6941	4	OTU002761_Bacteria_Proteobacteria_Gammaproteobacteria_Vibrionales_Vibrionaceae_Photobacterium_uncultured_Photobacterium_sp.
6941	3	OTU004623_Bacteria_Firmicutes_Clostridia_Clostridiales_Clostridiaceae_1_Clostridium_sensu_stricto_18_Clostridium_sp._IEH_97212
6941	2	OTU000290_Bacteria_Firmicutes_Clostridia_Clostridiales_Peptostreptococcaceae_Peptostreptococcus_uncultured_bacterium
6941	2	OTU000295_Bacteria_Firmicutes_Bacilli_Bacillales_Bacillaceae_Ureibacillus_Ureibacillus_thermosphaericus
6941	2	OTU003525_Bacteria_Firmicutes_Clostridia_Clostridiales_Clostridiaceae_1_Clostridium_sensu_stricto_7_Clostridium_thermobutyricum
6941	2	OTU001136_Bacteria_Proteobacteria_Gammaproteobacteria_Betaproteobacteriales_Burkholderiaceae_Massilia_uncultured_bacterium
6941	2	OTU001330_Bacteria_Firmicutes_Bacilli_Bacillales_Bacillaceae_Oceanobacillus_Oceanobacillus_sp._AvH_7
6942	13286	OTU000018_Bacteria_Proteobacteria_Gammaproteobacteria_Vibrionales_Vibrionaceae_Photobacterium_Photobacterium_piscicola
6942	2100	OTU005880_Bacteria_Proteobacteria_Gammaproteobacteria_Vibrionales_Vibrionaceae_Photobacterium_uncultured_bacterium
6942	596	D2000963_Bacteria_Proteobacteria_Gammaproteobacteria_Vibrionales_Vibrionaceae_Photobacterium_uncultured___bacterium
6943	16780	OTU000018_Bacteria_Proteobacteria_Gammaproteobacteria_Vibrionales_Vibrionaceae_Photobacterium_Photobacterium_piscicola
6943	2697	OTU005880_Bacteria_Proteobacteria_Gammaproteobacteria_Vibrionales_Vibrionaceae_Photobacterium_uncultured_bacterium
6943	27	D2007750_Bacteria_Proteobacteria_Gammaproteobacteria_Vibrionales_Vibrionaceae_Photobacterium_uncultured___bacterium
6943	6	OTU002734_Bacteria_Firmicutes_Bacilli_Bacillales_Bacillaceae_Bacillus_Bacillus_sp._CFWTS30
6943	3	OTU003209_Bacteria_Firmicutes_Bacilli_Bacillales_Bacillaceae_Bacillus_Bacillus_sp._BG-B18
6943	3	OTU000180_Bacteria_Firmicutes_Clostridia_Clostridiales_Clostridiaceae_1_Clostridium_sensu_stricto_7_Clostridium_botulinum_C/D_str._It1
6943	2	OTU008729_Bacteria_Proteobacteria_Gammaproteobacteria_Betaproteobacteriales_Burkholderiaceae_Delftia_uncultured_bacterium
6943	2	OTU001282_Bacteria_Firmicutes_Bacilli_Bacillales_Bacillaceae_Bacillus_uncultured_bacterium
6943	2	OTU002319_Bacteria_Firmicutes_Bacilli_Bacillales_Bacillaceae_uncultured_uncultured_bacterium
6943	2	OTU006782_Bacteria_Firmicutes_Clostridia_Clostridiales_Clostridiaceae_1_Clostridium_sensu_stricto_18_Clostridium_sp._IEH_97212
6943	2	OTU002331_Bacteria_Proteobacteria_Gammaproteobacteria_Vibrionales_Vibrionaceae_Photobacterium_Photobacterium_piscicola
6944	17009	OTU000018_Bacteria_Proteobacteria_Gammaproteobacteria_Vibrionales_Vibrionaceae_Photobacterium_Photobacterium_piscicola
6944	3011	OTU005880_Bacteria_Proteobacteria_Gammaproteobacteria_Vibrionales_Vibrionaceae_Photobacterium_uncultured_bacterium
6944	791	D2007750_Bacteria_Proteobacteria_Gammaproteobacteria_Vibrionales_Vibrionaceae_Photobacterium_uncultured___bacterium
6945	12765	OTU000018_Bacteria_Proteobacteria_Gammaproteobacteria_Vibrionales_Vibrionaceae_Photobacterium_Photobacterium_piscicola
6945	2375	OTU005880_Bacteria_Proteobacteria_Gammaproteobacteria_Vibrionales_Vibrionaceae_Photobacterium_uncultured_bacterium
6945	599	D2007750_Bacteria_Proteobacteria_Gammaproteobacteria_Vibrionales_Vibrionaceae_Photobacterium_uncultured___bacterium
6945	2	OTU005360_Bacteria_Proteobacteria_Gammaproteobacteria_Vibrionales_Vibrionaceae_Photobacterium_uncultured_bacterium
6946	16620	OTU000018_Bacteria_Proteobacteria_Gammaproteobacteria_Vibrionales_Vibrionaceae_Photobacterium_Photobacterium_piscicola
6946	2817	OTU005880_Bacteria_Proteobacteria_Gammaproteobacteria_Vibrionales_Vibrionaceae_Photobacterium_uncultured_bacterium
6946	741	D2000963_Bacteria_Proteobacteria_Gammaproteobacteria_Vibrionales_Vibrionaceae_Photobacterium_uncultured___bacterium
6946	2	OTU002274_Bacteria_Firmicutes_Bacilli_Bacillales_Planococcaceae_Sporosarcina_uncultured_bacterium
6946	2	OTU002538_Bacteria_Proteobacteria_Gammaproteobacteria_Vibrionales_Vibrionaceae_Photobacterium_Photobacterium_piscicola
6951	20744	OTU000018_Bacteria_Proteobacteria_Gammaproteobacteria_Vibrionales_Vibrionaceae_Photobacterium_Photobacterium_piscicola
6951	3542	OTU005880_Bacteria_Proteobacteria_Gammaproteobacteria_Vibrionales_Vibrionaceae_Photobacterium_uncultured_bacterium
6951	877	D2007750_Bacteria_Proteobacteria_Gammaproteobacteria_Vibrionales_Vibrionaceae_Photobacterium_uncultured___bacterium
6951	209	OTU000115_Bacteria_Proteobacteria_Gammaproteobacteria_Aeromonadales_Aeromonadaceae_Aeromonas_Aeromonas_sobria
6951	4	OTU003140_Bacteria_Spirochaetes_Spirochaetia_Brevinematales_Brevinemataceae_Brevinema_uncultured_spirochete
6952	349	OTU000180_Bacteria_Firmicutes_Clostridia_Clostridiales_Clostridiaceae_1_Clostridium_sensu_stricto_7_Clostridium_botulinum_C/D_str._It1
6952	327	OTU006782_Bacteria_Firmicutes_Clostridia_Clostridiales_Clostridiaceae_1_Clostridium_sensu_stricto_18_Clostridium_sp._IEH_97212
6952	292	D2004108_Bacteria_Firmicutes_Clostridia_Clostridiales_Clostridiaceae_Clostridium____sensu_stricto_15_Clostridium_cochlearium
6952	212	OTU000147_Bacteria_Firmicutes_Clostridia_Clostridiales_Clostridiaceae_1_Hathewaya_Clostridium_sp._rennanqilfy33
6952	189	OTU000018_Bacteria_Proteobacteria_Gammaproteobacteria_Vibrionales_Vibrionaceae_Photobacterium_Photobacterium_piscicola
6952	187	OTU003138_Bacteria_Firmicutes_Bacilli_Bacillales_Bacillaceae_Oceanobacillus_Bacilli_bacterium_VT-13-104
6952	145	OTU002638_Bacteria_Firmicutes_Clostridia_Clostridiales_Peptostreptococcaceae_Romboutsia_uncultured_bacterium
6952	142	OTU007923_Bacteria_Firmicutes_Clostridia_Clostridiales_Clostridiaceae_1_Clostridium_sensu_stricto_7_Clostridium_thermopalmarium
6952	139	OTU000005_Bacteria_Spirochaetes_Spirochaetia_Brevinematales_Brevinemataceae_Brevinema_uncultured_bacterium
6952	119	OTU000742_Bacteria_Proteobacteria_Gammaproteobacteria_Pseudomonadales_Moraxellaceae_Acinetobacter_uncultured_Acinetobacter_sp.
6952	70	OTU000277_Bacteria_Firmicutes_Clostridia_Clostridiales_Peptostreptococcaceae_Paraclostridium_Paraclostridium_bifermentans_ATCC_19299
6952	59	OTU000010_Bacteria_Firmicutes_Bacilli_Bacillales_Bacillaceae_Geobacillus_Geobacillus_sp._WCH70
6952	57	D2000577_Bacteria_Firmicutes_Bacilli_Bacillales_Bacillaceae_Bacillus_Bacillus___smithii
6952	53	OTU000918_Bacteria_Firmicutes_Bacilli_Bacillales_Planococcaceae_Sporosarcina_unidentified
6952	51	D2000829_Bacteria_Firmicutes_Clostridia_Peptostreptococcales-Tissierellales_Peptostreptococcaceae_Peptostreptococcus_uncultured___bacterium
6952	50	OTU008545_Bacteria_Firmicutes_Bacilli_Bacillales_Planococcaceae_Kurthia_Kurthia_gibsonii
6952	46	OTU000808_Bacteria_Proteobacteria_Alphaproteobacteria_Rhizobiales_Hyphomicrobiaceae_uncultured_uncultured_bacterium
6952	38	OTU000295_Bacteria_Firmicutes_Bacilli_Bacillales_Bacillaceae_Ureibacillus_Ureibacillus_thermosphaericus
6952	34	OTU003524_Bacteria_Firmicutes_Bacilli_Bacillales_Paenibacillaceae_Brevibacillus_Brevibacillus_parabrevis
6952	29	OTU001282_Bacteria_Firmicutes_Bacilli_Bacillales_Bacillaceae_Bacillus_uncultured_bacterium
6952	24	OTU001832_Bacteria_Proteobacteria_Gammaproteobacteria_Alteromonadales_Moritellaceae_Moritella_Moritella_viscosa
6952	24	OTU000228_Bacteria_Actinobacteria_Actinobacteria_Corynebacteriales_Corynebacteriaceae_Corynebacterium_1_uncultured_bacterium
6952	24	OTU003983_Bacteria_Proteobacteria_Gammaproteobacteria_Vibrionales_Vibrionaceae_Photobacterium_uncultured_bacterium
6952	22	OTU001287_Bacteria_Proteobacteria_Gammaproteobacteria_Alteromonadales_Shewanellaceae_Shewanella_uncultured_bacterium
6952	22	OTU000042_Bacteria_Firmicutes_Clostridia_Clostridiales_Family_XI_Anaerosalibacter_Anaerosalibacter_bizertensis
6952	19	OTU000290_Bacteria_Firmicutes_Clostridia_Clostridiales_Peptostreptococcaceae_Peptostreptococcus_uncultured_bacterium
6952	18	OTU000436_Bacteria_Firmicutes_Clostridia_Clostridiales_Family_XI_Tissierella_uncultured_bacterium
6952	17	OTU000004_Bacteria_Firmicutes_Bacilli_Lactobacillales_Streptococcaceae_Streptococcus_uncultured_bacterium
6952	17	OTU008634_Bacteria_Proteobacteria_Gammaproteobacteria_Pseudomonadales_Moraxellaceae_Acinetobacter_uncultured_bacterium
6952	15	D2007750_Bacteria_Proteobacteria_Gammaproteobacteria_Vibrionales_Vibrionaceae_Photobacterium_uncultured___bacterium
6952	15	OTU000112_Bacteria_Proteobacteria_Alphaproteobacteria_Rhizobiales_Xanthobacteraceae_Bradyrhizobium_uncultured_bacterium
6952	14	OTU003571_Bacteria_Actinobacteria_Actinobacteria_Propionibacteriales_Propionibacteriaceae_Cutibacterium_Cutibacterium_granulosum_TM11
6952	13	OTU000550_Bacteria_Proteobacteria_Gammaproteobacteria_Alteromonadales_Shewanellaceae_Shewanella_uncultured_bacterium
6952	13	D2005435_Bacteria_Proteobacteria_Gammaproteobacteria_Pseudomonadales_Pseudomonadaceae_Pseudomonas_Pseudomonas___alkylphenolica
6952	13	OTU001734_Bacteria_Firmicutes_Bacilli_Bacillales_Bacillaceae_Bacillus_Bacillus_sp.
6952	13	OTU000760_Bacteria_Firmicutes_Bacilli_Lactobacillales_Streptococcaceae_Streptococcus_uncultured_bacterium
6952	13	OTU001189_Bacteria_Firmicutes_Bacilli_Bacillales_Bacillaceae_Bacillus_uncultured_bacterium
6952	12	D2004328_Bacteria_Firmicutes_Bacilli_Bacillales_Planococcaceae_Lysinibacillus_Lysinibacillus___sp._FFL6
6952	11	OTU004564_Bacteria_Firmicutes_Clostridia_Clostridiales_Family_XI_Tepidimicrobium_uncultured_bacterium
6952	11	OTU001670_Bacteria_Firmicutes_Clostridia_Clostridiales_Clostridiaceae_1_Clostridium_sensu_stricto_1_Clostridium_perfringens
6952	10	OTU001642_Bacteria_Proteobacteria_Gammaproteobacteria_Enterobacteriales_Enterobacteriaceae_Pantoea_uncultured_Pantoea_sp.
6952	9	OTU008774_Bacteria_Fusobacteria_Fusobacteriia_Fusobacteriales_Fusobacteriaceae_Cetobacterium_uncultured_bacterium
6952	9	OTU001788_Bacteria_Firmicutes_Clostridia_Clostridiales_Peptostreptococcaceae_Terrisporobacter_uncultured_bacterium
6952	9	D2007036_Bacteria_Firmicutes_Bacilli_Aneurinibacillales_Aneurinibacillaceae_Aneurinibacillus_Aneurinibacillus___sp._XH2
6952	9	OTU001284_Bacteria_Proteobacteria_Gammaproteobacteria_Betaproteobacteriales_Burkholderiaceae_Comamonas_uncultured_bacterium
6952	9	OTU002734_Bacteria_Firmicutes_Bacilli_Bacillales_Bacillaceae_Bacillus_Bacillus_sp._CFWTS30
6952	8	OTU009940_Bacteria_Firmicutes_Bacilli_Bacillales_Planococcaceae_Sporosarcina_Sporosarcina_sp._HW10C2
6952	8	OTU003183_Bacteria_Firmicutes_Bacilli_Lactobacillales_Streptococcaceae_Streptococcus_Streptococcus_parauberis_NCFD_2020
6952	8	OTU001299_Bacteria_Firmicutes_Bacilli_Bacillales_Bacillaceae_Bacillus_uncultured_bacterium
6952	8	OTU001269_Bacteria_Firmicutes_Bacilli_Bacillales_Bacillaceae_Bacillus_Bacillus_andreraoultii
6952	8	OTU000461_Bacteria_Firmicutes_Bacilli_Bacillales_Planococcaceae_Sporosarcina_Sporosarcina_saromensis
6952	8	OTU010289_Bacteria_Deinococcus-Thermus_Deinococci_Deinococcales_Deinococcaceae_Deinococcus_Deinococcus_phoenicis
6952	7	OTU002110_Bacteria_Firmicutes_Bacilli_Lactobacillales_Streptococcaceae_Lactococcus_Lactococcus_taiwanensis
6952	7	OTU003161_Bacteria_Proteobacteria_Gammaproteobacteria_Enterobacteriales_Enterobacteriaceae_Proteus_Proteus_mirabilis_ATCC_29906
6952	7	OTU001562_Bacteria_Fusobacteria_Fusobacteriia_Fusobacteriales_Fusobacteriaceae_Psychrilyobacter_Psychrilyobacter_atlanticus_DSM_19335
6952	7	OTU003284_Bacteria_Proteobacteria_Alphaproteobacteria_Caulobacterales_Caulobacteraceae_Brevundimonas_uncultured_bacterium
6952	7	OTU005634_Bacteria_Actinobacteria_Actinobacteria_Micrococcales_Microbacteriaceae_Curtobacterium_Curtobacterium_flaccumfaciens_UCD-AKU
6952	6	OTU002429_Bacteria_Proteobacteria_Gammaproteobacteria_Betaproteobacteriales_Burkholderiaceae_Pelomonas_uncultured_bacterium
6952	6	OTU005635_Bacteria_Firmicutes_Clostridia_Clostridiales_Family_XI_Tissierella_uncultured_bacterium
6952	6	OTU003333_Bacteria_Proteobacteria_Gammaproteobacteria_Pseudomonadales_Pseudomonadaceae_Pseudomonas_uncultured_gamma_proteobacterium
6952	6	OTU001711_Bacteria_Firmicutes_Bacilli_Lactobacillales_Leuconostocaceae_Weissella_uncultured_bacterium
6952	6	OTU003209_Bacteria_Firmicutes_Bacilli_Bacillales_Bacillaceae_Bacillus_Bacillus_sp._BG-B18
6952	6	OTU001711_Bacteria_Firmicutes_Bacilli_Lactobacillales_Leuconostocaceae_Weissella_uncultured_bacterium
6952	6	OTU007551_Bacteria_Firmicutes_Bacilli_Bacillales_Bacillaceae_Bacillus_uncultured_bacterium
6952	6	OTU001465_Bacteria_Proteobacteria_Gammaproteobacteria_Vibrionales_Vibrionaceae_Aliivibrio_Aliivibrio_wodanis
6952	6	OTU009629_Bacteria_Firmicutes_Bacilli_Bacillales_Bacillaceae_Oceanobacillus_Oceanobacillus_sp._AvH_7
6952	5	OTU005807_Bacteria_Bacteroidetes_Bacteroidia_Flavobacteriales_Flavobacteriaceae_Myroides_Myroides_odoratimimus_CCUG_12700
6952	5	OTU001239_Bacteria_Proteobacteria_Gammaproteobacteria_Vibrionales_Vibrionaceae_Vibrio_Vibrio_parahaemolyticus_AQ4037
6952	5	OTU001764_Bacteria_Firmicutes_Bacilli_Bacillales_Staphylococcaceae_Staphylococcus_Staphylococcus_sp._MPR10
6952	5	OTU004312_Bacteria_Proteobacteria_Gammaproteobacteria_Alteromonadales_Shewanellaceae_Shewanella_uncultured_bacterium
6952	5	OTU008475_Bacteria_Firmicutes_Bacilli_Bacillales_Staphylococcaceae_Macrococcus_Macrococcus_caseolyticus
6952	5	D2000829_Bacteria_Firmicutes_Clostridia_Peptostreptococcales-Tissierellales_Peptostreptococcaceae_Peptostreptococcus_uncultured___bacterium
6952	5	OTU000007_Bacteria_Actinobacteria_Actinobacteria_Corynebacteriales_Corynebacteriaceae_Corynebacterium_1_uncultured_bacterium
6952	5	OTU001265_Bacteria_Firmicutes_Bacilli_Bacillales_Planococcaceae_Sporosarcina_Sporosarcina_sp._WB6
6952	5	OTU002710_Bacteria_Actinobacteria_Actinobacteria_Corynebacteriales_Corynebacteriaceae_Corynebacterium_1_Corynebacterium_sp._HMSC27B11
6952	5	OTU001403_Bacteria_Firmicutes_Clostridia_Clostridiales_Family_XI_Peptoniphilus_swine_effluent_bacterium_CHNDP10
6952	5	OTU004686_Bacteria_Proteobacteria_Gammaproteobacteria_Enterobacteriales_Enterobacteriaceae_Enterobacter_uncultured_bacterium
6952	5	OTU005603_Bacteria_Verrucomicrobia_Verrucomicrobiae_Verrucomicrobiales_Verrucomicrobiaceae_Verrucomicrobium_uncultured_bacterium
6952	4	OTU001022_Bacteria_Firmicutes_Bacilli_Bacillales_Bacillaceae_Cerasibacillus_uncultured_Bacillaceae_bacterium
6952	4	OTU000945_Bacteria_Firmicutes_Bacilli_Lactobacillales_Enterococcaceae_Enterococcus_Enterococcus_faecium_LCT-EF90
6952	4	OTU002450_Bacteria_Proteobacteria_Gammaproteobacteria_Pseudomonadales_Moraxellaceae_Acinetobacter_uncultured_bacterium
6952	4	OTU001245_Bacteria_Acidobacteria_Acidobacteriia_Acidobacteriales_Acidobacteriaceae_(Subgroup_1)_Edaphobacter_Acidobacteriaceae_bacterium_TAA166
6952	4	OTU002637_Bacteria_Actinobacteria_Coriobacteriia_Coriobacteriales_Coriobacteriales_Incertae_Sedis_uncultured_uncultured_bacterium
6952	4	OTU003122_Bacteria_Proteobacteria_Gammaproteobacteria_Enterobacteriales_Enterobacteriaceae_Enterobacter_uncultured_bacterium
6952	4	OTU001201_Bacteria_Firmicutes_Clostridia_Clostridiales_Family_XI_Tepidimicrobium_uncultured_bacterium
6952	4	OTU002111_Bacteria_Firmicutes_Clostridia_Thermoanaerobacterales_Family_III_Tepidanaerobacter_uncultured_bacterium
6952	4	OTU010215_Bacteria_Firmicutes_Bacilli_Bacillales_Bacillaceae_Bacillus_uncultured_Bacillus_sp.
6952	4	OTU001686_Bacteria_Firmicutes_Bacilli_Bacillales_Paenibacillaceae_Paenibacillus_Paenibacillus_sp._NCCB_100172
6952	4	OTU001500_Bacteria_Firmicutes_Bacilli_Bacillales_Bacillaceae_Virgibacillus_Virgibacillus_halophilus
6952	4	OTU002310_Bacteria_Firmicutes_Clostridia_Clostridiales_Clostridiaceae_1_Clostridium_sensu_stricto_18_Clostridium_botulinum_A_str._ATCC_19397
6952	4	OTU005254_Bacteria_Firmicutes_Bacilli_Bacillales_Bacillaceae_Pseudogracilibacillus_Virgibacillus_sp._CAU_90321
6952	4	OTU001920_Bacteria_Actinobacteria_Actinobacteria_Micrococcales_Micrococcaceae_Glutamicibacter_Arthrobacter_sp._PAO19
6952	4	OTU000453_Bacteria_Firmicutes_Bacilli_Bacillales_Bacillaceae_Cerasibacillus_Cerasibacillus_quisquiliarum
6952	4	OTU001305_Bacteria_Proteobacteria_Gammaproteobacteria_Enterobacteriales_Enterobacteriaceae_Serratia_uncultured_bacterium
6952	4	OTU002072_Bacteria_Firmicutes_Bacilli_Bacillales_Paenibacillaceae_Paenibacillus_Paenibacillus_sp._AHK180-5
6952	4	OTU001419_Bacteria_Firmicutes_Bacilli_Bacillales_Planococcaceae_Savagea_Savagea_faecisuis
6952	4	OTU001266_Bacteria_Bacteroidetes_Bacteroidia_Flavobacteriales_Flavobacteriaceae_Myroides_Myroides_phaeus
6952	3	OTU009653_Bacteria_Proteobacteria_Gammaproteobacteria_Enterobacteriales_Enterobacteriaceae_Escherichia-Shigella_Escherichia_coli
6952	3	OTU000469_Bacteria_Fusobacteria_Fusobacteriia_Fusobacteriales_Fusobacteriaceae_Cetobacterium_Cetobacterium_ceti
6952	3	OTU002651_Bacteria_Proteobacteria_Gammaproteobacteria_Pseudomonadales_Moraxellaceae_Acinetobacter_Acinetobacter_towneri_DSM_14962_=_CIP_107472
6952	3	OTU000569_Bacteria_Firmicutes_Bacilli_Bacillales_Bacillaceae_Bacillus_Streptococcus_pneumoniae
6952	3	OTU002315_Bacteria_Proteobacteria_Gammaproteobacteria_Enterobacteriales_Enterobacteriaceae_Enterobacter_uncultured_bacterium
6952	3	OTU002343_Bacteria_Firmicutes_Bacilli_Bacillales_Paenibacillaceae_Brevibacillus_Brevibacillus_thermoruber_423
6952	3	OTU002069_Bacteria_Fusobacteria_Fusobacteriia_Fusobacteriales_Fusobacteriaceae_Fusobacterium_Fusobacteriaceae_bacterium_F3
6952	3	OTU002785_Bacteria_Firmicutes_Bacilli_Bacillales_Bacillaceae_Bacillus_uncultured_bacterium
6952	3	OTU006594_Bacteria_Firmicutes_Bacilli_Bacillales_Staphylococcaceae_Staphylococcus_uncultured_bacterium
6952	3	OTU000277_Bacteria_Firmicutes_Clostridia_Clostridiales_Peptostreptococcaceae_Paraclostridium_Paraclostridium_bifermentans_ATCC_19299
6952	3	OTU003458_Bacteria_Firmicutes_Bacilli_Bacillales_Planococcaceae_Sporosarcina_uncultured_bacterium
6952	2	OTU001305_Bacteria_Proteobacteria_Gammaproteobacteria_Enterobacteriales_Enterobacteriaceae_Serratia_uncultured_bacterium
6952	2	OTU005260_Bacteria_Firmicutes_Bacilli_Bacillales_Staphylococcaceae_Staphylococcus_Staphylococcus_saprophyticus_subsp._saprophyticus
6952	2	OTU000054_Bacteria_Proteobacteria_Alphaproteobacteria_Sphingomonadales_Sphingomonadaceae_Sphingomonas_Sphingomonas_sp._Ant_H11
6952	2	OTU010233_Bacteria_Firmicutes_Bacilli_Bacillales_Bacillaceae_Virgibacillus_Virgibacillus_soli
6952	2	OTU003204_Bacteria_Firmicutes_Bacilli_Bacillales_Bacillaceae_Pseudogracilibacillus_Pseudogracilibacillus_sp._SW110
6952	2	OTU004707_Bacteria_Bacteroidetes_Bacteroidia_Flavobacteriales_Flavobacteriaceae_Salinimicrobium_uncultured_Pseudomonas_sp.
6952	2	OTU003209_Bacteria_Firmicutes_Bacilli_Bacillales_Bacillaceae_Bacillus_Bacillus_sp._BG-B18
6952	2	OTU001275_Bacteria_Firmicutes_Clostridia_Clostridiales_Family_XI_Peptoniphilus_Peptoniphilus_sp._BV3C26
6952	2	OTU001273_Bacteria_Firmicutes_Clostridia_Clostridiales_Lachnospiraceae_uncultured_uncultured_bacterium
6952	2	OTU000031_Bacteria_Proteobacteria_Gammaproteobacteria_Xanthomonadales_Xanthomonadaceae_Lysobacter_Luteimonas_sp._R-37032
6952	2	OTU004515_Bacteria_Fusobacteria_Fusobacteriia_Fusobacteriales_Fusobacteriaceae_Fusobacterium_Fusobacterium_sp._Marseille-P3599
6952	2	OTU004238_Bacteria_Firmicutes_Clostridia_Clostridiales_Family_XI_Anaerococcus_uncultured_bacterium
6952	2	OTU001267_Bacteria_Bacteroidetes_Bacteroidia_Bacteroidales_Bacteroidaceae_Bacteroides_Bacteroides_propionicifaciens_DSM_19291_=_JCM_14649
6952	2	OTU001277_Bacteria_Bacteroidetes_Bacteroidia_Chitinophagales_Chitinophagaceae_Sediminibacterium_uncultured_Bacteroidetes_bacterium
6952	2	OTU005734_Bacteria_Firmicutes_Clostridia_Clostridiales_Family_XI_Sporanaerobacter_uncultured_bacterium
6953	15500	OTU000018_Bacteria_Proteobacteria_Gammaproteobacteria_Vibrionales_Vibrionaceae_Photobacterium_Photobacterium_piscicola
6953	2226	OTU005880_Bacteria_Proteobacteria_Gammaproteobacteria_Vibrionales_Vibrionaceae_Photobacterium_uncultured_bacterium
6953	193	OTU000115_Bacteria_Proteobacteria_Gammaproteobacteria_Aeromonadales_Aeromonadaceae_Aeromonas_Aeromonas_sobria
6953	176	D2007750_Bacteria_Proteobacteria_Gammaproteobacteria_Vibrionales_Vibrionaceae_Photobacterium_uncultured___bacterium
6953	16	OTU002429_Bacteria_Proteobacteria_Gammaproteobacteria_Betaproteobacteriales_Burkholderiaceae_Pelomonas_uncultured_bacterium
6953	11	OTU000005_Bacteria_Spirochaetes_Spirochaetia_Brevinematales_Brevinemataceae_Brevinema_uncultured_bacterium
6953	8	OTU008990_Bacteria_Firmicutes_Bacilli_Bacillales_Bacillaceae_Bacillus_Bacillus_smithii_7_3_47FAA
6953	5	OTU002380_Bacteria_Firmicutes_Clostridia_Clostridiales_Clostridiaceae_1_Clostridium_sensu_stricto_7_Clostridium_botulinum_C/D_str._It1
6953	4	OTU002531_Bacteria_Proteobacteria_Gammaproteobacteria_Aeromonadales_Aeromonadaceae_Aeromonas_Aeromonas_sobria
6953	2	OTU004623_Bacteria_Firmicutes_Clostridia_Clostridiales_Clostridiaceae_1_Clostridium_sensu_stricto_18_Clostridium_sp._IEH_97212
6953	2	OTU000018_Bacteria_Proteobacteria_Gammaproteobacteria_Vibrionales_Vibrionaceae_Photobacterium_Photobacterium_piscicola
6953	2	OTU000180_Bacteria_Firmicutes_Clostridia_Clostridiales_Clostridiaceae_1_Clostridium_sensu_stricto_7_Clostridium_botulinum_C/D_str._It1
6954	18868	OTU000018_Bacteria_Proteobacteria_Gammaproteobacteria_Vibrionales_Vibrionaceae_Photobacterium_Photobacterium_piscicola
6954	3264	OTU005880_Bacteria_Proteobacteria_Gammaproteobacteria_Vibrionales_Vibrionaceae_Photobacterium_uncultured_bacterium
6954	800	D2000963_Bacteria_Proteobacteria_Gammaproteobacteria_Vibrionales_Vibrionaceae_Photobacterium_uncultured___bacterium
6954	6	OTU000005_Bacteria_Spirochaetes_Spirochaetia_Brevinematales_Brevinemataceae_Brevinema_uncultured_bacterium
6955	18451	OTU000018_Bacteria_Proteobacteria_Gammaproteobacteria_Vibrionales_Vibrionaceae_Photobacterium_Photobacterium_piscicola
6955	2794	OTU005880_Bacteria_Proteobacteria_Gammaproteobacteria_Vibrionales_Vibrionaceae_Photobacterium_uncultured_bacterium
6955	136	D2007750_Bacteria_Proteobacteria_Gammaproteobacteria_Vibrionales_Vibrionaceae_Photobacterium_uncultured___bacterium
6955	4	OTU008526_Bacteria_Firmicutes_Clostridia_Clostridiales_Clostridiaceae_1_Clostridium_sensu_stricto_10_uncultured_bacterium
6955	3	D2000577_Bacteria_Firmicutes_Bacilli_Bacillales_Bacillaceae_Bacillus_Bacillus___smithii
6955	3	OTU005630_Bacteria_Firmicutes_Clostridia_Clostridiales_Clostridiaceae_1_Clostridium_sensu_stricto_18_Clostridium_sp._IEH_97212
6955	3	D2004108_Bacteria_Firmicutes_Clostridia_Clostridiales_Clostridiaceae_Clostridium____sensu_stricto_15_Clostridium_cochlearium
6955	3	OTU006785_Bacteria_Firmicutes_Clostridia_Clostridiales_Clostridiaceae_1_Clostridium_sensu_stricto_7_Clostridium_thermopalmarium
6955	2	OTU002380_Bacteria_Firmicutes_Clostridia_Clostridiales_Clostridiaceae_1_Clostridium_sensu_stricto_7_Clostridium_botulinum_C/D_str._It1
6955	2	D2008834_Bacteria_Proteobacteria_Gammaproteobacteria_Vibrionales_Vibrionaceae_Photobacterium_Photobacterium___phosphoreum
6955	2	OTU002348_Bacteria_Proteobacteria_Gammaproteobacteria_Vibrionales_Vibrionaceae_Photobacterium_uncultured_Photobacterium_sp.
6956	21343	OTU000018_Bacteria_Proteobacteria_Gammaproteobacteria_Vibrionales_Vibrionaceae_Photobacterium_Photobacterium_piscicola
6956	3473	OTU005880_Bacteria_Proteobacteria_Gammaproteobacteria_Vibrionales_Vibrionaceae_Photobacterium_uncultured_bacterium
6956	56	D2007750_Bacteria_Proteobacteria_Gammaproteobacteria_Vibrionales_Vibrionaceae_Photobacterium_uncultured___bacterium
	1338	OTU006782_Bacteria_Firmicutes_Clostridia_Clostridiales_Clostridiaceae_1_Clostridium_sensu_stricto_18_Clostridium_sp._IEH_97212
	574	OTU009672_Bacteria_Firmicutes_Clostridia_Clostridiales_Clostridiaceae_1_Clostridium_sensu_stricto_7_Clostridium_thermobutyricum
	475	OTU000180_Bacteria_Firmicutes_Clostridia_Clostridiales_Clostridiaceae_1_Clostridium_sensu_stricto_7_Clostridium_botulinum_C/D_str._It1
	448	OTU000147_Bacteria_Firmicutes_Clostridia_Clostridiales_Clostridiaceae_1_Hathewaya_Clostridium_sp._rennanqilfy33
	403	D2004108_Bacteria_Firmicutes_Clostridia_Clostridiales_Clostridiaceae_Clostridium____sensu_stricto_15_Clostridium_cochlearium
	320	OTU000277_Bacteria_Firmicutes_Clostridia_Clostridiales_Peptostreptococcaceae_Paraclostridium_Paraclostridium_bifermentans_ATCC_19299
	317	OTU001330_Bacteria_Firmicutes_Bacilli_Bacillales_Bacillaceae_Oceanobacillus_Oceanobacillus_sp._AvH_7
	291	OTU000018_Bacteria_Proteobacteria_Gammaproteobacteria_Vibrionales_Vibrionaceae_Photobacterium_Photobacterium_piscicola
	287	D2000577_Bacteria_Firmicutes_Bacilli_Bacillales_Bacillaceae_Bacillus_Bacillus___smithii
	177	OTU000010_Bacteria_Firmicutes_Bacilli_Bacillales_Bacillaceae_Geobacillus_Geobacillus_sp._WCH70
	95	OTU002638_Bacteria_Firmicutes_Clostridia_Clostridiales_Peptostreptococcaceae_Romboutsia_uncultured_bacterium
	58	OTU001670_Bacteria_Firmicutes_Clostridia_Clostridiales_Clostridiaceae_1_Clostridium_sensu_stricto_1_Clostridium_perfringens
	50	OTU000876_Bacteria_Firmicutes_Clostridia_Clostridiales_Peptostreptococcaceae_Romboutsia_uncultured_bacterium
	48	OTU000295_Bacteria_Firmicutes_Bacilli_Bacillales_Bacillaceae_Ureibacillus_Ureibacillus_thermosphaericus
	47	OTU000042_Bacteria_Firmicutes_Clostridia_Clostridiales_Family_XI_Anaerosalibacter_Anaerosalibacter_bizertensis
	40	OTU000962_Bacteria_Firmicutes_Clostridia_Clostridiales_Clostridiaceae_1_Clostridium_sensu_stricto_18_Clostridium_sp._mt5
	33	OTU001022_Bacteria_Firmicutes_Bacilli_Bacillales_Bacillaceae_Cerasibacillus_uncultured_Bacillaceae_bacterium
	32	OTU000436_Bacteria_Firmicutes_Clostridia_Clostridiales_Family_XI_Tissierella_uncultured_bacterium
	30	OTU003571_Bacteria_Actinobacteria_Actinobacteria_Propionibacteriales_Propionibacteriaceae_Cutibacterium_Cutibacterium_granulosum_TM11
	30	OTU003223_Bacteria_Firmicutes_Bacilli_Bacillales_Paenibacillaceae_Aneurinibacillus_Aneurinibacillus_aneurinilyticus_ATCC_12856
	28	OTU001282_Bacteria_Firmicutes_Bacilli_Bacillales_Bacillaceae_Bacillus_uncultured_bacterium
	28	OTU001386_Bacteria_Firmicutes_Bacilli_Bacillales_Planococcaceae_Sporosarcina_uncultured_bacterium
6961	28	OTU000290_Bacteria_Firmicutes_Clostridia_Clostridiales_Peptostreptococcaceae_Peptostreptococcus_uncultured_bacterium
6961	26	D2004328_Bacteria_Firmicutes_Bacilli_Bacillales_Planococcaceae_Lysinibacillus_Lysinibacillus___sp._FFL6
6961	24	OTU000554_Bacteria_Firmicutes_Clostridia_Thermoanaerobacterales_Family_III_Tepidanaerobacter_uncultured_bacterium
6961	24	OTU007635_Bacteria_Proteobacteria_Gammaproteobacteria_Pseudomonadales_Moraxellaceae_Acinetobacter_metagenome
6961	23	D2007036_Bacteria_Firmicutes_Bacilli_Aneurinibacillales_Aneurinibacillaceae_Aneurinibacillus_Aneurinibacillus___sp._XH2
6961	22	OTU003209_Bacteria_Firmicutes_Bacilli_Bacillales_Bacillaceae_Bacillus_Bacillus_sp._BG-B18
6961	22	OTU001788_Bacteria_Firmicutes_Clostridia_Clostridiales_Peptostreptococcaceae_Terrisporobacter_uncultured_bacterium
6961	21	OTU002429_Bacteria_Proteobacteria_Gammaproteobacteria_Betaproteobacteriales_Burkholderiaceae_Pelomonas_uncultured_bacterium
6961	20	D2004625_Bacteria_Firmicutes_Bacilli_Bacillales_Planococcaceae_Kurthia_Kurthia___gibsonii
6961	20	OTU001265_Bacteria_Firmicutes_Bacilli_Bacillales_Planococcaceae_Sporosarcina_Sporosarcina_sp._WB6
6961	19	OTU001269_Bacteria_Firmicutes_Bacilli_Bacillales_Bacillaceae_Bacillus_Bacillus_andreraoultii
6961	18	OTU001287_Bacteria_Proteobacteria_Gammaproteobacteria_Alteromonadales_Shewanellaceae_Shewanella_uncultured_bacterium
6961	17	OTU002734_Bacteria_Firmicutes_Bacilli_Bacillales_Bacillaceae_Bacillus_Bacillus_sp._CFWTS30
6961	17	OTU000348_Bacteria_Actinobacteria_Actinobacteria_Micrococcales_Dermacoccaceae_Dermacoccus_uncultured_bacterium
6961	16	OTU008985_Bacteria_Proteobacteria_Gammaproteobacteria_Pseudomonadales_Moraxellaceae_Acinetobacter_uncultured_bacterium
6961	16	OTU003458_Bacteria_Firmicutes_Bacilli_Bacillales_Planococcaceae_Sporosarcina_uncultured_bacterium
6961	16	OTU000742_Bacteria_Proteobacteria_Gammaproteobacteria_Pseudomonadales_Moraxellaceae_Acinetobacter_uncultured_Acinetobacter_sp.
6961	16	OTU001215_Bacteria_Firmicutes_Bacilli_Bacillales_Planococcaceae_Sporosarcina_Sporosarcina_sp._HW10C2
6961	16	OTU002111_Bacteria_Firmicutes_Clostridia_Thermoanaerobacterales_Family_III_Tepidanaerobacter_uncultured_bacterium
6961	14	OTU000251_Bacteria_Firmicutes_Clostridia_Clostridiales_Clostridiaceae_1_Clostridium_sensu_stricto_15_Clostridium_tetani_E88
6961	14	OTU007551_Bacteria_Firmicutes_Bacilli_Bacillales_Bacillaceae_Bacillus_uncultured_bacterium
6961	14	OTU001189_Bacteria_Firmicutes_Bacilli_Bacillales_Bacillaceae_Bacillus_uncultured_bacterium
6961	14	OTU005668_Bacteria_Firmicutes_Clostridia_Clostridiales_Family_XI_Gallicola_uncultured_bacterium
6961	13	OTU000112_Bacteria_Proteobacteria_Alphaproteobacteria_Rhizobiales_Xanthobacteraceae_Bradyrhizobium_uncultured_bacterium
6961	13	OTU001056_Bacteria_Firmicutes_Bacilli_Bacillales_Staphylococcaceae_Staphylococcus_uncultured_bacterium
6961	12	OTU002837_Bacteria_Firmicutes_Clostridia_Clostridiales_Family_XI_Tepidimicrobium_Tepidimicrobium_sp._GRC1
6961	12	OTU000461_Bacteria_Firmicutes_Bacilli_Bacillales_Planococcaceae_Sporosarcina_Sporosarcina_saromensis
6961	12	OTU000569_Bacteria_Firmicutes_Bacilli_Bacillales_Bacillaceae_Bacillus_Streptococcus_pneumoniae
6961	11	OTU000970_Bacteria_Firmicutes_Bacilli_Bacillales_Staphylococcaceae_Staphylococcus_Staphylococcus_warneri
6961	11	OTU001734_Bacteria_Firmicutes_Bacilli_Bacillales_Bacillaceae_Bacillus_Bacillus_sp.
6961	11	D2000159_Bacteria_Actinobacteriota_Actinobacteria_Propionibacteriales_Propionibacteriaceae_Cutibacterium_uncultured___bacterium
6961	11	OTU009006_Bacteria_Proteobacteria_Gammaproteobacteria_Enterobacteriales_Enterobacteriaceae_Pantoea_Pantoea_sp._SL1_M5
6961	10	OTU000324_Bacteria_Firmicutes_Bacilli_Bacillales_Bacillaceae_Anoxybacillus_Anoxybacillus_flavithermus_subsp._flavithermus
6961	10	OTU001201_Bacteria_Firmicutes_Clostridia_Clostridiales_Family_XI_Tepidimicrobium_uncultured_bacterium
6961	10	OTU005254_Bacteria_Firmicutes_Bacilli_Bacillales_Bacillaceae_Pseudogracilibacillus_Virgibacillus_sp._CAU_90321
6961	10	D2006918_Bacteria_Actinobacteriota_Actinobacteria_Actinomycetales_Actinomycetaceae_Actinomyces_uncultured___bacterium
6961	10	OTU000350_Bacteria_Firmicutes_Clostridia_Clostridiales_Peptococcaceae_Peptococcus_Peptococcus_sp._canine_oral_taxon_344
6961	10	OTU003250_Bacteria_Firmicutes_Clostridia_Clostridiales_Clostridiaceae_1_Clostridium_sensu_stricto_1_uncultured_organism
6961	9	OTU005803_Bacteria_Firmicutes_Clostridia_Clostridiales_Peptostreptococcaceae_Peptostreptococcus_uncultured_bacterium
6961	9	OTU006076_Bacteria_Actinobacteria_Actinobacteria_Corynebacteriales_Corynebacteriaceae_Corynebacterium_1_uncultured_bacterium
6961	8	OTU004752_Bacteria_Firmicutes_Clostridia_Clostridiales_Family_XI_Anaerosalibacter_uncultured_bacterium
6961	8	OTU001419_Bacteria_Firmicutes_Bacilli_Bacillales_Planococcaceae_Savagea_Savagea_faecisuis
6961	8	OTU003138_Bacteria_Firmicutes_Bacilli_Bacillales_Bacillaceae_Oceanobacillus_Bacilli_bacterium_VT-13-104
6961	8	OTU002072_Bacteria_Firmicutes_Bacilli_Bacillales_Paenibacillaceae_Paenibacillus_Paenibacillus_sp._AHK180-5
6961	8	OTU000453_Bacteria_Firmicutes_Bacilli_Bacillales_Bacillaceae_Cerasibacillus_Cerasibacillus_quisquiliarum
6961	7	D2000829_Bacteria_Firmicutes_Clostridia_Peptostreptococcales-Tissierellales_Peptostreptococcaceae_Peptostreptococcus_uncultured___bacterium
6961	7	OTU001299_Bacteria_Firmicutes_Bacilli_Bacillales_Bacillaceae_Bacillus_uncultured_bacterium
6961	7	OTU000918_Bacteria_Firmicutes_Bacilli_Bacillales_Planococcaceae_Sporosarcina_unidentified
6961	7	OTU008057_Bacteria_Firmicutes_Bacilli_Bacillales_Bacillaceae_Hydrogenibacillus_[Bacillus]_solfatarensis
6961	6	OTU009940_Bacteria_Firmicutes_Bacilli_Bacillales_Planococcaceae_Sporosarcina_Sporosarcina_sp._HW10C2
6961	6	OTU003192_Bacteria_Firmicutes_Bacilli_Lactobacillales_Lactobacillaceae_Lactobacillus_uncultured_Bacillus_sp.
6961	6	OTU001292_Bacteria_Firmicutes_Bacilli_Bacillales_Planococcaceae_Savagea_uncultured_bacterium
6961	6	OTU000445_Bacteria_Firmicutes_Bacilli_Bacillales_Bacillaceae_Bacillus_uncultured_bacterium
6961	6	OTU007076_Bacteria_Proteobacteria_Alphaproteobacteria_Sphingomonadales_Sphingomonadaceae_Sphingobium_uncultured_proteobacterium
6961	6	OTU004448_Bacteria_Firmicutes_Clostridia_Clostridiales_Lachnospiraceae_[Ruminococcus]_torques_group_uncultured_bacterium
6961	6	OTU000492_Bacteria_Firmicutes_Bacilli_Bacillales_Bacillaceae_uncultured_uncultured_bacterium
6961	6	OTU000394_Bacteria_Firmicutes_Clostridia_Clostridiales_Family_XI_W5053_Clostridiales_bacterium_FK041
6961	5	OTU000457_Bacteria_Firmicutes_Erysipelotrichia_Erysipelotrichales_Erysipelotrichaceae_Erysipelothrix_uncultured_bacterium
6961	5	OTU001032_Bacteria_Firmicutes_Bacilli_Bacillales_Bacillaceae_uncultured_uncultured_bacterium
6961	5	OTU010215_Bacteria_Firmicutes_Bacilli_Bacillales_Bacillaceae_Bacillus_uncultured_Bacillus_sp.
6961	4	OTU002542_Bacteria_Firmicutes_Bacilli_Bacillales_Bacillaceae_Bacillus_uncultured_bacterium
6961	4	OTU003278_Bacteria_Firmicutes_Bacilli_Lactobacillales_Enterococcaceae_Enterococcus_Enterococcus_cecorum
6961	4	OTU002345_Bacteria_Deinococcus-Thermus_Deinococci_Thermales_Thermaceae_Thermus_Thermus_sp._B70-05
6961	4	D2001401_Bacteria_Proteobacteria_Gammaproteobacteria_Vibrionales_Vibrionaceae_Photobacterium_uncultured___bacterium
6961	4	OTU005689_Bacteria_Firmicutes_Bacilli_Bacillales_Bacillaceae_Bacillus_uncultured_bacterium
6961	4	OTU002069_Bacteria_Fusobacteria_Fusobacteriia_Fusobacteriales_Fusobacteriaceae_Fusobacterium_Fusobacteriaceae_bacterium_F3
6961	4	OTU001292_Bacteria_Firmicutes_Bacilli_Bacillales_Planococcaceae_Savagea_uncultured_bacterium
6961	3	OTU000354_Bacteria_Proteobacteria_Gammaproteobacteria_Pseudomonadales_Pseudomonadaceae_Pseudomonas_uncultured_bacterium
6961	3	OTU000277_Bacteria_Firmicutes_Clostridia_Clostridiales_Peptostreptococcaceae_Paraclostridium_Paraclostridium_bifermentans_ATCC_19299
6961	3	OTU005586_Bacteria_Firmicutes_Bacilli_Bacillales_Paenibacillaceae_Brevibacillus_Brevibacillus_sp.
6961	3	OTU002314_Bacteria_Firmicutes_Bacilli_Lactobacillales_Enterococcaceae_Vagococcus_uncultured_bacterium
6961	3	OTU003205_Bacteria_Firmicutes_Bacilli_Lactobacillales_Enterococcaceae_Vagococcus_uncultured_bacterium
6961	3	OTU002637_Bacteria_Actinobacteria_Coriobacteriia_Coriobacteriales_Coriobacteriales_Incertae_Sedis_uncultured_uncultured_bacterium
6961	3	OTU001403_Bacteria_Firmicutes_Clostridia_Clostridiales_Family_XI_Peptoniphilus_swine_effluent_bacterium_CHNDP10
6961	3	OTU005363_Bacteria_Firmicutes_Bacilli_Bacillales_Bacillaceae_Bacillus_Bacillus_sp._BAB-3815
6961	3	OTU005365_Bacteria_Firmicutes_Bacilli_Lactobacillales_Lactobacillaceae_Lactobacillus_uncultured_bacterium
6961	3	OTU002345_Bacteria_Deinococcus-Thermus_Deinococci_Thermales_Thermaceae_Thermus_Thermus_sp._B70-05
6961	2	D2000577_Bacteria_Firmicutes_Bacilli_Bacillales_Bacillaceae_Bacillus_Bacillus___smithii
6961	2	OTU000949_Bacteria_Actinobacteria_Actinobacteria_Propionibacteriales_Propionibacteriaceae_Cutibacterium_uncultured_bacterium
6961	2	OTU005362_Bacteria_Firmicutes_Negativicutes_Selenomonadales_Acidaminococcaceae_Succiniclasticum_uncultured_bacterium
6961	2	OTU001562_Bacteria_Fusobacteria_Fusobacteriia_Fusobacteriales_Fusobacteriaceae_Psychrilyobacter_Psychrilyobacter_atlanticus_DSM_19335
6961	2	OTU002320_Bacteria_Actinobacteria_Actinobacteria_Micrococcales_Dermatophilaceae_Mobilicoccus_Mobilicoccus_pelagius_NBRC_104925
6961	2	OTU002310_Bacteria_Firmicutes_Clostridia_Clostridiales_Clostridiaceae_1_Clostridium_sensu_stricto_18_Clostridium_botulinum_A_str._ATCC_19397
6961	2	OTU000180_Bacteria_Firmicutes_Clostridia_Clostridiales_Clostridiaceae_1_Clostridium_sensu_stricto_7_Clostridium_botulinum_C/D_str._It1
6961	2	OTU008774_Bacteria_Fusobacteria_Fusobacteriia_Fusobacteriales_Fusobacteriaceae_Cetobacterium_uncultured_bacterium
6961	2	OTU002544_Bacteria_Firmicutes_Bacilli_Lactobacillales_Enterococcaceae_Tetragenococcus_Tetragenococcus_solitarius
6961	2	OTU005600_Bacteria_Firmicutes_Bacilli_Bacillales_Planococcaceae_Sporosarcina_Sporosarcina_ureae
6961	2	OTU002539_Bacteria_Actinobacteria_Actinobacteria_Corynebacteriales_Mycobacteriaceae_Mycobacterium_Mycobacterium_obuense
6961	2	OTU000147_Bacteria_Firmicutes_Clostridia_Clostridiales_Clostridiaceae_1_Hathewaya_Clostridium_sp._rennanqilfy33
6961	2	OTU000808_Bacteria_Proteobacteria_Alphaproteobacteria_Rhizobiales_Hyphomicrobiaceae_uncultured_uncultured_bacterium
6961	2	OTU003205_Bacteria_Firmicutes_Bacilli_Lactobacillales_Enterococcaceae_Vagococcus_uncultured_bacterium
6961	2	OTU001406_Bacteria_Firmicutes_Bacilli_Bacillales_Bacillaceae_Geobacillus_Geobacillus_sp._N60
6962	9880	OTU000018_Bacteria_Proteobacteria_Gammaproteobacteria_Vibrionales_Vibrionaceae_Photobacterium_Photobacterium_piscicola
6962	1880	OTU000115_Bacteria_Proteobacteria_Gammaproteobacteria_Aeromonadales_Aeromonadaceae_Aeromonas_Aeromonas_sobria
6962	1447	OTU005880_Bacteria_Proteobacteria_Gammaproteobacteria_Vibrionales_Vibrionaceae_Photobacterium_uncultured_bacterium
6962	17	D2007750_Bacteria_Proteobacteria_Gammaproteobacteria_Vibrionales_Vibrionaceae_Photobacterium_uncultured___bacterium
6962	11	OTU000277_Bacteria_Firmicutes_Clostridia_Clostridiales_Peptostreptococcaceae_Paraclostridium_Paraclostridium_bifermentans_ATCC_19299
6962	9	OTU005630_Bacteria_Firmicutes_Clostridia_Clostridiales_Clostridiaceae_1_Clostridium_sensu_stricto_18_Clostridium_sp._IEH_97212
6962	7	D2004108_Bacteria_Firmicutes_Clostridia_Clostridiales_Clostridiaceae_Clostridium____sensu_stricto_15_Clostridium_cochlearium
6962	4	OTU000180_Bacteria_Firmicutes_Clostridia_Clostridiales_Clostridiaceae_1_Clostridium_sensu_stricto_7_Clostridium_botulinum_C/D_str._It1
6962	4	D2000577_Bacteria_Firmicutes_Bacilli_Bacillales_Bacillaceae_Bacillus_Bacillus___smithii
6962	3	OTU003148_Bacteria_Proteobacteria_Alphaproteobacteria_Sphingomonadales_Sphingomonadaceae_Novosphingobium_uncultured_bacterium
6962	2	OTU000010_Bacteria_Firmicutes_Bacilli_Bacillales_Bacillaceae_Geobacillus_Geobacillus_sp._WCH70
6962	2	OTU008178_Bacteria_Proteobacteria_Gammaproteobacteria_Vibrionales_Vibrionaceae_Photobacterium_uncultured_bacterium
6962	2	OTU000147_Bacteria_Firmicutes_Clostridia_Clostridiales_Clostridiaceae_1_Hathewaya_Clostridium_sp._rennanqilfy33
6962	2	OTU000005_Bacteria_Spirochaetes_Spirochaetia_Brevinematales_Brevinemataceae_Brevinema_uncultured_bacterium
6963	2529	OTU000018_Bacteria_Proteobacteria_Gammaproteobacteria_Vibrionales_Vibrionaceae_Photobacterium_Photobacterium_piscicola
6963	1075	OTU006782_Bacteria_Firmicutes_Clostridia_Clostridiales_Clostridiaceae_1_Clostridium_sensu_stricto_18_Clostridium_sp._IEH_97212
6963	533	OTU005880_Bacteria_Proteobacteria_Gammaproteobacteria_Vibrionales_Vibrionaceae_Photobacterium_uncultured_bacterium
6963	490	OTU000180_Bacteria_Firmicutes_Clostridia_Clostridiales_Clostridiaceae_1_Clostridium_sensu_stricto_7_Clostridium_botulinum_C/D_str._It1
6963	468	OTU007923_Bacteria_Firmicutes_Clostridia_Clostridiales_Clostridiaceae_1_Clostridium_sensu_stricto_7_Clostridium_thermopalmarium
6963	460	D2004108_Bacteria_Firmicutes_Clostridia_Clostridiales_Clostridiaceae_Clostridium____sensu_stricto_15_Clostridium_cochlearium
6963	360	OTU000147_Bacteria_Firmicutes_Clostridia_Clostridiales_Clostridiaceae_1_Hathewaya_Clostridium_sp._rennanqilfy33
6963	221	OTU000115_Bacteria_Proteobacteria_Gammaproteobacteria_Aeromonadales_Aeromonadaceae_Aeromonas_Aeromonas_sobria
6963	171	OTU003138_Bacteria_Firmicutes_Bacilli_Bacillales_Bacillaceae_Oceanobacillus_Bacilli_bacterium_VT-13-104
6963	171	OTU000042_Bacteria_Firmicutes_Clostridia_Clostridiales_Family_XI_Anaerosalibacter_Anaerosalibacter_bizertensis
6963	125	OTU000010_Bacteria_Firmicutes_Bacilli_Bacillales_Bacillaceae_Geobacillus_Geobacillus_sp._WCH70
6963	82	OTU000277_Bacteria_Firmicutes_Clostridia_Clostridiales_Peptostreptococcaceae_Paraclostridium_Paraclostridium_bifermentans_ATCC_19299
6963	77	D2000577_Bacteria_Firmicutes_Bacilli_Bacillales_Bacillaceae_Bacillus_Bacillus___smithii
6963	42	OTU002734_Bacteria_Firmicutes_Bacilli_Bacillales_Bacillaceae_Bacillus_Bacillus_sp._CFWTS30
6963	39	OTU000295_Bacteria_Firmicutes_Bacilli_Bacillales_Bacillaceae_Ureibacillus_Ureibacillus_thermosphaericus
6963	34	OTU000461_Bacteria_Firmicutes_Bacilli_Bacillales_Planococcaceae_Sporosarcina_Sporosarcina_saromensis
6963	33	OTU006594_Bacteria_Firmicutes_Bacilli_Bacillales_Staphylococcaceae_Staphylococcus_uncultured_bacterium
6963	27	OTU001282_Bacteria_Firmicutes_Bacilli_Bacillales_Bacillaceae_Bacillus_uncultured_bacterium
6963	26	OTU008545_Bacteria_Firmicutes_Bacilli_Bacillales_Planococcaceae_Kurthia_Kurthia_gibsonii
6963	23	OTU002429_Bacteria_Proteobacteria_Gammaproteobacteria_Betaproteobacteriales_Burkholderiaceae_Pelomonas_uncultured_bacterium
6963	22	OTU004564_Bacteria_Firmicutes_Clostridia_Clostridiales_Family_XI_Tepidimicrobium_uncultured_bacterium
6963	21	OTU001292_Bacteria_Firmicutes_Bacilli_Bacillales_Planococcaceae_Savagea_uncultured_bacterium
6963	20	D2000829_Bacteria_Firmicutes_Clostridia_Peptostreptococcales-Tissierellales_Peptostreptococcaceae_Peptostreptococcus_uncultured___bacterium
6963	19	OTU001921_Bacteria_Firmicutes_Bacilli_Bacillales_Bacillaceae_Bacillus_Bacillus_thermoamylovorans
6963	16	OTU000009_Bacteria_Proteobacteria_Gammaproteobacteria_Alteromonadales_Alteromonadaceae_Alishewanella_uncultured_bacterium
6963	14	OTU001670_Bacteria_Firmicutes_Clostridia_Clostridiales_Clostridiaceae_1_Clostridium_sensu_stricto_1_Clostridium_perfringens
6963	14	OTU001562_Bacteria_Fusobacteria_Fusobacteriia_Fusobacteriales_Fusobacteriaceae_Psychrilyobacter_Psychrilyobacter_atlanticus_DSM_19335
6963	13	OTU006699_Bacteria_Proteobacteria_Alphaproteobacteria_Sphingomonadales_Sphingomonadaceae_Sphingomonas_uncultured_bacterium
6963	12	OTU000876_Bacteria_Firmicutes_Clostridia_Clostridiales_Peptostreptococcaceae_Romboutsia_uncultured_bacterium
6963	12	OTU002023_Bacteria_Firmicutes_Bacilli_Bacillales_Staphylococcaceae_Staphylococcus_uncultured_Staphylococcus_sp.
6963	11	OTU000005_Bacteria_Spirochaetes_Spirochaetia_Brevinematales_Brevinemataceae_Brevinema_uncultured_bacterium
6963	11	OTU003571_Bacteria_Actinobacteria_Actinobacteria_Propionibacteriales_Propionibacteriaceae_Cutibacterium_Cutibacterium_granulosum_TM11
6963	10	OTU000002_Bacteria_Proteobacteria_Gammaproteobacteria_Betaproteobacteriales_Burkholderiaceae_Burkholderia-Caballeronia-Paraburkholderia_Antheraea_pernyi_(Chinese_oak_silkmoth)
6963	10	OTU005587_Bacteria_Firmicutes_Bacilli_Bacillales_Planococcaceae_Sporosarcina_Bacillus_sp._YM9-101
6963	10	OTU001299_Bacteria_Firmicutes_Bacilli_Bacillales_Bacillaceae_Bacillus_uncultured_bacterium
6963	10	D2002866_Bacteria_Firmicutes_Bacilli_Bacillales_Planococcaceae_uncultured_Bacillus___sp._FJAT-22090
6963	10	OTU000007_Bacteria_Actinobacteria_Actinobacteria_Corynebacteriales_Corynebacteriaceae_Corynebacterium_1_uncultured_bacterium
6963	9	OTU000251_Bacteria_Firmicutes_Clostridia_Clostridiales_Clostridiaceae_1_Clostridium_sensu_stricto_15_Clostridium_tetani_E88
6963	9	OTU004085_Bacteria_Proteobacteria_Gammaproteobacteria_Pseudomonadales_Moraxellaceae_Acinetobacter_uncultured_bacterium
6963	9	OTU001022_Bacteria_Firmicutes_Bacilli_Bacillales_Bacillaceae_Cerasibacillus_uncultured_Bacillaceae_bacterium
6963	8	OTU001465_Bacteria_Proteobacteria_Gammaproteobacteria_Vibrionales_Vibrionaceae_Aliivibrio_Aliivibrio_wodanis
6963	8	OTU001026_Bacteria_Firmicutes_Clostridia_Clostridiales_Clostridiaceae_1_Clostridium_sensu_stricto_1_uncultured_bacterium
6963	8	OTU000918_Bacteria_Firmicutes_Bacilli_Bacillales_Planococcaceae_Sporosarcina_unidentified
6963	7	OTU003209_Bacteria_Firmicutes_Bacilli_Bacillales_Bacillaceae_Bacillus_Bacillus_sp._BG-B18
6963	7	OTU001185_Bacteria_Firmicutes_Clostridia_Clostridiales_Family_XI_Gottschalkia_[Clostridium]_purinilyticum
6963	7	OTU003250_Bacteria_Firmicutes_Clostridia_Clostridiales_Clostridiaceae_1_Clostridium_sensu_stricto_1_uncultured_organism
6963	7	OTU000277_Bacteria_Firmicutes_Clostridia_Clostridiales_Peptostreptococcaceae_Paraclostridium_Paraclostridium_bifermentans_ATCC_19299
6963	7	OTU001270_Bacteria_Bacteroidetes_Bacteroidia_Cytophagales_Hymenobacteraceae_Hymenobacter_uncultured_bacterium
6963	6	OTU000204_Bacteria_Firmicutes_Bacilli_Lactobacillales_Lactobacillaceae_Pediococcus_Pediococcus_acidilactici
6963	6	OTU001747_Bacteria_Firmicutes_Bacilli_Bacillales_Paenibacillaceae_Brevibacillus_uncultured_Brevibacillus_sp.
6963	6	OTU004393_Bacteria_Proteobacteria_Gammaproteobacteria_Alteromonadales_Shewanellaceae_Shewanella_uncultured_bacterium
6963	6	OTU003781_Bacteria_Firmicutes_Bacilli_Lactobacillales_Lactobacillaceae_Lactobacillus_uncultured_bacterium
6963	6	OTU000228_Bacteria_Actinobacteria_Actinobacteria_Corynebacteriales_Corynebacteriaceae_Corynebacterium_1_uncultured_bacterium
6963	6	D2000979_Bacteria_Firmicutes_Bacilli_Lactobacillales_Aerococcaceae_Aerococcus_Aerococcus___viridans_ATCC_11563_=_CCUG_4311
6963	6	OTU001940_Bacteria_Firmicutes_Clostridia_Clostridiales_Family_XI_Gallicola_uncultured_bacterium
6963	6	OTU009940_Bacteria_Firmicutes_Bacilli_Bacillales_Planococcaceae_Sporosarcina_Sporosarcina_sp._HW10C2
6963	6	D2001527_Bacteria_Firmicutes_Clostridia_Peptostreptococcales-Tissierellales_Finegoldia_Finegoldia____magna_ATCC_53516
6963	5	OTU001734_Bacteria_Firmicutes_Bacilli_Bacillales_Bacillaceae_Bacillus_Bacillus_sp.
6963	5	OTU006831_Bacteria_Firmicutes_Bacilli_Bacillales_Bacillaceae_uncultured_uncultured_bacterium
6963	5	OTU002072_Bacteria_Firmicutes_Bacilli_Bacillales_Paenibacillaceae_Paenibacillus_Paenibacillus_sp._AHK180-5
6963	5	OTU002111_Bacteria_Firmicutes_Clostridia_Thermoanaerobacterales_Family_III_Tepidanaerobacter_uncultured_bacterium
6963	5	OTU005600_Bacteria_Firmicutes_Bacilli_Bacillales_Planococcaceae_Sporosarcina_Sporosarcina_ureae
6963	5	OTU001642_Bacteria_Proteobacteria_Gammaproteobacteria_Enterobacteriales_Enterobacteriaceae_Pantoea_uncultured_Pantoea_sp.
6963	5	OTU001009_Bacteria_Firmicutes_Bacilli_Bacillales_Bacillaceae_uncultured_uncultured_bacterium
6963	4	OTU001265_Bacteria_Firmicutes_Bacilli_Bacillales_Planococcaceae_Sporosarcina_Sporosarcina_sp._WB6
6963	4	OTU008056_Bacteria_Firmicutes_Bacilli_Bacillales_Planococcaceae_Solibacillus_uncultured_bacterium
6963	4	OTU000760_Bacteria_Firmicutes_Bacilli_Lactobacillales_Streptococcaceae_Streptococcus_uncultured_bacterium
6963	4	OTU000569_Bacteria_Firmicutes_Bacilli_Bacillales_Bacillaceae_Bacillus_Streptococcus_pneumoniae
6963	4	OTU010233_Bacteria_Firmicutes_Bacilli_Bacillales_Bacillaceae_Virgibacillus_Virgibacillus_soli
6963	4	OTU005607_Bacteria_Firmicutes_Bacilli_Bacillales_Paenibacillaceae_Paenibacillus_uncultured_bacterium
6963	4	OTU000354_Bacteria_Proteobacteria_Gammaproteobacteria_Pseudomonadales_Pseudomonadaceae_Pseudomonas_uncultured_bacterium
6963	4	OTU008042_Bacteria_Firmicutes_Bacilli_Bacillales_Bacillaceae_Oceanobacillus_Oceanobacillus_sp._AvH_7
6963	4	OTU004515_Bacteria_Fusobacteria_Fusobacteriia_Fusobacteriales_Fusobacteriaceae_Fusobacterium_Fusobacterium_sp._Marseille-P3599
6963	4	OTU002710_Bacteria_Actinobacteria_Actinobacteria_Corynebacteriales_Corynebacteriaceae_Corynebacterium_1_Corynebacterium_sp._HMSC27B11
6963	4	OTU005588_Bacteria_Proteobacteria_Gammaproteobacteria_Oceanospirillales_Halomonadaceae_Zymobacter_Zymobacter_palmae
6963	4	OTU002110_Bacteria_Firmicutes_Bacilli_Lactobacillales_Streptococcaceae_Lactococcus_Lactococcus_taiwanensis
6963	4	OTU000807_Bacteria_Firmicutes_Clostridia_Clostridiales_Family_XIII_[Eubacterium]_nodatum_group_uncultured_bacterium
6963	4	OTU000436_Bacteria_Firmicutes_Clostridia_Clostridiales_Family_XI_Tissierella_uncultured_bacterium
6963	4	OTU000354_Bacteria_Proteobacteria_Gammaproteobacteria_Pseudomonadales_Pseudomonadaceae_Pseudomonas_uncultured_bacterium
6963	4	OTU003205_Bacteria_Firmicutes_Bacilli_Lactobacillales_Enterococcaceae_Vagococcus_uncultured_bacterium
6963	4	OTU004922_Bacteria_Proteobacteria_Gammaproteobacteria_Vibrionales_Vibrionaceae_Vibrio_Glycera_dibranchiata
6963	3	OTU001403_Bacteria_Firmicutes_Clostridia_Clostridiales_Family_XI_Peptoniphilus_swine_effluent_bacterium_CHNDP10
6963	3	OTU002734_Bacteria_Firmicutes_Bacilli_Bacillales_Bacillaceae_Bacillus_Bacillus_sp._CFWTS30
6963	3	OTU000324_Bacteria_Firmicutes_Bacilli_Bacillales_Bacillaceae_Anoxybacillus_Anoxybacillus_flavithermus_subsp._flavithermus
6963	3	OTU002785_Bacteria_Firmicutes_Bacilli_Bacillales_Bacillaceae_Bacillus_uncultured_bacterium
6963	3	D2002442_Bacteria_Proteobacteria_Gammaproteobacteria_Vibrionales_Vibrionaceae_Photobacterium_uncultured___bacterium
6963	3	OTU000024_Bacteria_Proteobacteria_Gammaproteobacteria_Nitrococcales_Nitrococcaceae_Halopeptonella_uncultured_Ectothiorhodospiraceae_bacterium
6963	3	OTU000945_Bacteria_Firmicutes_Bacilli_Lactobacillales_Enterococcaceae_Enterococcus_Enterococcus_faecium_LCT-EF90
6963	3	OTU005378_Bacteria_Proteobacteria_Gammaproteobacteria_Enterobacteriales_Enterobacteriaceae_Enterobacter_uncultured_bacterium
6963	3	OTU005254_Bacteria_Firmicutes_Bacilli_Bacillales_Bacillaceae_Pseudogracilibacillus_Virgibacillus_sp._CAU_90321
6963	2	OTU000492_Bacteria_Firmicutes_Bacilli_Bacillales_Bacillaceae_uncultured_uncultured_bacterium
6963	2	OTU003524_Bacteria_Firmicutes_Bacilli_Bacillales_Paenibacillaceae_Brevibacillus_Brevibacillus_parabrevis
6963	2	OTU001148_Bacteria_Tenericutes_Mollicutes_Mycoplasmatales_Mycoplasmataceae_Mycoplasma_Mycoplasma_wenyonii
6963	2	OTU000290_Bacteria_Firmicutes_Clostridia_Clostridiales_Peptostreptococcaceae_Peptostreptococcus_uncultured_bacterium
6963	2	OTU005720_Bacteria_Firmicutes_Bacilli_Bacillales_Planococcaceae_Lysinibacillus_Lysinibacillus_sphaericus_KCTC_3346
6963	2	OTU003209_Bacteria_Firmicutes_Bacilli_Bacillales_Bacillaceae_Bacillus_Bacillus_sp._BG-B18
6963	2	OTU005602_Bacteria_Proteobacteria_Gammaproteobacteria_Diplorickettsiales_Diplorickettsiaceae_uncultured_uncultured_bacterium
6963	2	OTU005254_Bacteria_Firmicutes_Bacilli_Bacillales_Bacillaceae_Pseudogracilibacillus_Virgibacillus_sp._CAU_90321
6963	2	OTU000453_Bacteria_Firmicutes_Bacilli_Bacillales_Bacillaceae_Cerasibacillus_Cerasibacillus_quisquiliarum
6963	2	OTU000798_Bacteria_Firmicutes_Bacilli_Bacillales_Staphylococcaceae_Staphylococcus_uncultured_bacterium
6963	2	OTU005630_Bacteria_Firmicutes_Clostridia_Clostridiales_Clostridiaceae_1_Clostridium_sensu_stricto_18_Clostridium_sp._IEH_97212
6963	2	D2000314_Bacteria_Proteobacteria_Gammaproteobacteria_Enterobacterales_Enterobacteriaceae_Raoultella_Raoultella___terrigena
6963	2	OTU001419_Bacteria_Firmicutes_Bacilli_Bacillales_Planococcaceae_Savagea_Savagea_faecisuis
6963	2	OTU005407_Bacteria_Firmicutes_Bacilli_Bacillales_Bacillaceae_Paraliobacillus_Amphibacillus_sp._CW126-C04
6963	2	OTU003209_Bacteria_Firmicutes_Bacilli_Bacillales_Bacillaceae_Bacillus_Bacillus_sp._BG-B18
6963	2	OTU001056_Bacteria_Firmicutes_Bacilli_Bacillales_Staphylococcaceae_Staphylococcus_uncultured_bacterium
6963	2	OTU005378_Bacteria_Proteobacteria_Gammaproteobacteria_Enterobacteriales_Enterobacteriaceae_Enterobacter_uncultured_bacterium
6964	16350	OTU000018_Bacteria_Proteobacteria_Gammaproteobacteria_Vibrionales_Vibrionaceae_Photobacterium_Photobacterium_piscicola
6964	2351	OTU005880_Bacteria_Proteobacteria_Gammaproteobacteria_Vibrionales_Vibrionaceae_Photobacterium_uncultured_bacterium
6964	151	OTU000112_Bacteria_Proteobacteria_Alphaproteobacteria_Rhizobiales_Xanthobacteraceae_Bradyrhizobium_uncultured_bacterium
6964	72	D2004108_Bacteria_Firmicutes_Clostridia_Clostridiales_Clostridiaceae_Clostridium____sensu_stricto_15_Clostridium_cochlearium
6964	70	OTU000786_Bacteria_Proteobacteria_Alphaproteobacteria_Sphingomonadales_Sphingomonadaceae_Sphingobium_uncultured_bacterium
6964	60	OTU002429_Bacteria_Proteobacteria_Gammaproteobacteria_Betaproteobacteriales_Burkholderiaceae_Pelomonas_uncultured_bacterium
6964	58	OTU006782_Bacteria_Firmicutes_Clostridia_Clostridiales_Clostridiaceae_1_Clostridium_sensu_stricto_18_Clostridium_sp._IEH_97212
6964	40	OTU000002_Bacteria_Proteobacteria_Gammaproteobacteria_Betaproteobacteriales_Burkholderiaceae_Burkholderia-Caballeronia-Paraburkholderia_Antheraea_pernyi_(Chinese_oak_silkmoth)
6964	34	OTU000180_Bacteria_Firmicutes_Clostridia_Clostridiales_Clostridiaceae_1_Clostridium_sensu_stricto_7_Clostridium_botulinum_C/D_str._It1
6964	29	OTU000876_Bacteria_Firmicutes_Clostridia_Clostridiales_Peptostreptococcaceae_Romboutsia_uncultured_bacterium
6964	25	OTU000683_Bacteria_Proteobacteria_Gammaproteobacteria_Betaproteobacteriales_Burkholderiaceae_Ralstonia_uncultured_Ralstonia_sp.
6964	23	OTU003138_Bacteria_Firmicutes_Bacilli_Bacillales_Bacillaceae_Oceanobacillus_Bacilli_bacterium_VT-13-104
6964	23	OTU010022_Bacteria_Proteobacteria_Alphaproteobacteria_Rhodobacterales_Rhodobacteraceae_uncultured_uncultured_bacterium
6964	17	OTU004204_Bacteria_Actinobacteria_Actinobacteria_Corynebacteriales_Corynebacteriaceae_Turicella_Turicella_otitidis
6964	14	D2007750_Bacteria_Proteobacteria_Gammaproteobacteria_Vibrionales_Vibrionaceae_Photobacterium_uncultured___bacterium
6964	12	D2000577_Bacteria_Firmicutes_Bacilli_Bacillales_Bacillaceae_Bacillus_Bacillus___smithii
6964	10	OTU000492_Bacteria_Firmicutes_Bacilli_Bacillales_Bacillaceae_uncultured_uncultured_bacterium
6964	8	OTU007747_Bacteria_Actinobacteria_Actinobacteria_Micrococcales_Micrococcaceae_Kocuria_Kocuria_rhizophila
6964	6	OTU008038_Bacteria_Proteobacteria_Alphaproteobacteria_Rhizobiales_Xanthobacteraceae_Afipia_uncultured_bacterium
6964	4	OTU000018_Bacteria_Proteobacteria_Gammaproteobacteria_Vibrionales_Vibrionaceae_Photobacterium_Photobacterium_piscicola
6964	2	OTU004124_Bacteria_Bacteroidetes_Bacteroidia_Flavobacteriales_Flavobacteriaceae_Flavobacterium_Flavobacterium_saccharophilum
6964	2	OTU000018_Bacteria_Proteobacteria_Gammaproteobacteria_Vibrionales_Vibrionaceae_Photobacterium_Photobacterium_piscicola
6964	2	OTU005375_Bacteria_Proteobacteria_Gammaproteobacteria_Vibrionales_Vibrionaceae_Photobacterium_Photobacterium_piscicola
6965	17214	OTU000018_Bacteria_Proteobacteria_Gammaproteobacteria_Vibrionales_Vibrionaceae_Photobacterium_Photobacterium_piscicola
6965	3387	OTU005880_Bacteria_Proteobacteria_Gammaproteobacteria_Vibrionales_Vibrionaceae_Photobacterium_uncultured_bacterium
6965	1106	D2000963_Bacteria_Proteobacteria_Gammaproteobacteria_Vibrionales_Vibrionaceae_Photobacterium_uncultured___bacterium
6965	8	OTU005041_Bacteria_Proteobacteria_Alphaproteobacteria_Rhizobiales_Rhizobiaceae_Mesorhizobium_Mesorhizobium_sp._NBIMC_P2-C1
6965	6	OTU000180_Bacteria_Firmicutes_Clostridia_Clostridiales_Clostridiaceae_1_Clostridium_sensu_stricto_7_Clostridium_botulinum_C/D_str._It1
6965	5	D2004108_Bacteria_Firmicutes_Clostridia_Clostridiales_Clostridiaceae_Clostridium____sensu_stricto_15_Clostridium_cochlearium
6965	3	OTU001420_Bacteria_Proteobacteria_Gammaproteobacteria_Vibrionales_Vibrionaceae_Photobacterium_Photobacterium_piscicola
6965	3	OTU000112_Bacteria_Proteobacteria_Alphaproteobacteria_Rhizobiales_Xanthobacteraceae_Bradyrhizobium_uncultured_bacterium
6965	3	OTU005475_Bacteria_Proteobacteria_Alphaproteobacteria_Caulobacterales_Caulobacteraceae_uncultured_soil_bacterium_TWE165
6965	3	OTU000742_Bacteria_Proteobacteria_Gammaproteobacteria_Pseudomonadales_Moraxellaceae_Acinetobacter_uncultured_Acinetobacter_sp.
6965	3	OTU002327_Bacteria_Proteobacteria_Gammaproteobacteria_Vibrionales_Vibrionaceae_Photobacterium_uncultured_bacterium
6965	2	OTU000005_Bacteria_Spirochaetes_Spirochaetia_Brevinematales_Brevinemataceae_Brevinema_uncultured_bacterium
6965	2	OTU005376_Bacteria_Proteobacteria_Gammaproteobacteria_Vibrionales_Vibrionaceae_Photobacterium_uncultured_Photobacterium_sp.
6966	13357	OTU000018_Bacteria_Proteobacteria_Gammaproteobacteria_Vibrionales_Vibrionaceae_Photobacterium_Photobacterium_piscicola
6966	2036	OTU005880_Bacteria_Proteobacteria_Gammaproteobacteria_Vibrionales_Vibrionaceae_Photobacterium_uncultured_bacterium
6966	360	OTU006782_Bacteria_Firmicutes_Clostridia_Clostridiales_Clostridiaceae_1_Clostridium_sensu_stricto_18_Clostridium_sp._IEH_97212
6966	337	OTU000180_Bacteria_Firmicutes_Clostridia_Clostridiales_Clostridiaceae_1_Clostridium_sensu_stricto_7_Clostridium_botulinum_C/D_str._It1
6966	173	D2004108_Bacteria_Firmicutes_Clostridia_Clostridiales_Clostridiaceae_Clostridium____sensu_stricto_15_Clostridium_cochlearium
6966	158	OTU000147_Bacteria_Firmicutes_Clostridia_Clostridiales_Clostridiaceae_1_Hathewaya_Clostridium_sp._rennanqilfy33
6966	152	OTU006785_Bacteria_Firmicutes_Clostridia_Clostridiales_Clostridiaceae_1_Clostridium_sensu_stricto_7_Clostridium_thermopalmarium
6966	89	OTU001282_Bacteria_Firmicutes_Bacilli_Bacillales_Bacillaceae_Bacillus_uncultured_bacterium
6966	85	OTU000277_Bacteria_Firmicutes_Clostridia_Clostridiales_Peptostreptococcaceae_Paraclostridium_Paraclostridium_bifermentans_ATCC_19299
6966	52	OTU000295_Bacteria_Firmicutes_Bacilli_Bacillales_Bacillaceae_Ureibacillus_Ureibacillus_thermosphaericus
6966	34	OTU009629_Bacteria_Firmicutes_Bacilli_Bacillales_Bacillaceae_Oceanobacillus_Oceanobacillus_sp._AvH_7
6966	30	OTU000010_Bacteria_Firmicutes_Bacilli_Bacillales_Bacillaceae_Geobacillus_Geobacillus_sp._WCH70
6966	29	OTU000042_Bacteria_Firmicutes_Clostridia_Clostridiales_Family_XI_Anaerosalibacter_Anaerosalibacter_bizertensis
6966	26	D2000963_Bacteria_Proteobacteria_Gammaproteobacteria_Vibrionales_Vibrionaceae_Photobacterium_uncultured___bacterium
6966	25	D2000577_Bacteria_Firmicutes_Bacilli_Bacillales_Bacillaceae_Bacillus_Bacillus___smithii
6966	24	OTU001160_Bacteria_Proteobacteria_Gammaproteobacteria_Betaproteobacteriales_Burkholderiaceae_Comamonas_uncultured_bacterium
6966	21	OTU000742_Bacteria_Proteobacteria_Gammaproteobacteria_Pseudomonadales_Moraxellaceae_Acinetobacter_uncultured_Acinetobacter_sp.
6966	18	OTU000486_Bacteria_Proteobacteria_Gammaproteobacteria_Pseudomonadales_Moraxellaceae_Psychrobacter_uncultured_bacterium
6966	18	OTU000561_Bacteria_Proteobacteria_Alphaproteobacteria_Rhizobiales_Beijerinckiaceae_Methylobacterium_uncultured_bacterium
6966	17	OTU003209_Bacteria_Firmicutes_Bacilli_Bacillales_Bacillaceae_Bacillus_Bacillus_sp._BG-B18
6966	13	OTU002638_Bacteria_Firmicutes_Clostridia_Clostridiales_Peptostreptococcaceae_Romboutsia_uncultured_bacterium
6966	13	OTU010233_Bacteria_Firmicutes_Bacilli_Bacillales_Bacillaceae_Virgibacillus_Virgibacillus_soli
6966	11	OTU009018_Bacteria_Proteobacteria_Gammaproteobacteria_Betaproteobacteriales_Burkholderiaceae_Pelomonas_uncultured_bacterium
6966	10	OTU003278_Bacteria_Firmicutes_Bacilli_Lactobacillales_Enterococcaceae_Enterococcus_Enterococcus_cecorum
6966	9	OTU004204_Bacteria_Actinobacteria_Actinobacteria_Corynebacteriales_Corynebacteriaceae_Turicella_Turicella_otitidis
6966	8	OTU010255_Bacteria_Firmicutes_Bacilli_Bacillales_Paenibacillaceae_Aneurinibacillus_uncultured_Bacilli_bacterium
6966	7	OTU001269_Bacteria_Firmicutes_Bacilli_Bacillales_Bacillaceae_Bacillus_Bacillus_andreraoultii
6966	7	OTU001670_Bacteria_Firmicutes_Clostridia_Clostridiales_Clostridiaceae_1_Clostridium_sensu_stricto_1_Clostridium_perfringens
6966	5	OTU002837_Bacteria_Firmicutes_Clostridia_Clostridiales_Family_XI_Tepidimicrobium_Tepidimicrobium_sp._GRC1
6966	5	OTU002637_Bacteria_Actinobacteria_Coriobacteriia_Coriobacteriales_Coriobacteriales_Incertae_Sedis_uncultured_uncultured_bacterium
6966	4	OTU001189_Bacteria_Firmicutes_Bacilli_Bacillales_Bacillaceae_Bacillus_uncultured_bacterium
6966	4	OTU002752_Bacteria_Actinobacteria_Actinobacteria_Frankiales_Nakamurellaceae_Nakamurella_uncultured_bacterium
6966	4	OTU002314_Bacteria_Firmicutes_Bacilli_Lactobacillales_Enterococcaceae_Vagococcus_uncultured_bacterium
6966	4	OTU008729_Bacteria_Proteobacteria_Gammaproteobacteria_Betaproteobacteriales_Burkholderiaceae_Delftia_uncultured_bacterium
6966	4	OTU002734_Bacteria_Firmicutes_Bacilli_Bacillales_Bacillaceae_Bacillus_Bacillus_sp._CFWTS30
6966	4	OTU003138_Bacteria_Firmicutes_Bacilli_Bacillales_Bacillaceae_Oceanobacillus_Bacilli_bacterium_VT-13-104
6966	4	OTU001420_Bacteria_Proteobacteria_Gammaproteobacteria_Vibrionales_Vibrionaceae_Photobacterium_Photobacterium_piscicola
6966	3	OTU003209_Bacteria_Firmicutes_Bacilli_Bacillales_Bacillaceae_Bacillus_Bacillus_sp._BG-B18
6966	3	OTU001747_Bacteria_Firmicutes_Bacilli_Bacillales_Paenibacillaceae_Brevibacillus_uncultured_Brevibacillus_sp.
6966	3	OTU000228_Bacteria_Actinobacteria_Actinobacteria_Corynebacteriales_Corynebacteriaceae_Corynebacterium_1_uncultured_bacterium
6966	3	OTU000002_Bacteria_Proteobacteria_Gammaproteobacteria_Betaproteobacteriales_Burkholderiaceae_Burkholderia-Caballeronia-Paraburkholderia_Antheraea_pernyi_(Chinese_oak_silkmoth)
6966	3	OTU007991_Bacteria_Firmicutes_Bacilli_Bacillales_Bacillaceae_Bacillus_Bacillus_oleronius
6966	3	OTU003142_Bacteria_Firmicutes_Clostridia_Clostridiales_Family_XI_uncultured_uncultured_bacterium
6966	3	D2007036_Bacteria_Firmicutes_Bacilli_Aneurinibacillales_Aneurinibacillaceae_Aneurinibacillus_Aneurinibacillus___sp._XH2
6966	2	OTU000918_Bacteria_Firmicutes_Bacilli_Bacillales_Planococcaceae_Sporosarcina_unidentified
6966	2	OTU000290_Bacteria_Firmicutes_Clostridia_Clostridiales_Peptostreptococcaceae_Peptostreptococcus_uncultured_bacterium
6966	2	OTU002343_Bacteria_Firmicutes_Bacilli_Bacillales_Paenibacillaceae_Brevibacillus_Brevibacillus_thermoruber_423
6966	2	OTU007783_Bacteria_Firmicutes_Bacilli_Bacillales_Staphylococcaceae_Staphylococcus_uncultured_bacterium
6966	2	OTU002414_Bacteria_Proteobacteria_Gammaproteobacteria_Vibrionales_Vibrionaceae_Photobacterium_uncultured_bacterium
6966	2	OTU002111_Bacteria_Firmicutes_Clostridia_Thermoanaerobacterales_Family_III_Tepidanaerobacter_uncultured_bacterium
6966	2	OTU000277_Bacteria_Firmicutes_Clostridia_Clostridiales_Peptostreptococcaceae_Paraclostridium_Paraclostridium_bifermentans_ATCC_19299
6966	2	OTU000453_Bacteria_Firmicutes_Bacilli_Bacillales_Bacillaceae_Cerasibacillus_Cerasibacillus_quisquiliarum
6966	2	OTU005371_Bacteria_Proteobacteria_Gammaproteobacteria_Vibrionales_Vibrionaceae_Photobacterium_Photobacterium_piscicola
6966	2	OTU001734_Bacteria_Firmicutes_Bacilli_Bacillales_Bacillaceae_Bacillus_Bacillus_sp.
6971	17669	OTU000018_Bacteria_Proteobacteria_Gammaproteobacteria_Vibrionales_Vibrionaceae_Photobacterium_Photobacterium_piscicola
6971	1536	OTU005880_Bacteria_Proteobacteria_Gammaproteobacteria_Vibrionales_Vibrionaceae_Photobacterium_uncultured_bacterium
6971	715	OTU006782_Bacteria_Firmicutes_Clostridia_Clostridiales_Clostridiaceae_1_Clostridium_sensu_stricto_18_Clostridium_sp._IEH_97212
6971	390	OTU000180_Bacteria_Firmicutes_Clostridia_Clostridiales_Clostridiaceae_1_Clostridium_sensu_stricto_7_Clostridium_botulinum_C/D_str._It1
6971	243	D2004108_Bacteria_Firmicutes_Clostridia_Clostridiales_Clostridiaceae_Clostridium____sensu_stricto_15_Clostridium_cochlearium
6971	150	OTU000147_Bacteria_Firmicutes_Clostridia_Clostridiales_Clostridiaceae_1_Hathewaya_Clostridium_sp._rennanqilfy33
6971	125	OTU007923_Bacteria_Firmicutes_Clostridia_Clostridiales_Clostridiaceae_1_Clostridium_sensu_stricto_7_Clostridium_thermopalmarium
6971	101	OTU000010_Bacteria_Firmicutes_Bacilli_Bacillales_Bacillaceae_Geobacillus_Geobacillus_sp._WCH70
6971	100	OTU000042_Bacteria_Firmicutes_Clostridia_Clostridiales_Family_XI_Anaerosalibacter_Anaerosalibacter_bizertensis
6971	94	OTU003138_Bacteria_Firmicutes_Bacilli_Bacillales_Bacillaceae_Oceanobacillus_Bacilli_bacterium_VT-13-104
6971	79	D2000577_Bacteria_Firmicutes_Bacilli_Bacillales_Bacillaceae_Bacillus_Bacillus___smithii
6971	78	OTU000742_Bacteria_Proteobacteria_Gammaproteobacteria_Pseudomonadales_Moraxellaceae_Acinetobacter_uncultured_Acinetobacter_sp.
6971	29	OTU000277_Bacteria_Firmicutes_Clostridia_Clostridiales_Peptostreptococcaceae_Paraclostridium_Paraclostridium_bifermentans_ATCC_19299
6971	27	OTU002429_Bacteria_Proteobacteria_Gammaproteobacteria_Betaproteobacteriales_Burkholderiaceae_Pelomonas_uncultured_bacterium
6971	27	OTU001670_Bacteria_Firmicutes_Clostridia_Clostridiales_Clostridiaceae_1_Clostridium_sensu_stricto_1_Clostridium_perfringens
6971	26	OTU000918_Bacteria_Firmicutes_Bacilli_Bacillales_Planococcaceae_Sporosarcina_unidentified
6971	22	OTU000290_Bacteria_Firmicutes_Clostridia_Clostridiales_Peptostreptococcaceae_Peptostreptococcus_uncultured_bacterium
6971	15	OTU002837_Bacteria_Firmicutes_Clostridia_Clostridiales_Family_XI_Tepidimicrobium_Tepidimicrobium_sp._GRC1
6971	12	D2000019_Bacteria_Proteobacteria_Gammaproteobacteria_Pseudomonadales_Moraxellaceae_Acinetobacter_Acinetobacter___ursingii_DSM_16037_=_CIP_107286
6971	12	D2007750_Bacteria_Proteobacteria_Gammaproteobacteria_Vibrionales_Vibrionaceae_Photobacterium_uncultured___bacterium
6971	10	OTU002072_Bacteria_Firmicutes_Bacilli_Bacillales_Paenibacillaceae_Paenibacillus_Paenibacillus_sp._AHK180-5
6971	9	OTU005578_Bacteria_Firmicutes_Bacilli_Lactobacillales_Lactobacillaceae_Lactobacillus_Lactobacillus_paracasei_subsp._paracasei_Lpp120
6971	9	OTU002638_Bacteria_Firmicutes_Clostridia_Clostridiales_Peptostreptococcaceae_Romboutsia_uncultured_bacterium
6971	8	OTU000436_Bacteria_Firmicutes_Clostridia_Clostridiales_Family_XI_Tissierella_uncultured_bacterium
6971	8	OTU010215_Bacteria_Firmicutes_Bacilli_Bacillales_Bacillaceae_Bacillus_uncultured_Bacillus_sp.
6971	8	OTU000461_Bacteria_Firmicutes_Bacilli_Bacillales_Planococcaceae_Sporosarcina_Sporosarcina_saromensis
6971	7	OTU001419_Bacteria_Firmicutes_Bacilli_Bacillales_Planococcaceae_Savagea_Savagea_faecisuis
6971	7	OTU000115_Bacteria_Proteobacteria_Gammaproteobacteria_Aeromonadales_Aeromonadaceae_Aeromonas_Aeromonas_sobria
6971	7	OTU002734_Bacteria_Firmicutes_Bacilli_Bacillales_Bacillaceae_Bacillus_Bacillus_sp._CFWTS30
6971	6	OTU001278_Bacteria_Bacteroidetes_Bacteroidia_Bacteroidales_Bacteroidaceae_Bacteroides_human_gut_metagenome
6971	6	OTU010254_Bacteria_Actinobacteria_Actinobacteria_Micrococcales_Dermatophilaceae_uncultured_uncultured_bacterium
6971	5	OTU000569_Bacteria_Firmicutes_Bacilli_Bacillales_Bacillaceae_Bacillus_Streptococcus_pneumoniae
6971	5	OTU001921_Bacteria_Firmicutes_Bacilli_Bacillales_Bacillaceae_Bacillus_Bacillus_thermoamylovorans
6971	5	OTU001429_Bacteria_Firmicutes_Bacilli_Bacillales_Planococcaceae_Sporosarcina_Sporosarcina_pasteurii
6971	4	OTU002271_Bacteria_Firmicutes_Bacilli_Bacillales_Bacillaceae_Bacillus_Bacillus_methanolicus_MGA3
6971	4	OTU000876_Bacteria_Firmicutes_Clostridia_Clostridiales_Peptostreptococcaceae_Romboutsia_uncultured_bacterium
6971	4	OTU001282_Bacteria_Firmicutes_Bacilli_Bacillales_Bacillaceae_Bacillus_uncultured_bacterium
6971	4	OTU001734_Bacteria_Firmicutes_Bacilli_Bacillales_Bacillaceae_Bacillus_Bacillus_sp.
6971	3	D2004691_Bacteria_Proteobacteria_Gammaproteobacteria_Vibrionales_Vibrionaceae_Photobacterium_uncultured___bacterium
6971	3	OTU001022_Bacteria_Firmicutes_Bacilli_Bacillales_Bacillaceae_Cerasibacillus_uncultured_Bacillaceae_bacterium
6971	3	OTU001266_Bacteria_Bacteroidetes_Bacteroidia_Flavobacteriales_Flavobacteriaceae_Myroides_Myroides_phaeus
6971	3	OTU009629_Bacteria_Firmicutes_Bacilli_Bacillales_Bacillaceae_Oceanobacillus_Oceanobacillus_sp._AvH_7
6971	3	OTU002401_Bacteria_Firmicutes_Erysipelotrichia_Erysipelotrichales_Erysipelotrichaceae_Erysipelothrix_Erysipelothrix_rhusiopathiae_ATCC_19414
6971	2	OTU002385_Bacteria_Proteobacteria_Gammaproteobacteria_Vibrionales_Vibrionaceae_Photobacterium_Photobacterium_kishitanii
6971	2	OTU002393_Bacteria_Proteobacteria_Gammaproteobacteria_Vibrionales_Vibrionaceae_Photobacterium_uncultured_bacterium
6971	2	OTU005405_Bacteria_Proteobacteria_Gammaproteobacteria_Vibrionales_Vibrionaceae_Photobacterium_Photobacterium_piscicola
6971	2	D2004108_Bacteria_Firmicutes_Clostridia_Clostridiales_Clostridiaceae_Clostridium____sensu_stricto_15_Clostridium_cochlearium
6971	2	OTU000018_Bacteria_Proteobacteria_Gammaproteobacteria_Vibrionales_Vibrionaceae_Photobacterium_Photobacterium_piscicola
6971	2	OTU008475_Bacteria_Firmicutes_Bacilli_Bacillales_Staphylococcaceae_Macrococcus_Macrococcus_caseolyticus
6972	19600	OTU000018_Bacteria_Proteobacteria_Gammaproteobacteria_Vibrionales_Vibrionaceae_Photobacterium_Photobacterium_piscicola
6972	3055	OTU005880_Bacteria_Proteobacteria_Gammaproteobacteria_Vibrionales_Vibrionaceae_Photobacterium_uncultured_bacterium
6972	56	D2000963_Bacteria_Proteobacteria_Gammaproteobacteria_Vibrionales_Vibrionaceae_Photobacterium_uncultured___bacterium
6972	21	OTU002380_Bacteria_Firmicutes_Clostridia_Clostridiales_Clostridiaceae_1_Clostridium_sensu_stricto_7_Clostridium_botulinum_C/D_str._It1
6972	9	OTU000180_Bacteria_Firmicutes_Clostridia_Clostridiales_Clostridiaceae_1_Clostridium_sensu_stricto_7_Clostridium_botulinum_C/D_str._It1
6972	8	OTU008526_Bacteria_Firmicutes_Clostridia_Clostridiales_Clostridiaceae_1_Clostridium_sensu_stricto_10_uncultured_bacterium
6972	7	OTU006782_Bacteria_Firmicutes_Clostridia_Clostridiales_Clostridiaceae_1_Clostridium_sensu_stricto_18_Clostridium_sp._IEH_97212
6972	6	D2004217_Bacteria_Firmicutes_Clostridia_Clostridiales_Clostridiaceae_Clostridium____sensu_stricto_1_uncultured_bacterium
6972	6	OTU001670_Bacteria_Firmicutes_Clostridia_Clostridiales_Clostridiaceae_1_Clostridium_sensu_stricto_1_Clostridium_perfringens
6972	5	OTU001959_Bacteria_Firmicutes_Clostridia_Clostridiales_Peptostreptococcaceae_Romboutsia_uncultured_bacterium
6972	5	OTU000147_Bacteria_Firmicutes_Clostridia_Clostridiales_Clostridiaceae_1_Hathewaya_Clostridium_sp._rennanqilfy33
6972	3	OTU003138_Bacteria_Firmicutes_Bacilli_Bacillales_Bacillaceae_Oceanobacillus_Bacilli_bacterium_VT-13-104
6972	3	D2004108_Bacteria_Firmicutes_Clostridia_Clostridiales_Clostridiaceae_Clostridium____sensu_stricto_15_Clostridium_cochlearium
6972	2	OTU006001_Bacteria_Proteobacteria_Gammaproteobacteria_Betaproteobacteriales_Neisseriaceae_Neisseria_uncultured_bacterium
6972	2	OTU000010_Bacteria_Firmicutes_Bacilli_Bacillales_Bacillaceae_Geobacillus_Geobacillus_sp._WCH70
6972	2	OTU000946_Bacteria_Verrucomicrobia_Verrucomicrobiae_Verrucomicrobiales_Rubritaleaceae_Luteolibacter_uncultured_Verrucomicrobiaceae_bacterium
6972	2	OTU000686_Bacteria_Verrucomicrobia_Verrucomicrobiae_Verrucomicrobiales_Verrucomicrobiaceae_uncultured_uncultured_bacterium
6972	2	OTU005592_Bacteria_Proteobacteria_Gammaproteobacteria_Vibrionales_Vibrionaceae_Photobacterium_uncultured_bacterium
6972	2	OTU003828_Bacteria_Firmicutes_Clostridia_Clostridiales_Peptostreptococcaceae_Asaccharospora_Asaccharospora_irregularis
6973	11026	D2007708_Bacteria_Firmicutes_Clostridia_Clostridiales_Clostridiaceae_Clostridium____sensu_stricto_1_uncultured_bacterium
6973	1279	OTU000005_Bacteria_Spirochaetes_Spirochaetia_Brevinematales_Brevinemataceae_Brevinema_uncultured_bacterium
6973	681	OTU006782_Bacteria_Firmicutes_Clostridia_Clostridiales_Clostridiaceae_1_Clostridium_sensu_stricto_18_Clostridium_sp._IEH_97212
6973	310	OTU000180_Bacteria_Firmicutes_Clostridia_Clostridiales_Clostridiaceae_1_Clostridium_sensu_stricto_7_Clostridium_botulinum_C/D_str._It1
6973	279	OTU003138_Bacteria_Firmicutes_Bacilli_Bacillales_Bacillaceae_Oceanobacillus_Bacilli_bacterium_VT-13-104
6973	265	OTU000018_Bacteria_Proteobacteria_Gammaproteobacteria_Vibrionales_Vibrionaceae_Photobacterium_Photobacterium_piscicola
6973	263	D2004108_Bacteria_Firmicutes_Clostridia_Clostridiales_Clostridiaceae_Clostridium____sensu_stricto_15_Clostridium_cochlearium
6973	247	OTU000147_Bacteria_Firmicutes_Clostridia_Clostridiales_Clostridiaceae_1_Hathewaya_Clostridium_sp._rennanqilfy33
6973	212	OTU000010_Bacteria_Firmicutes_Bacilli_Bacillales_Bacillaceae_Geobacillus_Geobacillus_sp._WCH70
6973	206	OTU007923_Bacteria_Firmicutes_Clostridia_Clostridiales_Clostridiaceae_1_Clostridium_sensu_stricto_7_Clostridium_thermopalmarium
6973	120	OTU000277_Bacteria_Firmicutes_Clostridia_Clostridiales_Peptostreptococcaceae_Paraclostridium_Paraclostridium_bifermentans_ATCC_19299
6973	115	OTU000042_Bacteria_Firmicutes_Clostridia_Clostridiales_Family_XI_Anaerosalibacter_Anaerosalibacter_bizertensis
6973	74	D2000577_Bacteria_Firmicutes_Bacilli_Bacillales_Bacillaceae_Bacillus_Bacillus___smithii
6973	71	D2009007_Bacteria_Actinobacteriota_Actinobacteria_Corynebacteriales_Mycobacteriaceae_Mycobacterium_Mycobacteroides___abscessus_ATCC_19977
6973	64	OTU000742_Bacteria_Proteobacteria_Gammaproteobacteria_Pseudomonadales_Moraxellaceae_Acinetobacter_uncultured_Acinetobacter_sp.
6973	48	OTU001282_Bacteria_Firmicutes_Bacilli_Bacillales_Bacillaceae_Bacillus_uncultured_bacterium
6973	41	OTU000436_Bacteria_Firmicutes_Clostridia_Clostridiales_Family_XI_Tissierella_uncultured_bacterium
6973	41	OTU000007_Bacteria_Actinobacteria_Actinobacteria_Corynebacteriales_Corynebacteriaceae_Corynebacterium_1_uncultured_bacterium
6973	33	OTU008312_Bacteria_Proteobacteria_Alphaproteobacteria_Rhizobiales_Devosiaceae_Devosia_uncultured_Devosia_sp.
6973	28	OTU001984_Bacteria_Proteobacteria_Alphaproteobacteria_Rhizobiales_Rhizobiaceae_Mesorhizobium_Mesorhizobium_sp._NBIMC_P2-C1
6973	26	OTU007005_Bacteria_Proteobacteria_Alphaproteobacteria_Sphingomonadales_Sphingomonadaceae_Sphingopyxis_Sphingopyxis_sp._H005
6973	25	OTU001667_Bacteria_Actinobacteria_Actinobacteria_Micrococcales_Micrococcaceae_Kocuria_uncultured_bacterium
6973	25	OTU002638_Bacteria_Firmicutes_Clostridia_Clostridiales_Peptostreptococcaceae_Romboutsia_uncultured_bacterium
6973	21	OTU000918_Bacteria_Firmicutes_Bacilli_Bacillales_Planococcaceae_Sporosarcina_unidentified
6973	19	OTU001670_Bacteria_Firmicutes_Clostridia_Clostridiales_Clostridiaceae_1_Clostridium_sensu_stricto_1_Clostridium_perfringens
6973	19	OTU005668_Bacteria_Firmicutes_Clostridia_Clostridiales_Family_XI_Gallicola_uncultured_bacterium
6973	19	OTU000054_Bacteria_Proteobacteria_Alphaproteobacteria_Sphingomonadales_Sphingomonadaceae_Sphingomonas_Sphingomonas_sp._Ant_H11
6973	17	OTU010215_Bacteria_Firmicutes_Bacilli_Bacillales_Bacillaceae_Bacillus_uncultured_Bacillus_sp.
6973	16	OTU000600_Bacteria_Proteobacteria_Gammaproteobacteria_Xanthomonadales_Xanthomonadaceae_Stenotrophomonas_Stenotrophomonas_maltophilia
6973	16	OTU002734_Bacteria_Firmicutes_Bacilli_Bacillales_Bacillaceae_Bacillus_Bacillus_sp._CFWTS30
6973	15	OTU000295_Bacteria_Firmicutes_Bacilli_Bacillales_Bacillaceae_Ureibacillus_Ureibacillus_thermosphaericus
6973	15	OTU003524_Bacteria_Firmicutes_Bacilli_Bacillales_Paenibacillaceae_Brevibacillus_Brevibacillus_parabrevis
6973	15	OTU000118_Bacteria_Proteobacteria_Gammaproteobacteria_Betaproteobacteriales_Burkholderiaceae_Ralstonia_uncultured_Ralstonia_sp.
6973	14	OTU001299_Bacteria_Firmicutes_Bacilli_Bacillales_Bacillaceae_Bacillus_uncultured_bacterium
6973	14	OTU001203_Bacteria_Proteobacteria_Gammaproteobacteria_Pasteurellales_Pasteurellaceae_Haemophilus_uncultured_bacterium
6973	14	OTU002527_Bacteria_Firmicutes_Clostridia_Clostridiales_Family_XI_Tepidimicrobium_uncultured_bacterium
6973	14	D2002436_Bacteria_Firmicutes_Clostridia_Peptostreptococcales-Tissierellales_Peptostreptococcaceae_Romboutsia_uncultured___bacterium
6973	12	OTU010022_Bacteria_Proteobacteria_Alphaproteobacteria_Rhodobacterales_Rhodobacteraceae_uncultured_uncultured_bacterium
6973	11	OTU000278_Bacteria_Proteobacteria_Alphaproteobacteria_Acetobacterales_Acetobacteraceae_Roseomonas_uncultured_Roseomonas_sp.
6973	10	D2007036_Bacteria_Firmicutes_Bacilli_Aneurinibacillales_Aneurinibacillaceae_Aneurinibacillus_Aneurinibacillus___sp._XH2
6973	10	OTU000876_Bacteria_Firmicutes_Clostridia_Clostridiales_Peptostreptococcaceae_Romboutsia_uncultured_bacterium
6973	10	OTU000438_Bacteria_Proteobacteria_Gammaproteobacteria_Pseudomonadales_Pseudomonadaceae_Pseudomonas_uncultured_bacterium
6973	10	OTU002072_Bacteria_Firmicutes_Bacilli_Bacillales_Paenibacillaceae_Paenibacillus_Paenibacillus_sp._AHK180-5
6973	10	OTU001265_Bacteria_Firmicutes_Bacilli_Bacillales_Planococcaceae_Sporosarcina_Sporosarcina_sp._WB6
6973	10	OTU001832_Bacteria_Proteobacteria_Gammaproteobacteria_Alteromonadales_Moritellaceae_Moritella_Moritella_viscosa
6973	9	OTU000290_Bacteria_Firmicutes_Clostridia_Clostridiales_Peptostreptococcaceae_Peptostreptococcus_uncultured_bacterium
6973	9	OTU000554_Bacteria_Firmicutes_Clostridia_Thermoanaerobacterales_Family_III_Tepidanaerobacter_uncultured_bacterium
6973	8	OTU003439_Bacteria_Actinobacteria_Actinobacteria_Corynebacteriales_Dietziaceae_Dietzia_uncultured_bacterium
6973	8	OTU001429_Bacteria_Firmicutes_Bacilli_Bacillales_Planococcaceae_Sporosarcina_Sporosarcina_pasteurii
6973	8	OTU002837_Bacteria_Firmicutes_Clostridia_Clostridiales_Family_XI_Tepidimicrobium_Tepidimicrobium_sp._GRC1
6973	8	OTU000970_Bacteria_Firmicutes_Bacilli_Bacillales_Staphylococcaceae_Staphylococcus_Staphylococcus_warneri
6973	8	OTU005734_Bacteria_Firmicutes_Clostridia_Clostridiales_Family_XI_Sporanaerobacter_uncultured_bacterium
6973	8	OTU009629_Bacteria_Firmicutes_Bacilli_Bacillales_Bacillaceae_Oceanobacillus_Oceanobacillus_sp._AvH_7
	7	OTU005583_Bacteria_Firmicutes_Bacilli_Bacillales_Bacillaceae_Sinibacillus_Sinibacillus_soli
	7	OTU000936_Bacteria_Actinobacteria_Actinobacteria_Micrococcales_Micrococcaceae_Rothia_uncultured_bacterium
	7	OTU003197_Bacteria_Firmicutes_Bacilli_Bacillales_Bacillaceae_uncultured_Virgibacillus_sp._R-7428
	7	OTU003209_Bacteria_Firmicutes_Bacilli_Bacillales_Bacillaceae_Bacillus_Bacillus_sp._BG-B18
	7	OTU001292_Bacteria_Firmicutes_Bacilli_Bacillales_Planococcaceae_Savagea_uncultured_bacterium
	6	OTU000108_Bacteria_Proteobacteria_Alphaproteobacteria_Caulobacterales_Caulobacteraceae_Brevundimonas_Brevundimonas_sp._V4.BP.05
	6	OTU001734_Bacteria_Firmicutes_Bacilli_Bacillales_Bacillaceae_Bacillus_Bacillus_sp.
	6	OTU001009_Bacteria_Firmicutes_Bacilli_Bacillales_Bacillaceae_uncultured_uncultured_bacterium
	6	D2007750_Bacteria_Proteobacteria_Gammaproteobacteria_Vibrionales_Vibrionaceae_Photobacterium_uncultured___bacterium
	5	OTU001022_Bacteria_Firmicutes_Bacilli_Bacillales_Bacillaceae_Cerasibacillus_uncultured_Bacillaceae_bacterium
	5	OTU000340_Bacteria_Actinobacteria_Actinobacteria_Corynebacteriales_Corynebacteriaceae_Corynebacterium_1_Corynebacterium_lipophiloflavum
	5	OTU002637_Bacteria_Actinobacteria_Coriobacteriia_Coriobacteriales_Coriobacteriales_Incertae_Sedis_uncultured_uncultured_bacterium
	5	OTU008475_Bacteria_Firmicutes_Bacilli_Bacillales_Staphylococcaceae_Macrococcus_Macrococcus_caseolyticus
	5	OTU005803_Bacteria_Firmicutes_Clostridia_Clostridiales_Peptostreptococcaceae_Peptostreptococcus_uncultured_bacterium
	4	OTU001630_Bacteria_Firmicutes_Bacilli_Bacillales_Bacillaceae_Bacillus_uncultured_bacterium
	4	OTU000251_Bacteria_Firmicutes_Clostridia_Clostridiales_Clostridiaceae_1_Clostridium_sensu_stricto_15_Clostridium_tetani_E88
	4	OTU000683_Bacteria_Proteobacteria_Gammaproteobacteria_Betaproteobacteriales_Burkholderiaceae_Ralstonia_uncultured_Ralstonia_sp.
	4	OTU002429_Bacteria_Proteobacteria_Gammaproteobacteria_Betaproteobacteriales_Burkholderiaceae_Pelomonas_uncultured_bacterium
	4	OTU005254_Bacteria_Firmicutes_Bacilli_Bacillales_Bacillaceae_Pseudogracilibacillus_Virgibacillus_sp._CAU_90321
	4	OTU005768_Bacteria_Proteobacteria_Gammaproteobacteria_Betaproteobacteriales_Burkholderiaceae_Cupriavidus_bacterium_PT06
	4	OTU000492_Bacteria_Firmicutes_Bacilli_Bacillales_Bacillaceae_uncultured_uncultured_bacterium
	4	OTU001056_Bacteria_Firmicutes_Bacilli_Bacillales_Staphylococcaceae_Staphylococcus_uncultured_bacterium
	3	OTU002701_Bacteria_Firmicutes_Clostridia_Clostridiales_Family_XI_Tepidimicrobium_uncultured_prokaryote
	3	OTU001419_Bacteria_Firmicutes_Bacilli_Bacillales_Planococcaceae_Savagea_Savagea_faecisuis
	3	OTU000716_Bacteria_Proteobacteria_Alphaproteobacteria_Acetobacterales_Acetobacteraceae_Roseomonas_Roseomonas_sp._TAS13
	3	OTU007997_Bacteria_Firmicutes_Bacilli_Lactobacillales_Lactobacillaceae_Lactobacillus_Lactobacillus_fuchuensis_DSM_14340_=_JCM_11249
	3	D2001905_Bacteria_Actinobacteriota_Actinobacteria_Corynebacteriales_Nocardiaceae_Rhodococcus_Rhodococcus___sp._B7740
	3	OTU001788_Bacteria_Firmicutes_Clostridia_Clostridiales_Peptostreptococcaceae_Terrisporobacter_uncultured_bacterium
6973	3	OTU010356_Bacteria_Firmicutes_Bacilli_Bacillales_Bacillaceae_Bacillus_Bacillus_solani
6973	3	OTU000453_Bacteria_Firmicutes_Bacilli_Bacillales_Bacillaceae_Cerasibacillus_Cerasibacillus_quisquiliarum
6973	3	OTU006699_Bacteria_Proteobacteria_Alphaproteobacteria_Sphingomonadales_Sphingomonadaceae_Sphingomonas_uncultured_bacterium
6973	2	OTU003223_Bacteria_Firmicutes_Bacilli_Bacillales_Paenibacillaceae_Aneurinibacillus_Aneurinibacillus_aneurinilyticus_ATCC_12856
6973	2	OTU004752_Bacteria_Firmicutes_Clostridia_Clostridiales_Family_XI_Anaerosalibacter_uncultured_bacterium
6973	2	OTU002389_Bacteria_Firmicutes_Bacilli_Bacillales_Bacillaceae_Calditerricola_Calditerricola_sp._C08e
6973	2	OTU002405_Bacteria_Firmicutes_Clostridia_Clostridiales_Family_XI_Anaerococcus_uncultured_bacterium
6973	2	OTU000174_Bacteria_Actinobacteria_Actinobacteria_Micrococcales_Micrococcaceae_Micrococcus_uncultured_bacterium
6973	2	OTU008545_Bacteria_Firmicutes_Bacilli_Bacillales_Planococcaceae_Kurthia_Kurthia_gibsonii
6973	2	OTU000277_Bacteria_Firmicutes_Clostridia_Clostridiales_Peptostreptococcaceae_Paraclostridium_Paraclostridium_bifermentans_ATCC_19299
6973	2	OTU001189_Bacteria_Firmicutes_Bacilli_Bacillales_Bacillaceae_Bacillus_uncultured_bacterium
6973	2	OTU001286_Bacteria_Proteobacteria_Gammaproteobacteria_Vibrionales_Vibrionaceae_Photobacterium_Photobacterium_kishitanii
6973	2	OTU000018_Bacteria_Proteobacteria_Gammaproteobacteria_Vibrionales_Vibrionaceae_Photobacterium_Photobacterium_piscicola
6973	2	OTU006594_Bacteria_Firmicutes_Bacilli_Bacillales_Staphylococcaceae_Staphylococcus_uncultured_bacterium
6973	2	OTU000049_Bacteria_Proteobacteria_Alphaproteobacteria_Reyranellales_Reyranellaceae_Reyranella_metagenome
6973	2	OTU002111_Bacteria_Firmicutes_Clostridia_Thermoanaerobacterales_Family_III_Tepidanaerobacter_uncultured_bacterium
6973	2	OTU002914_Bacteria_Bacteroidetes_Bacteroidia_Flavobacteriales_Weeksellaceae_Chryseobacterium_uncultured_bacterium
6973	2	OTU005820_Bacteria_Firmicutes_Clostridia_Clostridiales_Clostridiaceae_1_Clostridium_sensu_stricto_1_uncultured_bacterium
6973	2	OTU010233_Bacteria_Firmicutes_Bacilli_Bacillales_Bacillaceae_Virgibacillus_Virgibacillus_soli
6973	2	OTU005383_Bacteria_Spirochaetes_Spirochaetia_Brevinematales_Brevinemataceae_Brevinema_uncultured_bacterium
6973	2	OTU002734_Bacteria_Firmicutes_Bacilli_Bacillales_Bacillaceae_Bacillus_Bacillus_sp._CFWTS30
6974	2485	OTU000018_Bacteria_Proteobacteria_Gammaproteobacteria_Vibrionales_Vibrionaceae_Photobacterium_Photobacterium_piscicola
6974	1232	OTU006782_Bacteria_Firmicutes_Clostridia_Clostridiales_Clostridiaceae_1_Clostridium_sensu_stricto_18_Clostridium_sp._IEH_97212
6974	690	OTU000180_Bacteria_Firmicutes_Clostridia_Clostridiales_Clostridiaceae_1_Clostridium_sensu_stricto_7_Clostridium_botulinum_C/D_str._It1
6974	392	OTU007923_Bacteria_Firmicutes_Clostridia_Clostridiales_Clostridiaceae_1_Clostridium_sensu_stricto_7_Clostridium_thermopalmarium
6974	390	D2007750_Bacteria_Proteobacteria_Gammaproteobacteria_Vibrionales_Vibrionaceae_Photobacterium_uncultured___bacterium
6974	362	OTU000042_Bacteria_Firmicutes_Clostridia_Clostridiales_Family_XI_Anaerosalibacter_Anaerosalibacter_bizertensis
6974	331	OTU003138_Bacteria_Firmicutes_Bacilli_Bacillales_Bacillaceae_Oceanobacillus_Bacilli_bacterium_VT-13-104
6974	260	OTU000147_Bacteria_Firmicutes_Clostridia_Clostridiales_Clostridiaceae_1_Hathewaya_Clostridium_sp._rennanqilfy33
6974	253	OTU010167_Bacteria_Firmicutes_Clostridia_Clostridiales_Clostridiaceae_1_Clostridium_sensu_stricto_15_Clostridium_cochlearium
6974	177	OTU000010_Bacteria_Firmicutes_Bacilli_Bacillales_Bacillaceae_Geobacillus_Geobacillus_sp._WCH70
6974	158	OTU000742_Bacteria_Proteobacteria_Gammaproteobacteria_Pseudomonadales_Moraxellaceae_Acinetobacter_uncultured_Acinetobacter_sp.
6974	150	D2000577_Bacteria_Firmicutes_Bacilli_Bacillales_Bacillaceae_Bacillus_Bacillus___smithii
6974	87	OTU000228_Bacteria_Actinobacteria_Actinobacteria_Corynebacteriales_Corynebacteriaceae_Corynebacterium_1_uncultured_bacterium
6974	72	OTU000295_Bacteria_Firmicutes_Bacilli_Bacillales_Bacillaceae_Ureibacillus_Ureibacillus_thermosphaericus
6974	60	OTU000277_Bacteria_Firmicutes_Clostridia_Clostridiales_Peptostreptococcaceae_Paraclostridium_Paraclostridium_bifermentans_ATCC_19299
6974	49	OTU002638_Bacteria_Firmicutes_Clostridia_Clostridiales_Peptostreptococcaceae_Romboutsia_uncultured_bacterium
6974	45	OTU001282_Bacteria_Firmicutes_Bacilli_Bacillales_Bacillaceae_Bacillus_uncultured_bacterium
6974	41	OTU001265_Bacteria_Firmicutes_Bacilli_Bacillales_Planococcaceae_Sporosarcina_Sporosarcina_sp._WB6
6974	36	OTU004172_Bacteria_Firmicutes_Bacilli_Lactobacillales_Streptococcaceae_Streptococcus_Streptococcus_sp._M143
6974	36	OTU002734_Bacteria_Firmicutes_Bacilli_Bacillales_Bacillaceae_Bacillus_Bacillus_sp._CFWTS30
6974	25	OTU002072_Bacteria_Firmicutes_Bacilli_Bacillales_Paenibacillaceae_Paenibacillus_Paenibacillus_sp._AHK180-5
6974	24	OTU002111_Bacteria_Firmicutes_Clostridia_Thermoanaerobacterales_Family_III_Tepidanaerobacter_uncultured_bacterium
6974	23	OTU002837_Bacteria_Firmicutes_Clostridia_Clostridiales_Family_XI_Tepidimicrobium_Tepidimicrobium_sp._GRC1
6974	20	OTU000076_Bacteria_Proteobacteria_Alphaproteobacteria_Rhizobiales_Beijerinckiaceae_Bosea_uncultured_bacterium
6974	20	OTU001299_Bacteria_Firmicutes_Bacilli_Bacillales_Bacillaceae_Bacillus_uncultured_bacterium
6974	20	OTU001201_Bacteria_Firmicutes_Clostridia_Clostridiales_Family_XI_Tepidimicrobium_uncultured_bacterium
6974	19	OTU002637_Bacteria_Actinobacteria_Coriobacteriia_Coriobacteriales_Coriobacteriales_Incertae_Sedis_uncultured_uncultured_bacterium
6974	19	OTU000007_Bacteria_Actinobacteria_Actinobacteria_Corynebacteriales_Corynebacteriaceae_Corynebacterium_1_uncultured_bacterium
6974	17	OTU008038_Bacteria_Proteobacteria_Alphaproteobacteria_Rhizobiales_Xanthobacteraceae_Afipia_uncultured_bacterium
6974	17	OTU005577_Bacteria_Proteobacteria_Gammaproteobacteria_Oceanospirillales_Halomonadaceae_Halomonas_Halomonas_sp._BC1
6974	17	OTU000970_Bacteria_Firmicutes_Bacilli_Bacillales_Staphylococcaceae_Staphylococcus_Staphylococcus_warneri
6974	17	OTU001670_Bacteria_Firmicutes_Clostridia_Clostridiales_Clostridiaceae_1_Clostridium_sensu_stricto_1_Clostridium_perfringens
6974	17	OTU004677_Bacteria_Proteobacteria_Alphaproteobacteria_Sphingomonadales_Sphingomonadaceae_Sphingomonas_uncultured_bacterium
6974	15	OTU008545_Bacteria_Firmicutes_Bacilli_Bacillales_Planococcaceae_Kurthia_Kurthia_gibsonii
6974	15	OTU003209_Bacteria_Firmicutes_Bacilli_Bacillales_Bacillaceae_Bacillus_Bacillus_sp._BG-B18
6974	14	OTU003194_Bacteria_Firmicutes_Bacilli_Bacillales_Bacillaceae_uncultured_uncultured_bacterium
6974	14	OTU001562_Bacteria_Fusobacteria_Fusobacteriia_Fusobacteriales_Fusobacteriaceae_Psychrilyobacter_Psychrilyobacter_atlanticus_DSM_19335
6974	14	OTU000436_Bacteria_Firmicutes_Clostridia_Clostridiales_Family_XI_Tissierella_uncultured_bacterium
6974	14	OTU005475_Bacteria_Proteobacteria_Alphaproteobacteria_Caulobacterales_Caulobacteraceae_uncultured_soil_bacterium_TWE165
6974	13	OTU004085_Bacteria_Proteobacteria_Gammaproteobacteria_Pseudomonadales_Moraxellaceae_Acinetobacter_uncultured_bacterium
6974	13	D2007036_Bacteria_Firmicutes_Bacilli_Aneurinibacillales_Aneurinibacillaceae_Aneurinibacillus_Aneurinibacillus___sp._XH2
6974	12	OTU001189_Bacteria_Firmicutes_Bacilli_Bacillales_Bacillaceae_Bacillus_uncultured_bacterium
6974	12	OTU000461_Bacteria_Firmicutes_Bacilli_Bacillales_Planococcaceae_Sporosarcina_Sporosarcina_saromensis
6974	11	OTU002651_Bacteria_Proteobacteria_Gammaproteobacteria_Pseudomonadales_Moraxellaceae_Acinetobacter_Acinetobacter_towneri_DSM_14962_=_CIP_107472
6974	10	OTU001026_Bacteria_Firmicutes_Clostridia_Clostridiales_Clostridiaceae_1_Clostridium_sensu_stricto_1_uncultured_bacterium
6974	10	OTU000453_Bacteria_Firmicutes_Bacilli_Bacillales_Bacillaceae_Cerasibacillus_Cerasibacillus_quisquiliarum
6974	10	OTU001028_Bacteria_Firmicutes_Bacilli_Lactobacillales_Streptococcaceae_Lactococcus_Lactococcus_hircilactis
6974	10	OTU000945_Bacteria_Firmicutes_Bacilli_Lactobacillales_Enterococcaceae_Enterococcus_Enterococcus_faecium_LCT-EF90
6974	9	OTU004564_Bacteria_Firmicutes_Clostridia_Clostridiales_Family_XI_Tepidimicrobium_uncultured_bacterium
6974	8	OTU002071_Bacteria_Firmicutes_Bacilli_Bacillales_Bacillaceae_Virgibacillus_Virgibacillus_halophilus
6974	8	OTU001126_Bacteria_Firmicutes_Clostridia_Clostridiales_Lachnospiraceae_GCA-900066575_uncultured_bacterium
6974	8	OTU001429_Bacteria_Firmicutes_Bacilli_Bacillales_Planococcaceae_Sporosarcina_Sporosarcina_pasteurii
6974	8	OTU003153_Bacteria_Firmicutes_Clostridia_Clostridiales_Clostridiaceae_1_Clostridium_sensu_stricto_5_bacterium_NLAE-zl-C487
6974	7	OTU000492_Bacteria_Firmicutes_Bacilli_Bacillales_Bacillaceae_uncultured_uncultured_bacterium
6974	7	OTU002734_Bacteria_Firmicutes_Bacilli_Bacillales_Bacillaceae_Bacillus_Bacillus_sp._CFWTS30
6974	7	OTU001734_Bacteria_Firmicutes_Bacilli_Bacillales_Bacillaceae_Bacillus_Bacillus_sp.
6974	7	OTU002314_Bacteria_Firmicutes_Bacilli_Lactobacillales_Enterococcaceae_Vagococcus_uncultured_bacterium
6974	7	OTU010291_Bacteria_Firmicutes_Clostridia_Clostridiales_Family_XI_Tissierella_uncultured_bacterium
6974	6	OTU008004_Bacteria_Proteobacteria_Gammaproteobacteria_Betaproteobacteriales_Neisseriaceae_Vitreoscilla_Neisseria_sp._93S1
6974	6	OTU009629_Bacteria_Firmicutes_Bacilli_Bacillales_Bacillaceae_Oceanobacillus_Oceanobacillus_sp._AvH_7
6974	6	OTU001901_Bacteria_Proteobacteria_Gammaproteobacteria_Enterobacteriales_Enterobacteriaceae_Escherichia-Shigella_uncultured_Enterobacteriaceae_bacterium
6974	5	OTU004238_Bacteria_Firmicutes_Clostridia_Clostridiales_Family_XI_Anaerococcus_uncultured_bacterium
6974	5	OTU000018_Bacteria_Proteobacteria_Gammaproteobacteria_Vibrionales_Vibrionaceae_Photobacterium_Photobacterium_piscicola
6974	4	OTU001009_Bacteria_Firmicutes_Bacilli_Bacillales_Bacillaceae_uncultured_uncultured_bacterium
6974	4	OTU002729_Bacteria_Firmicutes_Bacilli_Bacillales_Planococcaceae_Lysinibacillus_Bacillus_sp._SS1.12
6974	4	OTU001417_Bacteria_Firmicutes_Clostridia_Clostridiales_Family_XI_Anaerococcus_uncultured_bacterium
6974	4	OTU002707_Bacteria_Firmicutes_Bacilli_Bacillales_Bacillaceae_Bacillus_Bacillus_sp._3458BRRJ
6974	4	OTU001271_Bacteria_Firmicutes_Clostridia_Clostridiales_Peptostreptococcaceae_Paeniclostridium_uncultured_Clostridium_sp.
6974	3	OTU001747_Bacteria_Firmicutes_Bacilli_Bacillales_Paenibacillaceae_Brevibacillus_uncultured_Brevibacillus_sp.
6974	3	OTU002911_Bacteria_Planctomycetes_Planctomycetacia_Gemmatales_Gemmataceae_Fimbriiglobus_uncultured_bacterium
6974	3	OTU000290_Bacteria_Firmicutes_Clostridia_Clostridiales_Peptostreptococcaceae_Peptostreptococcus_uncultured_bacterium
6974	3	OTU001283_Bacteria_Firmicutes_Bacilli_Bacillales_Planococcaceae_uncultured_uncultured_bacterium
6974	3	OTU000569_Bacteria_Firmicutes_Bacilli_Bacillales_Bacillaceae_Bacillus_Streptococcus_pneumoniae
6974	3	OTU000918_Bacteria_Firmicutes_Bacilli_Bacillales_Planococcaceae_Sporosarcina_unidentified
6974	3	OTU002710_Bacteria_Actinobacteria_Actinobacteria_Corynebacteriales_Corynebacteriaceae_Corynebacterium_1_Corynebacterium_sp._HMSC27B11
6974	2	OTU001022_Bacteria_Firmicutes_Bacilli_Bacillales_Bacillaceae_Cerasibacillus_uncultured_Bacillaceae_bacterium
6974	2	D2004328_Bacteria_Firmicutes_Bacilli_Bacillales_Planococcaceae_Lysinibacillus_Lysinibacillus___sp._FFL6
6974	2	OTU004638_Bacteria_Proteobacteria_Gammaproteobacteria_Pseudomonadales_Moraxellaceae_Acinetobacter_Acinetobacter_sp._WCHA30
6974	2	OTU002612_Bacteria_Firmicutes_Clostridia_Clostridiales_Clostridiaceae_1_Thermobrachium_uncultured_bacterium
6974	2	OTU006630_Bacteria_Fusobacteria_Fusobacteriia_Fusobacteriales_Fusobacteriaceae_Fusobacterium_Fusobacterium_sp._Marseille-P3599
6974	2	OTU000018_Bacteria_Proteobacteria_Gammaproteobacteria_Vibrionales_Vibrionaceae_Photobacterium_Photobacterium_piscicola
6974	2	OTU002734_Bacteria_Firmicutes_Bacilli_Bacillales_Bacillaceae_Bacillus_Bacillus_sp._CFWTS30
6974	2	OTU005379_Bacteria_Firmicutes_Bacilli_Bacillales_Bacillaceae_Hydrogenibacillus_Hydrogenibacillus_schlegelii
6975	15916	OTU000018_Bacteria_Proteobacteria_Gammaproteobacteria_Vibrionales_Vibrionaceae_Photobacterium_Photobacterium_piscicola
6975	2191	OTU005880_Bacteria_Proteobacteria_Gammaproteobacteria_Vibrionales_Vibrionaceae_Photobacterium_uncultured_bacterium
6975	429	OTU000180_Bacteria_Firmicutes_Clostridia_Clostridiales_Clostridiaceae_1_Clostridium_sensu_stricto_7_Clostridium_botulinum_C/D_str._It1
6975	320	OTU004623_Bacteria_Firmicutes_Clostridia_Clostridiales_Clostridiaceae_1_Clostridium_sensu_stricto_18_Clostridium_sp._IEH_97212
6975	218	OTU000147_Bacteria_Firmicutes_Clostridia_Clostridiales_Clostridiaceae_1_Hathewaya_Clostridium_sp._rennanqilfy33
6975	197	OTU009672_Bacteria_Firmicutes_Clostridia_Clostridiales_Clostridiaceae_1_Clostridium_sensu_stricto_7_Clostridium_thermobutyricum
6975	182	OTU000042_Bacteria_Firmicutes_Clostridia_Clostridiales_Family_XI_Anaerosalibacter_Anaerosalibacter_bizertensis
6975	161	D2000577_Bacteria_Firmicutes_Bacilli_Bacillales_Bacillaceae_Bacillus_Bacillus___smithii
6975	131	D2004108_Bacteria_Firmicutes_Clostridia_Clostridiales_Clostridiaceae_Clostridium____sensu_stricto_15_Clostridium_cochlearium
6975	127	OTU001330_Bacteria_Firmicutes_Bacilli_Bacillales_Bacillaceae_Oceanobacillus_Oceanobacillus_sp._AvH_7
6975	70	OTU000010_Bacteria_Firmicutes_Bacilli_Bacillales_Bacillaceae_Geobacillus_Geobacillus_sp._WCH70
6975	60	OTU000295_Bacteria_Firmicutes_Bacilli_Bacillales_Bacillaceae_Ureibacillus_Ureibacillus_thermosphaericus
6975	56	OTU000277_Bacteria_Firmicutes_Clostridia_Clostridiales_Peptostreptococcaceae_Paraclostridium_Paraclostridium_bifermentans_ATCC_19299
6975	49	OTU001282_Bacteria_Firmicutes_Bacilli_Bacillales_Bacillaceae_Bacillus_uncultured_bacterium
6975	36	OTU003524_Bacteria_Firmicutes_Bacilli_Bacillales_Paenibacillaceae_Brevibacillus_Brevibacillus_parabrevis
6975	33	D2007750_Bacteria_Proteobacteria_Gammaproteobacteria_Vibrionales_Vibrionaceae_Photobacterium_uncultured___bacterium
6975	20	OTU000949_Bacteria_Actinobacteria_Actinobacteria_Propionibacteriales_Propionibacteriaceae_Cutibacterium_uncultured_bacterium
6975	16	OTU000808_Bacteria_Proteobacteria_Alphaproteobacteria_Rhizobiales_Hyphomicrobiaceae_uncultured_uncultured_bacterium
6975	13	D2003853_Bacteria_Firmicutes_Bacilli_Lactobacillales_Streptococcaceae_Lactococcus_uncultured___bacterium
6975	12	OTU002429_Bacteria_Proteobacteria_Gammaproteobacteria_Betaproteobacteriales_Burkholderiaceae_Pelomonas_uncultured_bacterium
6975	12	OTU000742_Bacteria_Proteobacteria_Gammaproteobacteria_Pseudomonadales_Moraxellaceae_Acinetobacter_uncultured_Acinetobacter_sp.
6975	11	OTU007551_Bacteria_Firmicutes_Bacilli_Bacillales_Bacillaceae_Bacillus_uncultured_bacterium
6975	11	OTU002641_Bacteria_Actinobacteria_Actinobacteria_Micrococcales_Brevibacteriaceae_Brevibacterium_Brevibacterium_casei
6975	10	OTU000007_Bacteria_Actinobacteria_Actinobacteria_Corynebacteriales_Corynebacteriaceae_Corynebacterium_1_uncultured_bacterium
6975	8	OTU001670_Bacteria_Firmicutes_Clostridia_Clostridiales_Clostridiaceae_1_Clostridium_sensu_stricto_1_Clostridium_perfringens
6975	8	OTU001269_Bacteria_Firmicutes_Bacilli_Bacillales_Bacillaceae_Bacillus_Bacillus_andreraoultii
6975	7	OTU001189_Bacteria_Firmicutes_Bacilli_Bacillales_Bacillaceae_Bacillus_uncultured_bacterium
6975	7	OTU000228_Bacteria_Actinobacteria_Actinobacteria_Corynebacteriales_Corynebacteriaceae_Corynebacterium_1_uncultured_bacterium
6975	7	OTU001870_Bacteria_Firmicutes_Bacilli_Bacillales_Bacillaceae_Oceanobacillus_Bacilli_bacterium_VT-13-104
6975	6	OTU000876_Bacteria_Firmicutes_Clostridia_Clostridiales_Peptostreptococcaceae_Romboutsia_uncultured_bacterium
6975	6	OTU000112_Bacteria_Proteobacteria_Alphaproteobacteria_Rhizobiales_Xanthobacteraceae_Bradyrhizobium_uncultured_bacterium
6975	6	OTU002734_Bacteria_Firmicutes_Bacilli_Bacillales_Bacillaceae_Bacillus_Bacillus_sp._CFWTS30
6975	6	OTU001293_Bacteria_Firmicutes_Clostridia_Clostridiales_Clostridiaceae_1_Sarcina_Clostridium_tarantellae
6975	5	OTU001041_Bacteria_Firmicutes_Bacilli_Lactobacillales_Enterococcaceae_Tetragenococcus_Tetragenococcus_halophilus_NBRC_12172
6975	5	OTU000115_Bacteria_Proteobacteria_Gammaproteobacteria_Aeromonadales_Aeromonadaceae_Aeromonas_Aeromonas_sobria
6975	5	OTU003916_Bacteria_Proteobacteria_Gammaproteobacteria_Enterobacteriales_Enterobacteriaceae_Lelliottia_Enterobacter_sp._KAR4
6975	5	OTU002638_Bacteria_Firmicutes_Clostridia_Clostridiales_Peptostreptococcaceae_Romboutsia_uncultured_bacterium
6975	5	OTU000199_Bacteria_Firmicutes_Bacilli_Bacillales_Bacillaceae_Bacillus_uncultured_bacterium
6975	5	OTU005668_Bacteria_Firmicutes_Clostridia_Clostridiales_Family_XI_Gallicola_uncultured_bacterium
6975	5	OTU005623_Bacteria_Firmicutes_Clostridia_Clostridiales_Ruminococcaceae_Ruminiclostridium_1_uncultured_Acetivibrio_sp.
6975	4	OTU008165_Bacteria_Cyanobacteria_Oxyphotobacteria_Nostocales_Chroococcidiopsaceae_uncultured_uncultured_bacterium
6975	4	OTU000324_Bacteria_Firmicutes_Bacilli_Bacillales_Bacillaceae_Anoxybacillus_Anoxybacillus_flavithermus_subsp._flavithermus
6975	4	D2000829_Bacteria_Firmicutes_Clostridia_Peptostreptococcales-Tissierellales_Peptostreptococcaceae_Peptostreptococcus_uncultured___bacterium
6975	4	OTU010215_Bacteria_Firmicutes_Bacilli_Bacillales_Bacillaceae_Bacillus_uncultured_Bacillus_sp.
6975	4	OTU000569_Bacteria_Firmicutes_Bacilli_Bacillales_Bacillaceae_Bacillus_Streptococcus_pneumoniae
6975	4	OTU004490_Bacteria_Firmicutes_Bacilli_Bacillales_Planococcaceae_Planomicrobium_uncultured_bacterium
6975	4	OTU002837_Bacteria_Firmicutes_Clostridia_Clostridiales_Family_XI_Tepidimicrobium_Tepidimicrobium_sp._GRC1
6975	4	OTU009229_Bacteria_Proteobacteria_Gammaproteobacteria_Pseudomonadales_Moraxellaceae_Acinetobacter_uncultured_Acinetobacter_sp.
6975	3	OTU006699_Bacteria_Proteobacteria_Alphaproteobacteria_Sphingomonadales_Sphingomonadaceae_Sphingomonas_uncultured_bacterium
6975	3	OTU001265_Bacteria_Firmicutes_Bacilli_Bacillales_Planococcaceae_Sporosarcina_Sporosarcina_sp._WB6
6975	3	OTU000174_Bacteria_Actinobacteria_Actinobacteria_Micrococcales_Micrococcaceae_Micrococcus_uncultured_bacterium
6975	3	OTU003209_Bacteria_Firmicutes_Bacilli_Bacillales_Bacillaceae_Bacillus_Bacillus_sp._BG-B18
6975	3	OTU005635_Bacteria_Firmicutes_Clostridia_Clostridiales_Family_XI_Tissierella_uncultured_bacterium
6975	3	OTU001026_Bacteria_Firmicutes_Clostridia_Clostridiales_Clostridiaceae_1_Clostridium_sensu_stricto_1_uncultured_bacterium
6975	3	OTU002300_Bacteria_Firmicutes_Bacilli_Bacillales_Planococcaceae_Domibacillus_uncultured_Bacillus_sp.
6975	2	OTU001303_Bacteria_Firmicutes_Clostridia_Clostridiales_Clostridiaceae_1_Clostridium_sensu_stricto_1_uncultured_bacterium
6975	2	OTU000962_Bacteria_Firmicutes_Clostridia_Clostridiales_Clostridiaceae_1_Clostridium_sensu_stricto_18_Clostridium_sp._mt5
6975	2	OTU001734_Bacteria_Firmicutes_Bacilli_Bacillales_Bacillaceae_Bacillus_Bacillus_sp.
6975	2	OTU001277_Bacteria_Bacteroidetes_Bacteroidia_Chitinophagales_Chitinophagaceae_Sediminibacterium_uncultured_Bacteroidetes_bacterium
6975	2	OTU000004_Bacteria_Firmicutes_Bacilli_Lactobacillales_Streptococcaceae_Streptococcus_uncultured_bacterium
6975	2	OTU003250_Bacteria_Firmicutes_Clostridia_Clostridiales_Clostridiaceae_1_Clostridium_sensu_stricto_1_uncultured_organism
6975	2	OTU003205_Bacteria_Firmicutes_Bacilli_Lactobacillales_Enterococcaceae_Vagococcus_uncultured_bacterium
6975	2	OTU001296_Bacteria_Proteobacteria_Gammaproteobacteria_Vibrionales_Vibrionaceae_Photobacterium_uncultured_bacterium
6975	2	OTU000760_Bacteria_Firmicutes_Bacilli_Lactobacillales_Streptococcaceae_Streptococcus_uncultured_bacterium
6975	2	OTU004229_Bacteria_Firmicutes_Bacilli_Lactobacillales_Streptococcaceae_Lactococcus_uncultured_bacterium
6975	2	OTU002301_Bacteria_Proteobacteria_Gammaproteobacteria_Vibrionales_Vibrionaceae_Photobacterium_uncultured_bacterium
6975	2	OTU005406_Bacteria_Proteobacteria_Gammaproteobacteria_Vibrionales_Vibrionaceae_Photobacterium_uncultured_bacterium
6976	20127	OTU000018_Bacteria_Proteobacteria_Gammaproteobacteria_Vibrionales_Vibrionaceae_Photobacterium_Photobacterium_piscicola
6976	3145	OTU005880_Bacteria_Proteobacteria_Gammaproteobacteria_Vibrionales_Vibrionaceae_Photobacterium_uncultured_bacterium
6976	80	D2007750_Bacteria_Proteobacteria_Gammaproteobacteria_Vibrionales_Vibrionaceae_Photobacterium_uncultured___bacterium
6976	19	OTU000005_Bacteria_Spirochaetes_Spirochaetia_Brevinematales_Brevinemataceae_Brevinema_uncultured_bacterium
6976	4	OTU004490_Bacteria_Firmicutes_Bacilli_Bacillales_Planococcaceae_Planomicrobium_uncultured_bacterium
6976	3	OTU000147_Bacteria_Firmicutes_Clostridia_Clostridiales_Clostridiaceae_1_Hathewaya_Clostridium_sp._rennanqilfy33
6981	1457	OTU006782_Bacteria_Firmicutes_Clostridia_Clostridiales_Clostridiaceae_1_Clostridium_sensu_stricto_18_Clostridium_sp._IEH_97212
6981	929	OTU000180_Bacteria_Firmicutes_Clostridia_Clostridiales_Clostridiaceae_1_Clostridium_sensu_stricto_7_Clostridium_botulinum_C/D_str._It1
6981	743	OTU000147_Bacteria_Firmicutes_Clostridia_Clostridiales_Clostridiaceae_1_Hathewaya_Clostridium_sp._rennanqilfy33
6981	661	D2004108_Bacteria_Firmicutes_Clostridia_Clostridiales_Clostridiaceae_Clostridium____sensu_stricto_15_Clostridium_cochlearium
6981	480	OTU009672_Bacteria_Firmicutes_Clostridia_Clostridiales_Clostridiaceae_1_Clostridium_sensu_stricto_7_Clostridium_thermobutyricum
6981	416	OTU003138_Bacteria_Firmicutes_Bacilli_Bacillales_Bacillaceae_Oceanobacillus_Bacilli_bacterium_VT-13-104
6981	292	OTU000742_Bacteria_Proteobacteria_Gammaproteobacteria_Pseudomonadales_Moraxellaceae_Acinetobacter_uncultured_Acinetobacter_sp.
6981	208	OTU000010_Bacteria_Firmicutes_Bacilli_Bacillales_Bacillaceae_Geobacillus_Geobacillus_sp._WCH70
6981	198	OTU000042_Bacteria_Firmicutes_Clostridia_Clostridiales_Family_XI_Anaerosalibacter_Anaerosalibacter_bizertensis
6981	182	OTU000018_Bacteria_Proteobacteria_Gammaproteobacteria_Vibrionales_Vibrionaceae_Photobacterium_Photobacterium_piscicola
6981	148	OTU000277_Bacteria_Firmicutes_Clostridia_Clostridiales_Peptostreptococcaceae_Paraclostridium_Paraclostridium_bifermentans_ATCC_19299
6981	126	D2000577_Bacteria_Firmicutes_Bacilli_Bacillales_Bacillaceae_Bacillus_Bacillus___smithii
6981	123	OTU000295_Bacteria_Firmicutes_Bacilli_Bacillales_Bacillaceae_Ureibacillus_Ureibacillus_thermosphaericus
6981	121	OTU001282_Bacteria_Firmicutes_Bacilli_Bacillales_Bacillaceae_Bacillus_uncultured_bacterium
6981	119	OTU000228_Bacteria_Actinobacteria_Actinobacteria_Corynebacteriales_Corynebacteriaceae_Corynebacterium_1_uncultured_bacterium
6981	46	OTU002837_Bacteria_Firmicutes_Clostridia_Clostridiales_Family_XI_Tepidimicrobium_Tepidimicrobium_sp._GRC1
6981	44	OTU002785_Bacteria_Firmicutes_Bacilli_Bacillales_Bacillaceae_Bacillus_uncultured_bacterium
6981	35	OTU001670_Bacteria_Firmicutes_Clostridia_Clostridiales_Clostridiaceae_1_Clostridium_sensu_stricto_1_Clostridium_perfringens
6981	33	OTU002734_Bacteria_Firmicutes_Bacilli_Bacillales_Bacillaceae_Bacillus_Bacillus_sp._CFWTS30
6981	32	OTU005475_Bacteria_Proteobacteria_Alphaproteobacteria_Caulobacterales_Caulobacteraceae_uncultured_soil_bacterium_TWE165
6981	28	OTU002361_Bacteria_Proteobacteria_Gammaproteobacteria_Pseudomonadales_Moraxellaceae_Acinetobacter_Acinetobacter_baumannii_ACICU
6981	27	OTU008312_Bacteria_Proteobacteria_Alphaproteobacteria_Rhizobiales_Devosiaceae_Devosia_uncultured_Devosia_sp.
6981	26	OTU000918_Bacteria_Firmicutes_Bacilli_Bacillales_Planococcaceae_Sporosarcina_unidentified
6981	24	OTU003524_Bacteria_Firmicutes_Bacilli_Bacillales_Paenibacillaceae_Brevibacillus_Brevibacillus_parabrevis
6981	23	D2005433_Bacteria_Actinobacteriota_Actinobacteria_Micrococcales_Microbacteriaceae_Diaminobutyricimonas_uncultured___Microbacteriaceae_bacterium
6981	23	OTU000002_Bacteria_Proteobacteria_Gammaproteobacteria_Betaproteobacteriales_Burkholderiaceae_Burkholderia-Caballeronia-Paraburkholderia_Antheraea_pernyi_(Chinese_oak_silkmoth)
6981	22	OTU003209_Bacteria_Firmicutes_Bacilli_Bacillales_Bacillaceae_Bacillus_Bacillus_sp._BG-B18
6981	20	OTU005470_Bacteria_Firmicutes_Clostridia_Clostridiales_Clostridiaceae_1_Clostridium_sensu_stricto_5_Clostridium_putrefaciens
6981	17	OTU010215_Bacteria_Firmicutes_Bacilli_Bacillales_Bacillaceae_Bacillus_uncultured_Bacillus_sp.
6981	16	OTU000461_Bacteria_Firmicutes_Bacilli_Bacillales_Planococcaceae_Sporosarcina_Sporosarcina_saromensis
6981	16	OTU001090_Bacteria_Firmicutes_Clostridia_Clostridiales_Lachnospiraceae_Lachnoclostridium_uncultured_bacterium
6981	15	OTU001705_Bacteria_Proteobacteria_Alphaproteobacteria_Rhizobiales_Xanthobacteraceae_uncultured_uncultured_bacterium
6981	14	D2004328_Bacteria_Firmicutes_Bacilli_Bacillales_Planococcaceae_Lysinibacillus_Lysinibacillus___sp._FFL6
6981	14	OTU002072_Bacteria_Firmicutes_Bacilli_Bacillales_Paenibacillaceae_Paenibacillus_Paenibacillus_sp._AHK180-5
6981	13	OTU009791_Bacteria_Firmicutes_Clostridia_Clostridiales_Clostridiaceae_1_Clostridium_sensu_stricto_1_uncultured_bacterium
6981	12	D2000829_Bacteria_Firmicutes_Clostridia_Peptostreptococcales-Tissierellales_Peptostreptococcaceae_Peptostreptococcus_uncultured___bacterium
6981	12	OTU000290_Bacteria_Firmicutes_Clostridia_Clostridiales_Peptostreptococcaceae_Peptostreptococcus_uncultured_bacterium
6981	12	OTU000876_Bacteria_Firmicutes_Clostridia_Clostridiales_Peptostreptococcaceae_Romboutsia_uncultured_bacterium
6981	11	D2003853_Bacteria_Firmicutes_Bacilli_Lactobacillales_Streptococcaceae_Lactococcus_uncultured___bacterium
6981	11	OTU002429_Bacteria_Proteobacteria_Gammaproteobacteria_Betaproteobacteriales_Burkholderiaceae_Pelomonas_uncultured_bacterium
6981	11	OTU009229_Bacteria_Proteobacteria_Gammaproteobacteria_Pseudomonadales_Moraxellaceae_Acinetobacter_uncultured_Acinetobacter_sp.
6981	11	OTU002612_Bacteria_Firmicutes_Clostridia_Clostridiales_Clostridiaceae_1_Thermobrachium_uncultured_bacterium
6981	11	OTU001283_Bacteria_Firmicutes_Bacilli_Bacillales_Planococcaceae_uncultured_uncultured_bacterium
6981	11	OTU006594_Bacteria_Firmicutes_Bacilli_Bacillales_Staphylococcaceae_Staphylococcus_uncultured_bacterium
6981	10	OTU001839_Bacteria_Firmicutes_Bacilli_Bacillales_Planococcaceae_Kurthia_uncultured_bacterium
6981	10	OTU001403_Bacteria_Firmicutes_Clostridia_Clostridiales_Family_XI_Peptoniphilus_swine_effluent_bacterium_CHNDP10
6981	10	OTU000010_Bacteria_Firmicutes_Bacilli_Bacillales_Bacillaceae_Geobacillus_Geobacillus_sp._WCH70
6981	10	D2000159_Bacteria_Actinobacteriota_Actinobacteria_Propionibacteriales_Propionibacteriaceae_Cutibacterium_uncultured___bacterium
6981	9	OTU008475_Bacteria_Firmicutes_Bacilli_Bacillales_Staphylococcaceae_Macrococcus_Macrococcus_caseolyticus
6981	9	OTU007551_Bacteria_Firmicutes_Bacilli_Bacillales_Bacillaceae_Bacillus_uncultured_bacterium
6981	9	OTU002638_Bacteria_Firmicutes_Clostridia_Clostridiales_Peptostreptococcaceae_Romboutsia_uncultured_bacterium
6981	9	OTU005249_Bacteria_Firmicutes_Bacilli_Bacillales_Planococcaceae_Lysinibacillus_Bacillus_sp._SS1.25
6981	8	OTU000174_Bacteria_Actinobacteria_Actinobacteria_Micrococcales_Micrococcaceae_Micrococcus_uncultured_bacterium
6981	8	OTU001189_Bacteria_Firmicutes_Bacilli_Bacillales_Bacillaceae_Bacillus_uncultured_bacterium
6981	8	OTU000600_Bacteria_Proteobacteria_Gammaproteobacteria_Xanthomonadales_Xanthomonadaceae_Stenotrophomonas_Stenotrophomonas_maltophilia
6981	8	OTU001734_Bacteria_Firmicutes_Bacilli_Bacillales_Bacillaceae_Bacillus_Bacillus_sp.
6981	7	OTU001022_Bacteria_Firmicutes_Bacilli_Bacillales_Bacillaceae_Cerasibacillus_uncultured_Bacillaceae_bacterium
6981	7	OTU001009_Bacteria_Firmicutes_Bacilli_Bacillales_Bacillaceae_uncultured_uncultured_bacterium
6981	7	OTU002199_Bacteria_Fusobacteria_Fusobacteriia_Fusobacteriales_Fusobacteriaceae_Cetobacterium_uncultured_bacterium
6981	7	OTU002315_Bacteria_Proteobacteria_Gammaproteobacteria_Enterobacteriales_Enterobacteriaceae_Enterobacter_uncultured_bacterium
6981	6	OTU001747_Bacteria_Firmicutes_Bacilli_Bacillales_Paenibacillaceae_Brevibacillus_uncultured_Brevibacillus_sp.
6981	6	OTU001330_Bacteria_Firmicutes_Bacilli_Bacillales_Bacillaceae_Oceanobacillus_Oceanobacillus_sp._AvH_7
6981	5	OTU000453_Bacteria_Firmicutes_Bacilli_Bacillales_Bacillaceae_Cerasibacillus_Cerasibacillus_quisquiliarum
6981	5	OTU003983_Bacteria_Proteobacteria_Gammaproteobacteria_Vibrionales_Vibrionaceae_Photobacterium_uncultured_bacterium
6981	5	OTU000492_Bacteria_Firmicutes_Bacilli_Bacillales_Bacillaceae_uncultured_uncultured_bacterium
6981	5	OTU002734_Bacteria_Firmicutes_Bacilli_Bacillales_Bacillaceae_Bacillus_Bacillus_sp._CFWTS30
6981	5	OTU005615_Bacteria_Proteobacteria_Gammaproteobacteria_Alteromonadales_Shewanellaceae_Shewanella_uncultured_bacterium
6981	5	OTU000051_Bacteria_Proteobacteria_Alphaproteobacteria_Rhizobiales_Beijerinckiaceae_Methylobacterium_uncultured_bacterium
6981	5	OTU000004_Bacteria_Firmicutes_Bacilli_Lactobacillales_Streptococcaceae_Streptococcus_uncultured_bacterium
6981	5	OTU005668_Bacteria_Firmicutes_Clostridia_Clostridiales_Family_XI_Gallicola_uncultured_bacterium
6981	5	OTU002524_Bacteria_Firmicutes_Bacilli_Bacillales_Bacillaceae_Bacillus_Bacillus_sp._IP-95
6981	5	OTU001292_Bacteria_Firmicutes_Bacilli_Bacillales_Planococcaceae_Savagea_uncultured_bacterium
6981	5	OTU000324_Bacteria_Firmicutes_Bacilli_Bacillales_Bacillaceae_Anoxybacillus_Anoxybacillus_flavithermus_subsp._flavithermus
6981	4	OTU007983_Bacteria_Firmicutes_Clostridia_Clostridiales_Family_XI_uncultured_uncultured_Tepidimicrobium_sp.
6981	4	D2007036_Bacteria_Firmicutes_Bacilli_Aneurinibacillales_Aneurinibacillaceae_Aneurinibacillus_Aneurinibacillus___sp._XH2
6981	4	OTU002325_Bacteria_Firmicutes_Clostridia_Clostridiales_Clostridiaceae_1_Clostridium_sensu_stricto_7_uncultured_bacterium
6981	4	OTU001874_Bacteria_Proteobacteria_Gammaproteobacteria_Pseudomonadales_Moraxellaceae_Enhydrobacter_uncultured_Magnetococcus_sp.
6981	4	OTU000436_Bacteria_Firmicutes_Clostridia_Clostridiales_Family_XI_Tissierella_uncultured_bacterium
6981	4	OTU005254_Bacteria_Firmicutes_Bacilli_Bacillales_Bacillaceae_Pseudogracilibacillus_Virgibacillus_sp._CAU_90321
6981	4	OTU001416_Bacteria_Firmicutes_Bacilli_Bacillales_Bacillaceae_Virgibacillus_Virgibacillus_alimentarius
6981	4	OTU002111_Bacteria_Firmicutes_Clostridia_Thermoanaerobacterales_Family_III_Tepidanaerobacter_uncultured_bacterium
6981	3	OTU000007_Bacteria_Actinobacteria_Actinobacteria_Corynebacteriales_Corynebacteriaceae_Corynebacterium_1_uncultured_bacterium
6981	3	OTU001419_Bacteria_Firmicutes_Bacilli_Bacillales_Planococcaceae_Savagea_Savagea_faecisuis
6981	3	OTU005774_Bacteria_Firmicutes_Clostridia_Clostridiales_Family_XI_Sporanaerobacter_uncultured_bacterium
6981	3	OTU001287_Bacteria_Proteobacteria_Gammaproteobacteria_Alteromonadales_Shewanellaceae_Shewanella_uncultured_bacterium
6981	3	OTU000350_Bacteria_Firmicutes_Clostridia_Clostridiales_Peptococcaceae_Peptococcus_Peptococcus_sp._canine_oral_taxon_344
6981	3	OTU001201_Bacteria_Firmicutes_Clostridia_Clostridiales_Family_XI_Tepidimicrobium_uncultured_bacterium
6981	3	OTU000018_Bacteria_Proteobacteria_Gammaproteobacteria_Vibrionales_Vibrionaceae_Photobacterium_Photobacterium_piscicola
6981	3	OTU002610_Bacteria_Firmicutes_Clostridia_Clostridiales_Peptostreptococcaceae_Paraclostridium_uncultured_bacterium
6981	3	OTU003137_Bacteria_Firmicutes_Clostridia_Clostridiales_Peptococcaceae_Desulfitibacter_uncultured_bacterium
6981	3	OTU000004_Bacteria_Firmicutes_Bacilli_Lactobacillales_Streptococcaceae_Streptococcus_uncultured_bacterium
6981	2	OTU005644_Bacteria_Firmicutes_Clostridia_Clostridiales_Lachnospiraceae_Epulopiscium_uncultured_bacterium
6981	2	OTU005803_Bacteria_Firmicutes_Clostridia_Clostridiales_Peptostreptococcaceae_Peptostreptococcus_uncultured_bacterium
6981	2	OTU000115_Bacteria_Proteobacteria_Gammaproteobacteria_Aeromonadales_Aeromonadaceae_Aeromonas_Aeromonas_sobria
6981	2	OTU000350_Bacteria_Firmicutes_Clostridia_Clostridiales_Peptococcaceae_Peptococcus_Peptococcus_sp._canine_oral_taxon_344
6981	2	OTU000445_Bacteria_Firmicutes_Bacilli_Bacillales_Bacillaceae_Bacillus_uncultured_bacterium
6981	2	OTU001419_Bacteria_Firmicutes_Bacilli_Bacillales_Planococcaceae_Savagea_Savagea_faecisuis
6981	2	OTU000569_Bacteria_Firmicutes_Bacilli_Bacillales_Bacillaceae_Bacillus_Streptococcus_pneumoniae
6981	2	OTU002686_Bacteria_Firmicutes_Bacilli_Lactobacillales_Leuconostocaceae_Leuconostoc_Leuconostoc_citreum_KM20
6981	2	OTU005880_Bacteria_Proteobacteria_Gammaproteobacteria_Vibrionales_Vibrionaceae_Photobacterium_uncultured_bacterium
6981	2	OTU008038_Bacteria_Proteobacteria_Alphaproteobacteria_Rhizobiales_Xanthobacteraceae_Afipia_uncultured_bacterium
6981	2	OTU001189_Bacteria_Firmicutes_Bacilli_Bacillales_Bacillaceae_Bacillus_uncultured_bacterium
6981	2	OTU000277_Bacteria_Firmicutes_Clostridia_Clostridiales_Peptostreptococcaceae_Paraclostridium_Paraclostridium_bifermentans_ATCC_19299
6982	18207	OTU000018_Bacteria_Proteobacteria_Gammaproteobacteria_Vibrionales_Vibrionaceae_Photobacterium_Photobacterium_piscicola
6982	2811	OTU005880_Bacteria_Proteobacteria_Gammaproteobacteria_Vibrionales_Vibrionaceae_Photobacterium_uncultured_bacterium
6982	219	D2007750_Bacteria_Proteobacteria_Gammaproteobacteria_Vibrionales_Vibrionaceae_Photobacterium_uncultured___bacterium
6982	2	D2004615_Bacteria_Proteobacteria_Gammaproteobacteria_Vibrionales_Vibrionaceae_Photobacterium_uncultured___bacterium
6982	2	OTU000018_Bacteria_Proteobacteria_Gammaproteobacteria_Vibrionales_Vibrionaceae_Photobacterium_Photobacterium_piscicola
6983	15704	OTU000018_Bacteria_Proteobacteria_Gammaproteobacteria_Vibrionales_Vibrionaceae_Photobacterium_Photobacterium_piscicola
6983	1425	OTU005880_Bacteria_Proteobacteria_Gammaproteobacteria_Vibrionales_Vibrionaceae_Photobacterium_uncultured_bacterium
6983	263	OTU000180_Bacteria_Firmicutes_Clostridia_Clostridiales_Clostridiaceae_1_Clostridium_sensu_stricto_7_Clostridium_botulinum_C/D_str._It1
6983	113	OTU006782_Bacteria_Firmicutes_Clostridia_Clostridiales_Clostridiaceae_1_Clostridium_sensu_stricto_18_Clostridium_sp._IEH_97212
6983	108	OTU000042_Bacteria_Firmicutes_Clostridia_Clostridiales_Family_XI_Anaerosalibacter_Anaerosalibacter_bizertensis
6983	103	OTU000010_Bacteria_Firmicutes_Bacilli_Bacillales_Bacillaceae_Geobacillus_Geobacillus_sp._WCH70
6983	73	OTU009672_Bacteria_Firmicutes_Clostridia_Clostridiales_Clostridiaceae_1_Clostridium_sensu_stricto_7_Clostridium_thermobutyricum
6983	64	D2004108_Bacteria_Firmicutes_Clostridia_Clostridiales_Clostridiaceae_Clostridium____sensu_stricto_15_Clostridium_cochlearium
6983	64	OTU000147_Bacteria_Firmicutes_Clostridia_Clostridiales_Clostridiaceae_1_Hathewaya_Clostridium_sp._rennanqilfy33
6983	58	D2000577_Bacteria_Firmicutes_Bacilli_Bacillales_Bacillaceae_Bacillus_Bacillus___smithii
6983	58	OTU003138_Bacteria_Firmicutes_Bacilli_Bacillales_Bacillaceae_Oceanobacillus_Bacilli_bacterium_VT-13-104
6983	49	OTU005720_Bacteria_Firmicutes_Bacilli_Bacillales_Planococcaceae_Lysinibacillus_Lysinibacillus_sphaericus_KCTC_3346
6983	32	OTU000277_Bacteria_Firmicutes_Clostridia_Clostridiales_Peptostreptococcaceae_Paraclostridium_Paraclostridium_bifermentans_ATCC_19299
6983	27	OTU005475_Bacteria_Proteobacteria_Alphaproteobacteria_Caulobacterales_Caulobacteraceae_uncultured_soil_bacterium_TWE165
6983	22	OTU001282_Bacteria_Firmicutes_Bacilli_Bacillales_Bacillaceae_Bacillus_uncultured_bacterium
6983	13	OTU000876_Bacteria_Firmicutes_Clostridia_Clostridiales_Peptostreptococcaceae_Romboutsia_uncultured_bacterium
6983	12	OTU008545_Bacteria_Firmicutes_Bacilli_Bacillales_Planococcaceae_Kurthia_Kurthia_gibsonii
6983	10	D2000963_Bacteria_Proteobacteria_Gammaproteobacteria_Vibrionales_Vibrionaceae_Photobacterium_uncultured___bacterium
6983	10	OTU000569_Bacteria_Firmicutes_Bacilli_Bacillales_Bacillaceae_Bacillus_Streptococcus_pneumoniae
6983	9	OTU008038_Bacteria_Proteobacteria_Alphaproteobacteria_Rhizobiales_Xanthobacteraceae_Afipia_uncultured_bacterium
6983	7	OTU000007_Bacteria_Actinobacteria_Actinobacteria_Corynebacteriales_Corynebacteriaceae_Corynebacterium_1_uncultured_bacterium
6983	7	OTU000295_Bacteria_Firmicutes_Bacilli_Bacillales_Bacillaceae_Ureibacillus_Ureibacillus_thermosphaericus
6983	6	OTU005803_Bacteria_Firmicutes_Clostridia_Clostridiales_Peptostreptococcaceae_Peptostreptococcus_uncultured_bacterium
6983	6	OTU001670_Bacteria_Firmicutes_Clostridia_Clostridiales_Clostridiaceae_1_Clostridium_sensu_stricto_1_Clostridium_perfringens
6983	6	OTU002638_Bacteria_Firmicutes_Clostridia_Clostridiales_Peptostreptococcaceae_Romboutsia_uncultured_bacterium
6983	6	OTU001873_Bacteria_Firmicutes_Bacilli_Bacillales_Bacillaceae_Bacillus_uncultured_bacterium
6983	6	OTU000742_Bacteria_Proteobacteria_Gammaproteobacteria_Pseudomonadales_Moraxellaceae_Acinetobacter_uncultured_Acinetobacter_sp.
6983	5	OTU003209_Bacteria_Firmicutes_Bacilli_Bacillales_Bacillaceae_Bacillus_Bacillus_sp._BG-B18
6983	5	OTU001292_Bacteria_Firmicutes_Bacilli_Bacillales_Planococcaceae_Savagea_uncultured_bacterium
6983	5	OTU000228_Bacteria_Actinobacteria_Actinobacteria_Corynebacteriales_Corynebacteriaceae_Corynebacterium_1_uncultured_bacterium
6983	5	OTU000009_Bacteria_Proteobacteria_Gammaproteobacteria_Alteromonadales_Alteromonadaceae_Alishewanella_uncultured_bacterium
6983	5	OTU009918_Bacteria_Firmicutes_Bacilli_Lactobacillales_Enterococcaceae_Enterococcus_Sphaeropthalma_orestes
6983	5	OTU001667_Bacteria_Actinobacteria_Actinobacteria_Micrococcales_Micrococcaceae_Kocuria_uncultured_bacterium
6983	4	D2000379_Bacteria_Proteobacteria_Gammaproteobacteria_Vibrionales_Vibrionaceae_Photobacterium_Photobacterium___sp._FLSCI
6983	4	OTU004564_Bacteria_Firmicutes_Clostridia_Clostridiales_Family_XI_Tepidimicrobium_uncultured_bacterium
6983	4	OTU002267_Bacteria_Firmicutes_Bacilli_Bacillales_Bacillaceae_Bacillus_Bacillus_sp._B20Ydz-xm
6983	4	OTU002311_Bacteria_Cyanobacteria_Oxyphotobacteria_Nostocales_Chroococcidiopsaceae_uncultured_uncultured_cyanobacterium
6983	4	OTU004490_Bacteria_Firmicutes_Bacilli_Bacillales_Planococcaceae_Planomicrobium_uncultured_bacterium
6983	3	OTU001265_Bacteria_Firmicutes_Bacilli_Bacillales_Planococcaceae_Sporosarcina_Sporosarcina_sp._WB6
6983	3	OTU002309_Bacteria_Firmicutes_Clostridia_Clostridiales_Caldicoprobacteraceae_Caldicoprobacter_uncultured_bacterium
6983	3	OTU000054_Bacteria_Proteobacteria_Alphaproteobacteria_Sphingomonadales_Sphingomonadaceae_Sphingomonas_Sphingomonas_sp._Ant_H11
6983	3	OTU000277_Bacteria_Firmicutes_Clostridia_Clostridiales_Peptostreptococcaceae_Paraclostridium_Paraclostridium_bifermentans_ATCC_19299
6983	3	OTU003250_Bacteria_Firmicutes_Clostridia_Clostridiales_Clostridiaceae_1_Clostridium_sensu_stricto_1_uncultured_organism
6983	3	OTU003616_Bacteria_Proteobacteria_Alphaproteobacteria_Sphingomonadales_Sphingomonadaceae_Sphingomonas_uncultured_bacterium
6983	3	OTU002070_Bacteria_Firmicutes_Bacilli_Bacillales_Staphylococcaceae_Macrococcus_Macrococcus_caseolyticus
6983	3	OTU000461_Bacteria_Firmicutes_Bacilli_Bacillales_Planococcaceae_Sporosarcina_Sporosarcina_saromensis
6983	2	OTU009629_Bacteria_Firmicutes_Bacilli_Bacillales_Bacillaceae_Oceanobacillus_Oceanobacillus_sp._AvH_7
6983	2	OTU001403_Bacteria_Firmicutes_Clostridia_Clostridiales_Family_XI_Peptoniphilus_swine_effluent_bacterium_CHNDP10
6983	2	OTU002734_Bacteria_Firmicutes_Bacilli_Bacillales_Bacillaceae_Bacillus_Bacillus_sp._CFWTS30
6983	2	OTU001201_Bacteria_Firmicutes_Clostridia_Clostridiales_Family_XI_Tepidimicrobium_uncultured_bacterium
6983	2	OTU001734_Bacteria_Firmicutes_Bacilli_Bacillales_Bacillaceae_Bacillus_Bacillus_sp.
6983	2	OTU003524_Bacteria_Firmicutes_Bacilli_Bacillales_Paenibacillaceae_Brevibacillus_Brevibacillus_parabrevis
6983	2	OTU005596_Bacteria_Firmicutes_Clostridia_Clostridiales_Family_XI_Tepidimicrobium_uncultured_bacterium
6983	2	OTU002291_Bacteria_Proteobacteria_Gammaproteobacteria_Vibrionales_Vibrionaceae_Photobacterium_uncultured_bacterium
6983	2	OTU000115_Bacteria_Proteobacteria_Gammaproteobacteria_Aeromonadales_Aeromonadaceae_Aeromonas_Aeromonas_sobria
6983	2	OTU002409_Bacteria_Proteobacteria_Gammaproteobacteria_Aeromonadales_Aeromonadaceae_Aeromonas_Aeromonas_veronii
6983	2	OTU001022_Bacteria_Firmicutes_Bacilli_Bacillales_Bacillaceae_Cerasibacillus_uncultured_Bacillaceae_bacterium
6983	2	OTU002380_Bacteria_Firmicutes_Clostridia_Clostridiales_Clostridiaceae_1_Clostridium_sensu_stricto_7_Clostridium_botulinum_C/D_str._It1
6983	2	OTU001465_Bacteria_Proteobacteria_Gammaproteobacteria_Vibrionales_Vibrionaceae_Aliivibrio_Aliivibrio_wodanis
6983	2	OTU001056_Bacteria_Firmicutes_Bacilli_Bacillales_Staphylococcaceae_Staphylococcus_uncultured_bacterium
6984	3430	OTU000018_Bacteria_Proteobacteria_Gammaproteobacteria_Vibrionales_Vibrionaceae_Photobacterium_Photobacterium_piscicola
6984	1144	OTU006782_Bacteria_Firmicutes_Clostridia_Clostridiales_Clostridiaceae_1_Clostridium_sensu_stricto_18_Clostridium_sp._IEH_97212
6984	540	OTU000180_Bacteria_Firmicutes_Clostridia_Clostridiales_Clostridiaceae_1_Clostridium_sensu_stricto_7_Clostridium_botulinum_C/D_str._It1
6984	498	OTU000147_Bacteria_Firmicutes_Clostridia_Clostridiales_Clostridiaceae_1_Hathewaya_Clostridium_sp._rennanqilfy33
6984	455	D2004108_Bacteria_Firmicutes_Clostridia_Clostridiales_Clostridiaceae_Clostridium____sensu_stricto_15_Clostridium_cochlearium
6984	310	OTU007923_Bacteria_Firmicutes_Clostridia_Clostridiales_Clostridiaceae_1_Clostridium_sensu_stricto_7_Clostridium_thermopalmarium
6984	280	OTU000042_Bacteria_Firmicutes_Clostridia_Clostridiales_Family_XI_Anaerosalibacter_Anaerosalibacter_bizertensis
6984	269	D2007750_Bacteria_Proteobacteria_Gammaproteobacteria_Vibrionales_Vibrionaceae_Photobacterium_uncultured___bacterium
6984	223	OTU000010_Bacteria_Firmicutes_Bacilli_Bacillales_Bacillaceae_Geobacillus_Geobacillus_sp._WCH70
6984	198	OTU000277_Bacteria_Firmicutes_Clostridia_Clostridiales_Peptostreptococcaceae_Paraclostridium_Paraclostridium_bifermentans_ATCC_19299
6984	134	OTU003138_Bacteria_Firmicutes_Bacilli_Bacillales_Bacillaceae_Oceanobacillus_Bacilli_bacterium_VT-13-104
6984	81	OTU000742_Bacteria_Proteobacteria_Gammaproteobacteria_Pseudomonadales_Moraxellaceae_Acinetobacter_uncultured_Acinetobacter_sp.
6984	80	D2000577_Bacteria_Firmicutes_Bacilli_Bacillales_Bacillaceae_Bacillus_Bacillus___smithii
6984	70	OTU000295_Bacteria_Firmicutes_Bacilli_Bacillales_Bacillaceae_Ureibacillus_Ureibacillus_thermosphaericus
6984	70	OTU000694_Bacteria_Proteobacteria_Gammaproteobacteria_Cardiobacteriales_Wohlfahrtiimonadaceae_Ignatzschineria_swine_manure_pit_bacterium_TE9-A
6984	60	OTU000247_Bacteria_Firmicutes_Bacilli_Bacillales_Staphylococcaceae_Staphylococcus_Staphylococcus_piscifermentans
6984	49	OTU002734_Bacteria_Firmicutes_Bacilli_Bacillales_Bacillaceae_Bacillus_Bacillus_sp._CFWTS30
6984	36	OTU001009_Bacteria_Firmicutes_Bacilli_Bacillales_Bacillaceae_uncultured_uncultured_bacterium
6984	30	OTU008545_Bacteria_Firmicutes_Bacilli_Bacillales_Planococcaceae_Kurthia_Kurthia_gibsonii
6984	28	OTU001290_Bacteria_Actinobacteria_Actinobacteria_Micrococcales_Intrasporangiaceae_Janibacter_Janibacter_melonis
6984	26	OTU001282_Bacteria_Firmicutes_Bacilli_Bacillales_Bacillaceae_Bacillus_uncultured_bacterium
6984	24	OTU000118_Bacteria_Proteobacteria_Gammaproteobacteria_Betaproteobacteriales_Burkholderiaceae_Ralstonia_uncultured_Ralstonia_sp.
6984	23	OTU001022_Bacteria_Firmicutes_Bacilli_Bacillales_Bacillaceae_Cerasibacillus_uncultured_Bacillaceae_bacterium
6984	23	OTU005668_Bacteria_Firmicutes_Clostridia_Clostridiales_Family_XI_Gallicola_uncultured_bacterium
6984	22	D2000829_Bacteria_Firmicutes_Clostridia_Peptostreptococcales-Tissierellales_Peptostreptococcaceae_Peptostreptococcus_uncultured___bacterium
6984	21	OTU001026_Bacteria_Firmicutes_Clostridia_Clostridiales_Clostridiaceae_1_Clostridium_sensu_stricto_1_uncultured_bacterium
6984	21	OTU001269_Bacteria_Firmicutes_Bacilli_Bacillales_Bacillaceae_Bacillus_Bacillus_andreraoultii
6984	19	OTU000436_Bacteria_Firmicutes_Clostridia_Clostridiales_Family_XI_Tissierella_uncultured_bacterium
6984	18	OTU002111_Bacteria_Firmicutes_Clostridia_Thermoanaerobacterales_Family_III_Tepidanaerobacter_uncultured_bacterium
6984	17	OTU001984_Bacteria_Proteobacteria_Alphaproteobacteria_Rhizobiales_Rhizobiaceae_Mesorhizobium_Mesorhizobium_sp._NBIMC_P2-C1
6984	16	OTU001090_Bacteria_Firmicutes_Clostridia_Clostridiales_Lachnospiraceae_Lachnoclostridium_uncultured_bacterium
6984	16	OTU000324_Bacteria_Firmicutes_Bacilli_Bacillales_Bacillaceae_Anoxybacillus_Anoxybacillus_flavithermus_subsp._flavithermus
6984	15	OTU001547_Bacteria_Proteobacteria_Alphaproteobacteria_Sphingomonadales_Sphingomonadaceae_Sphingomonas_uncultured_bacterium
6984	14	OTU005588_Bacteria_Proteobacteria_Gammaproteobacteria_Oceanospirillales_Halomonadaceae_Zymobacter_Zymobacter_palmae
6984	13	OTU001285_Bacteria_Firmicutes_Clostridia_Clostridiales_Family_XI_Anaerococcus_uncultured_bacterium
6984	13	OTU008312_Bacteria_Proteobacteria_Alphaproteobacteria_Rhizobiales_Devosiaceae_Devosia_uncultured_Devosia_sp.
6984	12	OTU000876_Bacteria_Firmicutes_Clostridia_Clostridiales_Peptostreptococcaceae_Romboutsia_uncultured_bacterium
6984	11	OTU001299_Bacteria_Firmicutes_Bacilli_Bacillales_Bacillaceae_Bacillus_uncultured_bacterium
6984	11	OTU002837_Bacteria_Firmicutes_Clostridia_Clostridiales_Family_XI_Tepidimicrobium_Tepidimicrobium_sp._GRC1
6984	10	OTU002396_Bacteria_Proteobacteria_Gammaproteobacteria_Pseudomonadales_Moraxellaceae_Acinetobacter_Acinetobacter_harbinensis
6984	10	D2006191_Bacteria_Proteobacteria_Gammaproteobacteria_Vibrionales_Vibrionaceae_Photobacterium_uncultured___bacterium
6984	10	OTU002734_Bacteria_Firmicutes_Bacilli_Bacillales_Bacillaceae_Bacillus_Bacillus_sp._CFWTS30
6984	9	OTU003209_Bacteria_Firmicutes_Bacilli_Bacillales_Bacillaceae_Bacillus_Bacillus_sp._BG-B18
6984	9	OTU002641_Bacteria_Actinobacteria_Actinobacteria_Micrococcales_Brevibacteriaceae_Brevibacterium_Brevibacterium_casei
6984	9	OTU010215_Bacteria_Firmicutes_Bacilli_Bacillales_Bacillaceae_Bacillus_uncultured_Bacillus_sp.
6984	9	OTU002563_Bacteria_Firmicutes_Bacilli_Bacillales_Planococcaceae_Sporosarcina_uncultured_bacterium
6984	9	OTU005475_Bacteria_Proteobacteria_Alphaproteobacteria_Caulobacterales_Caulobacteraceae_uncultured_soil_bacterium_TWE165
6984	8	OTU005768_Bacteria_Proteobacteria_Gammaproteobacteria_Betaproteobacteriales_Burkholderiaceae_Cupriavidus_bacterium_PT06
6984	8	OTU007983_Bacteria_Firmicutes_Clostridia_Clostridiales_Family_XI_uncultured_uncultured_Tepidimicrobium_sp.
6984	8	OTU000112_Bacteria_Proteobacteria_Alphaproteobacteria_Rhizobiales_Xanthobacteraceae_Bradyrhizobium_uncultured_bacterium
6984	7	OTU001406_Bacteria_Firmicutes_Bacilli_Bacillales_Bacillaceae_Geobacillus_Geobacillus_sp._N60
6984	7	OTU002110_Bacteria_Firmicutes_Bacilli_Lactobacillales_Streptococcaceae_Lactococcus_Lactococcus_taiwanensis
6984	7	OTU001670_Bacteria_Firmicutes_Clostridia_Clostridiales_Clostridiaceae_1_Clostridium_sensu_stricto_1_Clostridium_perfringens
6984	7	OTU000350_Bacteria_Firmicutes_Clostridia_Clostridiales_Peptococcaceae_Peptococcus_Peptococcus_sp._canine_oral_taxon_344
6984	7	OTU000004_Bacteria_Firmicutes_Bacilli_Lactobacillales_Streptococcaceae_Streptococcus_uncultured_bacterium
6984	7	OTU001265_Bacteria_Firmicutes_Bacilli_Bacillales_Planococcaceae_Sporosarcina_Sporosarcina_sp._WB6
6984	7	OTU002069_Bacteria_Fusobacteria_Fusobacteriia_Fusobacteriales_Fusobacteriaceae_Fusobacterium_Fusobacteriaceae_bacterium_F3
6984	6	OTU000970_Bacteria_Firmicutes_Bacilli_Bacillales_Staphylococcaceae_Staphylococcus_Staphylococcus_warneri
6984	6	OTU000683_Bacteria_Proteobacteria_Gammaproteobacteria_Betaproteobacteriales_Burkholderiaceae_Ralstonia_uncultured_Ralstonia_sp.
6984	6	OTU001305_Bacteria_Proteobacteria_Gammaproteobacteria_Enterobacteriales_Enterobacteriaceae_Serratia_uncultured_bacterium
6984	6	OTU000742_Bacteria_Proteobacteria_Gammaproteobacteria_Pseudomonadales_Moraxellaceae_Acinetobacter_uncultured_Acinetobacter_sp.
6984	6	OTU003209_Bacteria_Firmicutes_Bacilli_Bacillales_Bacillaceae_Bacillus_Bacillus_sp._BG-B18
6984	6	OTU001839_Bacteria_Firmicutes_Bacilli_Bacillales_Planococcaceae_Kurthia_uncultured_bacterium
6984	6	OTU000461_Bacteria_Firmicutes_Bacilli_Bacillales_Planococcaceae_Sporosarcina_Sporosarcina_saromensis
6984	6	OTU009629_Bacteria_Firmicutes_Bacilli_Bacillales_Bacillaceae_Oceanobacillus_Oceanobacillus_sp._AvH_7
6984	6	OTU002650_Bacteria_Firmicutes_Clostridia_Clostridiales_Peptostreptococcaceae_Paeniclostridium_uncultured_bacterium
6984	5	OTU002785_Bacteria_Firmicutes_Bacilli_Bacillales_Bacillaceae_Bacillus_uncultured_bacterium
6984	5	OTU010233_Bacteria_Firmicutes_Bacilli_Bacillales_Bacillaceae_Virgibacillus_Virgibacillus_soli
6984	5	OTU002429_Bacteria_Proteobacteria_Gammaproteobacteria_Betaproteobacteriales_Burkholderiaceae_Pelomonas_uncultured_bacterium
6984	4	OTU001283_Bacteria_Firmicutes_Bacilli_Bacillales_Planococcaceae_uncultured_uncultured_bacterium
6984	4	OTU000290_Bacteria_Firmicutes_Clostridia_Clostridiales_Peptostreptococcaceae_Peptostreptococcus_uncultured_bacterium
6984	4	OTU001642_Bacteria_Proteobacteria_Gammaproteobacteria_Enterobacteriales_Enterobacteriaceae_Pantoea_uncultured_Pantoea_sp.
6984	4	OTU001734_Bacteria_Firmicutes_Bacilli_Bacillales_Bacillaceae_Bacillus_Bacillus_sp.
6984	4	OTU001921_Bacteria_Firmicutes_Bacilli_Bacillales_Bacillaceae_Bacillus_Bacillus_thermoamylovorans
6984	4	OTU000277_Bacteria_Firmicutes_Clostridia_Clostridiales_Peptostreptococcaceae_Paraclostridium_Paraclostridium_bifermentans_ATCC_19299
6984	4	OTU002320_Bacteria_Actinobacteria_Actinobacteria_Micrococcales_Dermatophilaceae_Mobilicoccus_Mobilicoccus_pelagius_NBRC_104925
6984	4	OTU003333_Bacteria_Proteobacteria_Gammaproteobacteria_Pseudomonadales_Pseudomonadaceae_Pseudomonas_uncultured_gamma_proteobacterium
6984	4	OTU000554_Bacteria_Firmicutes_Clostridia_Thermoanaerobacterales_Family_III_Tepidanaerobacter_uncultured_bacterium
6984	4	OTU001292_Bacteria_Firmicutes_Bacilli_Bacillales_Planococcaceae_Savagea_uncultured_bacterium
6984	4	OTU008000_Bacteria_Actinobacteria_Actinobacteria_Micrococcales_Micrococcaceae_Rothia_Rothia_amarae
6984	3	OTU002651_Bacteria_Proteobacteria_Gammaproteobacteria_Pseudomonadales_Moraxellaceae_Acinetobacter_Acinetobacter_towneri_DSM_14962_=_CIP_107472
6984	3	OTU005620_Bacteria_Firmicutes_Bacilli_Bacillales_Bacillaceae_Bacillus_Bacillus_smithii_7_3_47FAA
6984	3	OTU002398_Bacteria_Firmicutes_Bacilli_Lactobacillales_Streptococcaceae_Streptococcus_uncultured_bacterium
6984	3	OTU008712_Bacteria_Firmicutes_Bacilli_Bacillales_Planococcaceae_Lysinibacillus_Lysinibacillus_sinduriensis
6984	3	OTU003491_Bacteria_Firmicutes_Bacilli_Bacillales_Paenibacillaceae_Brevibacillus_Brevibacillus_panacihumi
6984	3	OTU004881_Bacteria_Proteobacteria_Gammaproteobacteria_Betaproteobacteriales_Neisseriaceae_Neisseria_uncultured_bacterium
6984	3	OTU009629_Bacteria_Firmicutes_Bacilli_Bacillales_Bacillaceae_Oceanobacillus_Oceanobacillus_sp._AvH_7
6984	3	OTU000002_Bacteria_Proteobacteria_Gammaproteobacteria_Betaproteobacteriales_Burkholderiaceae_Burkholderia-Caballeronia-Paraburkholderia_Antheraea_pernyi_(Chinese_oak_silkmoth)
6984	3	OTU000272_Bacteria_Bacteroidetes_Bacteroidia_Chitinophagales_Chitinophagaceae_Hydrobacter_Hydrobacter_penzbergensis
6984	3	OTU000569_Bacteria_Firmicutes_Bacilli_Bacillales_Bacillaceae_Bacillus_Streptococcus_pneumoniae
6984	3	OTU000007_Bacteria_Actinobacteria_Actinobacteria_Corynebacteriales_Corynebacteriaceae_Corynebacterium_1_uncultured_bacterium
6984	3	OTU000277_Bacteria_Firmicutes_Clostridia_Clostridiales_Peptostreptococcaceae_Paraclostridium_Paraclostridium_bifermentans_ATCC_19299
6984	3	OTU000204_Bacteria_Firmicutes_Bacilli_Lactobacillales_Lactobacillaceae_Pediococcus_Pediococcus_acidilactici
6984	2	OTU002412_Bacteria_Firmicutes_Clostridia_Clostridiales_Clostridiaceae_1_Clostridium_sensu_stricto_16_Clostridium_sp._TB1
6984	2	OTU000018_Bacteria_Proteobacteria_Gammaproteobacteria_Vibrionales_Vibrionaceae_Photobacterium_Photobacterium_piscicola
6984	2	OTU002377_Bacteria_Firmicutes_Bacilli_Bacillales_Bacillaceae_Bacillus_Bacillus_sp._X1(2014)
6984	2	OTU000007_Bacteria_Actinobacteria_Actinobacteria_Corynebacteriales_Corynebacteriaceae_Corynebacterium_1_uncultured_bacterium
6984	2	OTU003197_Bacteria_Firmicutes_Bacilli_Bacillales_Bacillaceae_uncultured_Virgibacillus_sp._R-7428
6984	2	OTU000945_Bacteria_Firmicutes_Bacilli_Lactobacillales_Enterococcaceae_Enterococcus_Enterococcus_faecium_LCT-EF90
6984	2	OTU005420_Bacteria_Actinobacteria_Actinobacteria_Micromonosporales_Micromonosporaceae_Luedemannella_uncultured_bacterium
6984	2	OTU005379_Bacteria_Firmicutes_Bacilli_Bacillales_Bacillaceae_Hydrogenibacillus_Hydrogenibacillus_schlegelii
6984	2	OTU000876_Bacteria_Firmicutes_Clostridia_Clostridiales_Peptostreptococcaceae_Romboutsia_uncultured_bacterium
6984	2	OTU002990_Bacteria_Proteobacteria_Gammaproteobacteria_Xanthomonadales_Xanthomonadaceae_Stenotrophomonas_uncultured_bacterium
6984	2	OTU003161_Bacteria_Proteobacteria_Gammaproteobacteria_Enterobacteriales_Enterobacteriaceae_Proteus_Proteus_mirabilis_ATCC_29906
6984	2	OTU002399_Bacteria_Firmicutes_Clostridia_Clostridiales_Family_XI_Tissierella_uncultured_Tissierella_sp.
6984	2	OTU002418_Bacteria_Firmicutes_Bacilli_Bacillales_Planococcaceae_Solibacillus_uncultured_bacterium
6984	2	OTU000943_Bacteria_Actinobacteria_Actinobacteria_Micrococcales_Micrococcaceae_Rothia_uncultured_bacterium
6984	2	OTU004564_Bacteria_Firmicutes_Clostridia_Clostridiales_Family_XI_Tepidimicrobium_uncultured_bacterium
6984	2	OTU005583_Bacteria_Firmicutes_Bacilli_Bacillales_Bacillaceae_Sinibacillus_Sinibacillus_soli
6984	2	OTU001269_Bacteria_Firmicutes_Bacilli_Bacillales_Bacillaceae_Bacillus_Bacillus_andreraoultii
6984	2	OTU001032_Bacteria_Firmicutes_Bacilli_Bacillales_Bacillaceae_uncultured_uncultured_bacterium
6984	2	OTU002387_Bacteria_Firmicutes_Bacilli_Bacillales_Paenibacillaceae_Ammoniphilus_uncultured_bacterium
6984	2	OTU000453_Bacteria_Firmicutes_Bacilli_Bacillales_Bacillaceae_Cerasibacillus_Cerasibacillus_quisquiliarum
6984	2	OTU002637_Bacteria_Actinobacteria_Coriobacteriia_Coriobacteriales_Coriobacteriales_Incertae_Sedis_uncultured_uncultured_bacterium
6985	2701	OTU000018_Bacteria_Proteobacteria_Gammaproteobacteria_Vibrionales_Vibrionaceae_Photobacterium_Photobacterium_piscicola
6985	1103	D2007708_Bacteria_Firmicutes_Clostridia_Clostridiales_Clostridiaceae_Clostridium____sensu_stricto_1_uncultured_bacterium
6985	634	OTU005880_Bacteria_Proteobacteria_Gammaproteobacteria_Vibrionales_Vibrionaceae_Photobacterium_uncultured_bacterium
6985	545	OTU000115_Bacteria_Proteobacteria_Gammaproteobacteria_Aeromonadales_Aeromonadaceae_Aeromonas_Aeromonas_sobria
6985	467	OTU006782_Bacteria_Firmicutes_Clostridia_Clostridiales_Clostridiaceae_1_Clostridium_sensu_stricto_18_Clostridium_sp._IEH_97212
6985	435	D2004108_Bacteria_Firmicutes_Clostridia_Clostridiales_Clostridiaceae_Clostridium____sensu_stricto_15_Clostridium_cochlearium
6985	390	OTU000180_Bacteria_Firmicutes_Clostridia_Clostridiales_Clostridiaceae_1_Clostridium_sensu_stricto_7_Clostridium_botulinum_C/D_str._It1
6985	319	OTU000742_Bacteria_Proteobacteria_Gammaproteobacteria_Pseudomonadales_Moraxellaceae_Acinetobacter_uncultured_Acinetobacter_sp.
6985	316	OTU007923_Bacteria_Firmicutes_Clostridia_Clostridiales_Clostridiaceae_1_Clostridium_sensu_stricto_7_Clostridium_thermopalmarium
6985	186	OTU000147_Bacteria_Firmicutes_Clostridia_Clostridiales_Clostridiaceae_1_Hathewaya_Clostridium_sp._rennanqilfy33
6985	160	OTU002429_Bacteria_Proteobacteria_Gammaproteobacteria_Betaproteobacteriales_Burkholderiaceae_Pelomonas_uncultured_bacterium
6985	132	OTU009629_Bacteria_Firmicutes_Bacilli_Bacillales_Bacillaceae_Oceanobacillus_Oceanobacillus_sp._AvH_7
6985	113	OTU000010_Bacteria_Firmicutes_Bacilli_Bacillales_Bacillaceae_Geobacillus_Geobacillus_sp._WCH70
6985	106	OTU000042_Bacteria_Firmicutes_Clostridia_Clostridiales_Family_XI_Anaerosalibacter_Anaerosalibacter_bizertensis
6985	88	D2000577_Bacteria_Firmicutes_Bacilli_Bacillales_Bacillaceae_Bacillus_Bacillus___smithii
6985	78	OTU000277_Bacteria_Firmicutes_Clostridia_Clostridiales_Peptostreptococcaceae_Paraclostridium_Paraclostridium_bifermentans_ATCC_19299
6985	75	OTU001282_Bacteria_Firmicutes_Bacilli_Bacillales_Bacillaceae_Bacillus_uncultured_bacterium
6985	71	OTU000009_Bacteria_Proteobacteria_Gammaproteobacteria_Alteromonadales_Alteromonadaceae_Alishewanella_uncultured_bacterium
6985	68	OTU000876_Bacteria_Firmicutes_Clostridia_Clostridiales_Peptostreptococcaceae_Romboutsia_uncultured_bacterium
6985	44	OTU002785_Bacteria_Firmicutes_Bacilli_Bacillales_Bacillaceae_Bacillus_uncultured_bacterium
6985	42	OTU002450_Bacteria_Proteobacteria_Gammaproteobacteria_Pseudomonadales_Moraxellaceae_Acinetobacter_uncultured_bacterium
6985	41	OTU002116_Bacteria_Firmicutes_Clostridia_Clostridiales_Family_XI_Tissierella_uncultured_bacterium
6985	31	OTU003209_Bacteria_Firmicutes_Bacilli_Bacillales_Bacillaceae_Bacillus_Bacillus_sp._BG-B18
6985	30	OTU000742_Bacteria_Proteobacteria_Gammaproteobacteria_Pseudomonadales_Moraxellaceae_Acinetobacter_uncultured_Acinetobacter_sp.
6985	27	OTU000918_Bacteria_Firmicutes_Bacilli_Bacillales_Planococcaceae_Sporosarcina_unidentified
6985	25	OTU000917_Bacteria_Proteobacteria_Alphaproteobacteria_Rhizobiales_Beijerinckiaceae_Methylobacterium_uncultured_bacterium
6985	22	D2000019_Bacteria_Proteobacteria_Gammaproteobacteria_Pseudomonadales_Moraxellaceae_Acinetobacter_Acinetobacter___ursingii_DSM_16037_=_CIP_107286
6985	22	OTU002837_Bacteria_Firmicutes_Clostridia_Clostridiales_Family_XI_Tepidimicrobium_Tepidimicrobium_sp._GRC1
6985	21	OTU002734_Bacteria_Firmicutes_Bacilli_Bacillales_Bacillaceae_Bacillus_Bacillus_sp._CFWTS30
6985	20	OTU008475_Bacteria_Firmicutes_Bacilli_Bacillales_Staphylococcaceae_Macrococcus_Macrococcus_caseolyticus
6985	20	OTU001406_Bacteria_Firmicutes_Bacilli_Bacillales_Bacillaceae_Geobacillus_Geobacillus_sp._N60
6985	18	OTU000112_Bacteria_Proteobacteria_Alphaproteobacteria_Rhizobiales_Xanthobacteraceae_Bradyrhizobium_uncultured_bacterium
6985	18	OTU000970_Bacteria_Firmicutes_Bacilli_Bacillales_Staphylococcaceae_Staphylococcus_Staphylococcus_warneri
6985	17	OTU001984_Bacteria_Proteobacteria_Alphaproteobacteria_Rhizobiales_Rhizobiaceae_Mesorhizobium_Mesorhizobium_sp._NBIMC_P2-C1
6985	16	OTU003250_Bacteria_Firmicutes_Clostridia_Clostridiales_Clostridiaceae_1_Clostridium_sensu_stricto_1_uncultured_organism
6985	15	D2004328_Bacteria_Firmicutes_Bacilli_Bacillales_Planococcaceae_Lysinibacillus_Lysinibacillus___sp._FFL6
6985	14	OTU001747_Bacteria_Firmicutes_Bacilli_Bacillales_Paenibacillaceae_Brevibacillus_uncultured_Brevibacillus_sp.
6985	13	OTU001292_Bacteria_Firmicutes_Bacilli_Bacillales_Planococcaceae_Savagea_uncultured_bacterium
6985	13	OTU002596_Bacteria_Actinobacteria_Actinobacteria_Corynebacteriales_Corynebacteriaceae_Corynebacterium_1_uncultured_bacterium
6985	12	OTU001022_Bacteria_Firmicutes_Bacilli_Bacillales_Bacillaceae_Cerasibacillus_uncultured_Bacillaceae_bacterium
6985	12	OTU002564_Bacteria_Firmicutes_Clostridia_Clostridiales_Lachnospiraceae_Cellulosilyticum_uncultured_bacterium
6985	11	OTU000350_Bacteria_Firmicutes_Clostridia_Clostridiales_Peptococcaceae_Peptococcus_Peptococcus_sp._canine_oral_taxon_344
6985	11	OTU000340_Bacteria_Actinobacteria_Actinobacteria_Corynebacteriales_Corynebacteriaceae_Corynebacterium_1_Corynebacterium_lipophiloflavum
6985	11	OTU000290_Bacteria_Firmicutes_Clostridia_Clostridiales_Peptostreptococcaceae_Peptostreptococcus_uncultured_bacterium
6985	9	OTU000118_Bacteria_Proteobacteria_Gammaproteobacteria_Betaproteobacteriales_Burkholderiaceae_Ralstonia_uncultured_Ralstonia_sp.
6985	9	OTU001189_Bacteria_Firmicutes_Bacilli_Bacillales_Bacillaceae_Bacillus_uncultured_bacterium
6985	8	OTU008222_Bacteria_Patescibacteria_Saccharimonadia_Saccharimonadales_uncultured_bacterium__
6985	7	OTU007610_Bacteria_Proteobacteria_Alphaproteobacteria_Sphingomonadales_Sphingomonadaceae_Sphingomonas_Sphingomonadaceae_bacterium_SAP53_3
6985	7	OTU001416_Bacteria_Firmicutes_Bacilli_Bacillales_Bacillaceae_Virgibacillus_Virgibacillus_alimentarius
6985	7	OTU000054_Bacteria_Proteobacteria_Alphaproteobacteria_Sphingomonadales_Sphingomonadaceae_Sphingomonas_Sphingomonas_sp._Ant_H11
6985	7	OTU003209_Bacteria_Firmicutes_Bacilli_Bacillales_Bacillaceae_Bacillus_Bacillus_sp._BG-B18
6985	6	OTU000301_Bacteria_Cyanobacteria_Melainabacteria_Obscuribacterales_uncultured_bacterium__
6985	5	OTU000453_Bacteria_Firmicutes_Bacilli_Bacillales_Bacillaceae_Cerasibacillus_Cerasibacillus_quisquiliarum
6985	5	OTU005820_Bacteria_Firmicutes_Clostridia_Clostridiales_Clostridiaceae_1_Clostridium_sensu_stricto_1_uncultured_bacterium
6985	4	OTU005820_Bacteria_Firmicutes_Clostridia_Clostridiales_Clostridiaceae_1_Clostridium_sensu_stricto_1_uncultured_bacterium
6985	4	OTU003138_Bacteria_Firmicutes_Bacilli_Bacillales_Bacillaceae_Oceanobacillus_Bacilli_bacterium_VT-13-104
6985	3	OTU003278_Bacteria_Firmicutes_Bacilli_Lactobacillales_Enterococcaceae_Enterococcus_Enterococcus_cecorum
6985	3	OTU000683_Bacteria_Proteobacteria_Gammaproteobacteria_Betaproteobacteriales_Burkholderiaceae_Ralstonia_uncultured_Ralstonia_sp.
6985	3	D2004615_Bacteria_Proteobacteria_Gammaproteobacteria_Vibrionales_Vibrionaceae_Photobacterium_uncultured___bacterium
6985	2	OTU000018_Bacteria_Proteobacteria_Gammaproteobacteria_Vibrionales_Vibrionaceae_Photobacterium_Photobacterium_piscicola
6985	2	OTU000002_Bacteria_Proteobacteria_Gammaproteobacteria_Betaproteobacteriales_Burkholderiaceae_Burkholderia-Caballeronia-Paraburkholderia_Antheraea_pernyi_(Chinese_oak_silkmoth)
6985	2	OTU000839_Bacteria_Proteobacteria_Gammaproteobacteria_Betaproteobacteriales_Burkholderiaceae_Caenimonas_uncultured_Variovorax_sp.
6986	14410	OTU000018_Bacteria_Proteobacteria_Gammaproteobacteria_Vibrionales_Vibrionaceae_Photobacterium_Photobacterium_piscicola
6986	1273	OTU005880_Bacteria_Proteobacteria_Gammaproteobacteria_Vibrionales_Vibrionaceae_Photobacterium_uncultured_bacterium
6986	551	OTU006782_Bacteria_Firmicutes_Clostridia_Clostridiales_Clostridiaceae_1_Clostridium_sensu_stricto_18_Clostridium_sp._IEH_97212
6986	208	OTU000180_Bacteria_Firmicutes_Clostridia_Clostridiales_Clostridiaceae_1_Clostridium_sensu_stricto_7_Clostridium_botulinum_C/D_str._It1
6986	109	OTU000147_Bacteria_Firmicutes_Clostridia_Clostridiales_Clostridiaceae_1_Hathewaya_Clostridium_sp._rennanqilfy33
6986	74	OTU000277_Bacteria_Firmicutes_Clostridia_Clostridiales_Peptostreptococcaceae_Paraclostridium_Paraclostridium_bifermentans_ATCC_19299
6986	70	OTU000115_Bacteria_Proteobacteria_Gammaproteobacteria_Aeromonadales_Aeromonadaceae_Aeromonas_Aeromonas_sobria
6986	57	OTU009672_Bacteria_Firmicutes_Clostridia_Clostridiales_Clostridiaceae_1_Clostridium_sensu_stricto_7_Clostridium_thermobutyricum
6986	55	D2004108_Bacteria_Firmicutes_Clostridia_Clostridiales_Clostridiaceae_Clostridium____sensu_stricto_15_Clostridium_cochlearium
6986	54	OTU009629_Bacteria_Firmicutes_Bacilli_Bacillales_Bacillaceae_Oceanobacillus_Oceanobacillus_sp._AvH_7
6986	53	OTU000228_Bacteria_Actinobacteria_Actinobacteria_Corynebacteriales_Corynebacteriaceae_Corynebacterium_1_uncultured_bacterium
6986	27	OTU000010_Bacteria_Firmicutes_Bacilli_Bacillales_Bacillaceae_Geobacillus_Geobacillus_sp._WCH70
6986	26	OTU001282_Bacteria_Firmicutes_Bacilli_Bacillales_Bacillaceae_Bacillus_uncultured_bacterium
6986	19	OTU000742_Bacteria_Proteobacteria_Gammaproteobacteria_Pseudomonadales_Moraxellaceae_Acinetobacter_uncultured_Acinetobacter_sp.
6986	16	OTU009068_Bacteria_Proteobacteria_Alphaproteobacteria_Rhizobiales_Rhizobiaceae_Allorhizobium-Neorhizobium-Pararhizobium-Rhizobium_uncultured_bacterium
6986	15	D2000577_Bacteria_Firmicutes_Bacilli_Bacillales_Bacillaceae_Bacillus_Bacillus___smithii
6986	14	OTU002111_Bacteria_Firmicutes_Clostridia_Thermoanaerobacterales_Family_III_Tepidanaerobacter_uncultured_bacterium
6986	11	OTU005808_Bacteria_Firmicutes_Bacilli_Bacillales_Planococcaceae_Kurthia_Kurthia_sp._11kri321
6986	11	OTU003807_Bacteria_Cyanobacteria_Oxyphotobacteria_Nostocales_Chroococcidiopsaceae_Aliterella_CENA595_Oreochromis_niloticus_(Nile_tilapia)
6986	10	OTU002710_Bacteria_Actinobacteria_Actinobacteria_Corynebacteriales_Corynebacteriaceae_Corynebacterium_1_Corynebacterium_sp._HMSC27B11
6986	8	D2000963_Bacteria_Proteobacteria_Gammaproteobacteria_Vibrionales_Vibrionaceae_Photobacterium_uncultured___bacterium
6986	8	OTU005720_Bacteria_Firmicutes_Bacilli_Bacillales_Planococcaceae_Lysinibacillus_Lysinibacillus_sphaericus_KCTC_3346
6986	7	OTU000042_Bacteria_Firmicutes_Clostridia_Clostridiales_Family_XI_Anaerosalibacter_Anaerosalibacter_bizertensis
6986	7	OTU007551_Bacteria_Firmicutes_Bacilli_Bacillales_Bacillaceae_Bacillus_uncultured_bacterium
6986	6	OTU000876_Bacteria_Firmicutes_Clostridia_Clostridiales_Peptostreptococcaceae_Romboutsia_uncultured_bacterium
6986	5	OTU001022_Bacteria_Firmicutes_Bacilli_Bacillales_Bacillaceae_Cerasibacillus_uncultured_Bacillaceae_bacterium
6986	5	OTU002734_Bacteria_Firmicutes_Bacilli_Bacillales_Bacillaceae_Bacillus_Bacillus_sp._CFWTS30
6986	5	OTU005254_Bacteria_Firmicutes_Bacilli_Bacillales_Bacillaceae_Pseudogracilibacillus_Virgibacillus_sp._CAU_90321
6986	5	OTU008038_Bacteria_Proteobacteria_Alphaproteobacteria_Rhizobiales_Xanthobacteraceae_Afipia_uncultured_bacterium
6986	5	OTU001734_Bacteria_Firmicutes_Bacilli_Bacillales_Bacillaceae_Bacillus_Bacillus_sp.
6986	4	OTU005596_Bacteria_Firmicutes_Clostridia_Clostridiales_Family_XI_Tepidimicrobium_uncultured_bacterium
6986	4	OTU001670_Bacteria_Firmicutes_Clostridia_Clostridiales_Clostridiaceae_1_Clostridium_sensu_stricto_1_Clostridium_perfringens
6986	4	D2004328_Bacteria_Firmicutes_Bacilli_Bacillales_Planococcaceae_Lysinibacillus_Lysinibacillus___sp._FFL6
6986	4	D2006477_Bacteria_Proteobacteria_Gammaproteobacteria_Aeromonadales_Aeromonadaceae_Aeromonas_Aeromonas___rivipollensis
6986	4	OTU010215_Bacteria_Firmicutes_Bacilli_Bacillales_Bacillaceae_Bacillus_uncultured_Bacillus_sp.
6986	4	OTU003524_Bacteria_Firmicutes_Bacilli_Bacillales_Paenibacillaceae_Brevibacillus_Brevibacillus_parabrevis
6986	4	OTU000007_Bacteria_Actinobacteria_Actinobacteria_Corynebacteriales_Corynebacteriaceae_Corynebacterium_1_uncultured_bacterium
6986	4	D2007036_Bacteria_Firmicutes_Bacilli_Aneurinibacillales_Aneurinibacillaceae_Aneurinibacillus_Aneurinibacillus___sp._XH2
6986	4	OTU000295_Bacteria_Firmicutes_Bacilli_Bacillales_Bacillaceae_Ureibacillus_Ureibacillus_thermosphaericus
6986	3	OTU002116_Bacteria_Firmicutes_Clostridia_Clostridiales_Family_XI_Tissierella_uncultured_bacterium
6986	3	OTU002550_Bacteria_Proteobacteria_Gammaproteobacteria_Pseudomonadales_Pseudomonadaceae_Pseudomonas_Pseudomonas_thermotolerans_J53
6986	3	OTU002322_Bacteria_Proteobacteria_Gammaproteobacteria_Xanthomonadales_Xanthomonadaceae_Lysobacter_uncultured_bacterium
6986	3	OTU000695_Bacteria_Proteobacteria_Alphaproteobacteria_Caulobacterales_Caulobacteraceae_Phenylobacterium_metagenome
6986	3	OTU000290_Bacteria_Firmicutes_Clostridia_Clostridiales_Peptostreptococcaceae_Peptostreptococcus_uncultured_bacterium
6986	3	OTU003209_Bacteria_Firmicutes_Bacilli_Bacillales_Bacillaceae_Bacillus_Bacillus_sp._BG-B18
6986	3	OTU000009_Bacteria_Proteobacteria_Gammaproteobacteria_Alteromonadales_Alteromonadaceae_Alishewanella_uncultured_bacterium
6986	2	OTU000760_Bacteria_Firmicutes_Bacilli_Lactobacillales_Streptococcaceae_Streptococcus_uncultured_bacterium
6986	2	OTU000918_Bacteria_Firmicutes_Bacilli_Bacillales_Planococcaceae_Sporosarcina_unidentified
6986	2	OTU001562_Bacteria_Fusobacteria_Fusobacteriia_Fusobacteriales_Fusobacteriaceae_Psychrilyobacter_Psychrilyobacter_atlanticus_DSM_19335
6986	2	OTU001299_Bacteria_Firmicutes_Bacilli_Bacillales_Bacillaceae_Bacillus_uncultured_bacterium
6986	2	OTU000483_Bacteria_Firmicutes_Bacilli_Lactobacillales_Lactobacillaceae_Lactobacillus_uncultured_bacterium
6986	2	OTU000970_Bacteria_Firmicutes_Bacilli_Bacillales_Staphylococcaceae_Staphylococcus_Staphylococcus_warneri
6986	2	OTU005491_Bacteria_Proteobacteria_Gammaproteobacteria_Vibrionales_Vibrionaceae_Aliivibrio_Aliivibrio_logei
6986	2	OTU001009_Bacteria_Firmicutes_Bacilli_Bacillales_Bacillaceae_uncultured_uncultured_bacterium
6986	2	OTU000453_Bacteria_Firmicutes_Bacilli_Bacillales_Bacillaceae_Cerasibacillus_Cerasibacillus_quisquiliarum
6986	2	OTU002785_Bacteria_Firmicutes_Bacilli_Bacillales_Bacillaceae_Bacillus_uncultured_bacterium
6986	2	OTU005820_Bacteria_Firmicutes_Clostridia_Clostridiales_Clostridiaceae_1_Clostridium_sensu_stricto_1_uncultured_bacterium
6986	2	OTU000554_Bacteria_Firmicutes_Clostridia_Thermoanaerobacterales_Family_III_Tepidanaerobacter_uncultured_bacterium
6986	2	OTU001901_Bacteria_Proteobacteria_Gammaproteobacteria_Enterobacteriales_Enterobacteriaceae_Escherichia-Shigella_uncultured_Enterobacteriaceae_bacterium
6986	2	OTU002302_Bacteria_Proteobacteria_Alphaproteobacteria_Acetobacterales_Acetobacteraceae_Acidiphilium_uncultured_bacterium
6986	2	OTU002734_Bacteria_Firmicutes_Bacilli_Bacillales_Bacillaceae_Bacillus_Bacillus_sp._CFWTS30
6986	2	OTU001201_Bacteria_Firmicutes_Clostridia_Clostridiales_Family_XI_Tepidimicrobium_uncultured_bacterium
6986	2	OTU006639_Bacteria_Proteobacteria_Alphaproteobacteria_Caulobacterales_Caulobacteraceae_uncultured_soil_bacterium_TWE165
6986	2	OTU003571_Bacteria_Actinobacteria_Actinobacteria_Propionibacteriales_Propionibacteriaceae_Cutibacterium_Cutibacterium_granulosum_TM11
6986	2	OTU002383_Bacteria_Proteobacteria_Gammaproteobacteria_Vibrionales_Vibrionaceae_Photobacterium_uncultured_Photobacterium_sp.
6986	2	OTU000348_Bacteria_Actinobacteria_Actinobacteria_Micrococcales_Dermacoccaceae_Dermacoccus_uncultured_bacterium
6986	2	OTU000436_Bacteria_Firmicutes_Clostridia_Clostridiales_Family_XI_Tissierella_uncultured_bacterium
6991	8672	OTU000018_Bacteria_Proteobacteria_Gammaproteobacteria_Vibrionales_Vibrionaceae_Photobacterium_Photobacterium_piscicola
6991	1381	OTU005880_Bacteria_Proteobacteria_Gammaproteobacteria_Vibrionales_Vibrionaceae_Photobacterium_uncultured_bacterium
6991	374	OTU006782_Bacteria_Firmicutes_Clostridia_Clostridiales_Clostridiaceae_1_Clostridium_sensu_stricto_18_Clostridium_sp._IEH_97212
6991	182	OTU000180_Bacteria_Firmicutes_Clostridia_Clostridiales_Clostridiaceae_1_Clostridium_sensu_stricto_7_Clostridium_botulinum_C/D_str._It1
6991	178	OTU009672_Bacteria_Firmicutes_Clostridia_Clostridiales_Clostridiaceae_1_Clostridium_sensu_stricto_7_Clostridium_thermobutyricum
6991	101	OTU000147_Bacteria_Firmicutes_Clostridia_Clostridiales_Clostridiaceae_1_Hathewaya_Clostridium_sp._rennanqilfy33
6991	83	OTU000042_Bacteria_Firmicutes_Clostridia_Clostridiales_Family_XI_Anaerosalibacter_Anaerosalibacter_bizertensis
6991	74	D2000577_Bacteria_Firmicutes_Bacilli_Bacillales_Bacillaceae_Bacillus_Bacillus___smithii
6991	66	OTU009629_Bacteria_Firmicutes_Bacilli_Bacillales_Bacillaceae_Oceanobacillus_Oceanobacillus_sp._AvH_7
6991	58	OTU002429_Bacteria_Proteobacteria_Gammaproteobacteria_Betaproteobacteriales_Burkholderiaceae_Pelomonas_uncultured_bacterium
6991	57	OTU000295_Bacteria_Firmicutes_Bacilli_Bacillales_Bacillaceae_Ureibacillus_Ureibacillus_thermosphaericus
6991	55	OTU000010_Bacteria_Firmicutes_Bacilli_Bacillales_Bacillaceae_Geobacillus_Geobacillus_sp._WCH70
6991	41	OTU000277_Bacteria_Firmicutes_Clostridia_Clostridiales_Peptostreptococcaceae_Paraclostridium_Paraclostridium_bifermentans_ATCC_19299
6991	39	OTU009653_Bacteria_Proteobacteria_Gammaproteobacteria_Enterobacteriales_Enterobacteriaceae_Escherichia-Shigella_Escherichia_coli
6991	37	OTU002638_Bacteria_Firmicutes_Clostridia_Clostridiales_Peptostreptococcaceae_Romboutsia_uncultured_bacterium
6991	34	D2004108_Bacteria_Firmicutes_Clostridia_Clostridiales_Clostridiaceae_Clostridium____sensu_stricto_15_Clostridium_cochlearium
6991	25	OTU000461_Bacteria_Firmicutes_Bacilli_Bacillales_Planococcaceae_Sporosarcina_Sporosarcina_saromensis
6991	22	OTU000742_Bacteria_Proteobacteria_Gammaproteobacteria_Pseudomonadales_Moraxellaceae_Acinetobacter_uncultured_Acinetobacter_sp.
6991	18	OTU007551_Bacteria_Firmicutes_Bacilli_Bacillales_Bacillaceae_Bacillus_uncultured_bacterium
6991	17	OTU005141_Bacteria_Firmicutes_Clostridia_Clostridiales_Clostridiaceae_1_Clostridium_sensu_stricto_13_Clostridium_subterminale
6991	17	OTU003782_Bacteria_Proteobacteria_Alphaproteobacteria_Sphingomonadales_Sphingomonadaceae_Ellin6055_uncultured_bacterium
6991	16	OTU000024_Bacteria_Proteobacteria_Gammaproteobacteria_Nitrococcales_Nitrococcaceae_Halopeptonella_uncultured_Ectothiorhodospiraceae_bacterium
6991	14	OTU000007_Bacteria_Actinobacteria_Actinobacteria_Corynebacteriales_Corynebacteriaceae_Corynebacterium_1_uncultured_bacterium
6991	13	OTU002837_Bacteria_Firmicutes_Clostridia_Clostridiales_Family_XI_Tepidimicrobium_Tepidimicrobium_sp._GRC1
6991	11	OTU006699_Bacteria_Proteobacteria_Alphaproteobacteria_Sphingomonadales_Sphingomonadaceae_Sphingomonas_uncultured_bacterium
6991	10	OTU000453_Bacteria_Firmicutes_Bacilli_Bacillales_Bacillaceae_Cerasibacillus_Cerasibacillus_quisquiliarum
6991	10	D2000159_Bacteria_Actinobacteriota_Actinobacteria_Propionibacteriales_Propionibacteriaceae_Cutibacterium_uncultured___bacterium
6991	10	OTU001984_Bacteria_Proteobacteria_Alphaproteobacteria_Rhizobiales_Rhizobiaceae_Mesorhizobium_Mesorhizobium_sp._NBIMC_P2-C1
[truncated: 23,935 more rows]
