# Supplementary material for: Relationship between gut microbiota and Chinook salmon (Oncorhynchus tshawytscha) health and growth performance in freshwater recirculating aquaculture systems
Source: Front Microbiol. 2023 Feb 7;14:1065823. doi: 10.3389/fmicb.2023.1065823 (PMC9941681; doi:10.3389/fmicb.2023.1065823)
Supplement: Supplementary file 6 [file Table_6.xlsx]

## Sheet: Sheet1
	Supplementary Table 6. Core gut microbiota identification
	September 2018
	OTU000018_Bacteria_Proteobacteria_Gammaproteobacteria_Vibrionales_Vibrionaceae_Photobacterium_Photobacterium_piscicola
	OTU005880_Bacteria_Proteobacteria_Gammaproteobacteria_Vibrionales_Vibrionaceae_Photobacterium_uncultured_bacterium
	OTU000180_Bacteria_Firmicutes_Clostridia_Clostridiales_Clostridiaceae_1_Clostridium_sensu_stricto_7_Clostridium_botulinum_C/D_str._It1
	OTU006782_Bacteria_Firmicutes_Clostridia_Clostridiales_Clostridiaceae_1_Clostridium_sensu_stricto_18_Clostridium_sp._IEH_97212
	D2004108_Bacteria_Firmicutes_Clostridia_Clostridiales_Clostridiaceae_Clostridium____sensu_stricto_15_Clostridium_cochlearium
	OTU000010_Bacteria_Firmicutes_Bacilli_Bacillales_Bacillaceae_Geobacillus_Geobacillus_sp._WCH70
	D2007750_Bacteria_Proteobacteria_Gammaproteobacteria_Vibrionales_Vibrionaceae_Photobacterium_uncultured___bacterium
	OTU000147_Bacteria_Firmicutes_Clostridia_Clostridiales_Clostridiaceae_1_Hathewaya_Clostridium_sp._rennanqilfy33
	December 2018
	OTU000018_Bacteria_Proteobacteria_Gammaproteobacteria_Vibrionales_Vibrionaceae_Photobacterium_Photobacterium_piscicola
	OTU005880_Bacteria_Proteobacteria_Gammaproteobacteria_Vibrionales_Vibrionaceae_Photobacterium_uncultured_bacterium
	OTU000005_Bacteria_Spirochaetes_Spirochaetia_Brevinematales_Brevinemataceae_Brevinema_uncultured_bacterium
	D2007750_Bacteria_Proteobacteria_Gammaproteobacteria_Vibrionales_Vibrionaceae_Photobacterium_uncultured___bacterium
	March 2019
	OTU000018_Bacteria_Proteobacteria_Gammaproteobacteria_Vibrionales_Vibrionaceae_Photobacterium_Photobacterium_piscicola
	OTU000005_Bacteria_Spirochaetes_Spirochaetia_Brevinematales_Brevinemataceae_Brevinema_uncultured_bacterium
	OTU000742_Bacteria_Proteobacteria_Gammaproteobacteria_Pseudomonadales_Moraxellaceae_Acinetobacter_uncultured_Acinetobacter_sp.
	OTU002023_Bacteria_Firmicutes_Bacilli_Bacillales_Staphylococcaceae_Staphylococcus_uncultured_Staphylococcus_sp.
	OTU000945_Bacteria_Firmicutes_Bacilli_Lactobacillales_Enterococcaceae_Enterococcus_Enterococcus_faecium_LCT-EF90
	OTU001305_Bacteria_Proteobacteria_Gammaproteobacteria_Enterobacteriales_Enterobacteriaceae_Serratia_uncultured_bacterium
	D2007750_Bacteria_Proteobacteria_Gammaproteobacteria_Vibrionales_Vibrionaceae_Photobacterium_uncultured___bacterium
	OTU000115_Bacteria_Proteobacteria_Gammaproteobacteria_Aeromonadales_Aeromonadaceae_Aeromonas_Aeromonas_sobria
	OTU005880_Bacteria_Proteobacteria_Gammaproteobacteria_Vibrionales_Vibrionaceae_Photobacterium_uncultured_bacterium
	Core OTUs
	OTU000018_Bacteria_Proteobacteria_Gammaproteobacteria_Vibrionales_Vibrionaceae_Photobacterium_Photobacterium_piscicola
	OTU005880_Bacteria_Proteobacteria_Gammaproteobacteria_Vibrionales_Vibrionaceae_Photobacterium_uncultured_bacterium
	D2007750_Bacteria_Proteobacteria_Gammaproteobacteria_Vibrionales_Vibrionaceae_Photobacterium_uncultured___bacterium
