# Supplementary material for: Relationship between gut microbiota and Chinook salmon (Oncorhynchus tshawytscha) health and growth performance in freshwater recirculating aquaculture systems
Source: Front Microbiol. 2023 Feb 7;14:1065823. doi: 10.3389/fmicb.2023.1065823 (PMC9941681; doi:10.3389/fmicb.2023.1065823)
Supplement: Supplementary file 7 [file Table_7.xlsx]

## Sheet: Sheet1
	Supplementary Table 7. Common and unique OTUs in fish with different swim bladder conditions
	Common OTUs	Order
	D2000471_Bacteria_Firmicutes_Bacilli_Lactobacillales_Enterococcaceae_Enterococcus_Enterococcus___casseliflavus	1
	D2000735_Bacteria_Firmicutes_Bacilli_Lactobacillales_Enterococcaceae_Enterococcus_uncultured___organism	2
	D2000746_Bacteria_Proteobacteria_Gammaproteobacteria_Enterobacterales_Enterobacteriaceae_Raoultella_Raoultella___ornithinolytica	3
	D2000996_Bacteria_Proteobacteria_Gammaproteobacteria_Enterobacterales_Yersiniaceae_Serratia_Serratia___sp._P2ACOL2	4
	D2001194_Bacteria_Proteobacteria_Gammaproteobacteria_Enterobacterales_Yersiniaceae_Serratia_Serratia___sp._P2ACOL2	5
	D2001401_Bacteria_Proteobacteria_Gammaproteobacteria_Vibrionales_Vibrionaceae_Photobacterium_uncultured___bacterium	6
	D2002196_Bacteria_Proteobacteria_Gammaproteobacteria_Aeromonadales_Aeromonadaceae_Aeromonas_Aeromonas___rivipollensis	7
	D2003499_Bacteria_Firmicutes_Bacilli_Lactobacillales_Carnobacteriaceae_Carnobacterium_Carnobacterium___divergens	8
	D2004472_Bacteria_Firmicutes_Bacilli_Lactobacillales_Enterococcaceae_Enterococcus_Enterococcus___phoeniculicola_ATCC_BAA-412	9
	D2005530_Bacteria_Firmicutes_Bacilli_Lactobacillales_Streptococcaceae_Lactococcus_Lactococcus___raffinolactis	10
	D2007750_Bacteria_Proteobacteria_Gammaproteobacteria_Vibrionales_Vibrionaceae_Photobacterium_uncultured___bacterium	11
	D2008912_Bacteria_Firmicutes_Bacilli_Lactobacillales_Aerococcaceae_Aerococcus_uncultured___bacterium	12
	D2008980_Bacteria_Proteobacteria_Gammaproteobacteria_Enterobacterales_Enterobacteriaceae_Citrobacter_Citrobacter___werkmanii	13
	OTU000005_Bacteria_Spirochaetes_Spirochaetia_Brevinematales_Brevinemataceae_Brevinema_uncultured_bacterium	14
	OTU000018_Bacteria_Proteobacteria_Gammaproteobacteria_Vibrionales_Vibrionaceae_Photobacterium_Photobacterium_piscicola	15
	OTU000115_Bacteria_Proteobacteria_Gammaproteobacteria_Aeromonadales_Aeromonadaceae_Aeromonas_Aeromonas_sobria	16
	OTU000380_Bacteria_Firmicutes_Bacilli_Lactobacillales_Carnobacteriaceae_Carnobacterium_uncultured_Carnobacterium_sp.	17
	OTU000438_Bacteria_Proteobacteria_Gammaproteobacteria_Pseudomonadales_Pseudomonadaceae_Pseudomonas_uncultured_bacterium	18
	OTU000600_Bacteria_Proteobacteria_Gammaproteobacteria_Xanthomonadales_Xanthomonadaceae_Stenotrophomonas_Stenotrophomonas_maltophilia	19
	OTU000742_Bacteria_Proteobacteria_Gammaproteobacteria_Pseudomonadales_Moraxellaceae_Acinetobacter_uncultured_Acinetobacter_sp.	20
	OTU000945_Bacteria_Firmicutes_Bacilli_Lactobacillales_Enterococcaceae_Enterococcus_Enterococcus_faecium_LCT-EF90	21
	OTU001305_Bacteria_Proteobacteria_Gammaproteobacteria_Enterobacteriales_Enterobacteriaceae_Serratia_uncultured_bacterium	22
	OTU002023_Bacteria_Firmicutes_Bacilli_Bacillales_Staphylococcaceae_Staphylococcus_uncultured_Staphylococcus_sp.	23
	OTU002198_Bacteria_Firmicutes_Bacilli_Lactobacillales_Carnobacteriaceae_Carnobacterium_Carnobacterium_mobile_DSM_4848	24
	OTU002409_Bacteria_Proteobacteria_Gammaproteobacteria_Aeromonadales_Aeromonadaceae_Aeromonas_Aeromonas_veronii	25
	OTU003218_Bacteria_Firmicutes_Bacilli_Bacillales_Planococcaceae_Kurthia_Kurthia_sp._M3T8Bx	26
	OTU003863_Bacteria_Proteobacteria_Gammaproteobacteria_Enterobacteriales_Enterobacteriaceae_Hafnia-Obesumbacterium_Hafnia_alvei_ATCC_13337	27
	OTU003916_Bacteria_Proteobacteria_Gammaproteobacteria_Enterobacteriales_Enterobacteriaceae_Lelliottia_Enterobacter_sp._KAR4	28
	OTU005880_Bacteria_Proteobacteria_Gammaproteobacteria_Vibrionales_Vibrionaceae_Photobacterium_uncultured_bacterium	29
	OTU009229_Bacteria_Proteobacteria_Gammaproteobacteria_Pseudomonadales_Moraxellaceae_Acinetobacter_uncultured_Acinetobacter_sp.	30
	Unique OTUs in fish with fluid in their swim bladder
	D2006267_Bacteria_Proteobacteria_Gammaproteobacteria_Enterobacterales_Enterobacteriaceae_Raoultella_Raoultella___ornithinolytica	1
	D2000446_Bacteria_Proteobacteria_Gammaproteobacteria_Enterobacterales_Enterobacteriaceae_Klebsiella_Klebsiella___sp._ALL-1	2
	D2001329_Bacteria_Firmicutes_Bacilli_Lactobacillales_Enterococcaceae_Enterococcus_Enterococcus___sp._CR-Ec1	3
	D2000876_Bacteria_Proteobacteria_Gammaproteobacteria_Enterobacterales_Yersiniaceae_Serratia_Serratia___sp._P2ACOL2	4
	D2006483_Bacteria_Firmicutes_Bacilli_Lactobacillales_Enterococcaceae_Enterococcus_Enterococcus___malodoratus_ATCC_43197	5
	D2005301_Bacteria_Firmicutes_Bacilli_Lactobacillales_Enterococcaceae_Enterococcus_Enterococcus___casseliflavus_EC20	6
	D2008219_Bacteria_Firmicutes_Bacilli_Lactobacillales_Enterococcaceae_Enterococcus_Enterococcus___casseliflavus	7
	OTU000617_Bacteria_Firmicutes_Bacilli_Lactobacillales_Enterococcaceae_Enterococcus_Enterococcus_faecalis_EnGen0404	8
	OTU003177_Bacteria_Actinobacteria_Actinobacteria_Corynebacteriales_Corynebacteriaceae_Corynebacterium_1_Corynebacterium_variabile	9
	D2000116_Bacteria_Firmicutes_Bacilli_Lactobacillales_Enterococcaceae_Enterococcus_Enterococcus___saccharolyticus_subsp._saccharolyticus_ATCC_43076	10
	D2009007_Bacteria_Actinobacteriota_Actinobacteria_Corynebacteriales_Mycobacteriaceae_Mycobacterium_Mycobacteroides___abscessus_ATCC_19977	11
	OTU003333_Bacteria_Proteobacteria_Gammaproteobacteria_Pseudomonadales_Pseudomonadaceae_Pseudomonas_uncultured_gamma_proteobacterium	12
	OTU003271_Bacteria_Firmicutes_Bacilli_Lactobacillales_Enterococcaceae_Enterococcus_Enterococcus_hermanniensis	13
	OTU000986_Bacteria_Firmicutes_Bacilli_Lactobacillales_Carnobacteriaceae_Desemzia_uncultured_Desemzia_sp.	14
	D2003853_Bacteria_Firmicutes_Bacilli_Lactobacillales_Streptococcaceae_Lactococcus_uncultured___bacterium	15
	OTU003815_Bacteria_Firmicutes_Bacilli_Lactobacillales_Streptococcaceae_Lactococcus_Lactococcus_piscium	16
	OTU002748_Bacteria_Actinobacteria_Actinobacteria_Propionibacteriales_Propionibacteriaceae_Cutibacterium_uncultured_bacterium	17
	Unique OTUs in fish with normal swim bladders
	D2007708_Bacteria_Firmicutes_Clostridia_Clostridiales_Clostridiaceae_Clostridium____sensu_stricto_1_uncultured_bacterium	1
	D2000963_Bacteria_Proteobacteria_Gammaproteobacteria_Vibrionales_Vibrionaceae_Photobacterium_uncultured___bacterium	2
	OTU005241_Bacteria_Actinobacteria_Actinobacteria_Micrococcales_Sanguibacteraceae_Sanguibacter_Sanguibacter_keddieii	3
	D2008264_Bacteria_Proteobacteria_Gammaproteobacteria_Enterobacterales_Enterobacteriaceae_Enterobacter_Enterobacter___cloacae_complex_sp._FDA-CDC-AR_0132	4
	D2000423_Bacteria_Firmicutes_Bacilli_Bacillales_Planococcaceae_Kurthia_Kurthia___gibsonii	5
	OTU000962_Bacteria_Firmicutes_Clostridia_Clostridiales_Clostridiaceae_1_Clostridium_sensu_stricto_18_Clostridium_sp._mt5	6
	OTU000180_Bacteria_Firmicutes_Clostridia_Clostridiales_Clostridiaceae_1_Clostridium_sensu_stricto_7_Clostridium_botulinum_C/D_str._It1	7
	OTU000683_Bacteria_Proteobacteria_Gammaproteobacteria_Betaproteobacteriales_Burkholderiaceae_Ralstonia_uncultured_Ralstonia_sp.	8
	D2000049_Bacteria_Firmicutes_Bacilli_Bacillales_Bacillaceae_Anaerobacillus_uncultured___bacterium	9
	OTU010449_Bacteria_Proteobacteria_Alphaproteobacteria_Rhizobiales_Beijerinckiaceae_Bosea_Bosea_sp._Root483D1	10
	OTU002450_Bacteria_Proteobacteria_Gammaproteobacteria_Pseudomonadales_Moraxellaceae_Acinetobacter_uncultured_bacterium	11
	OTU001591_Bacteria_Proteobacteria_Gammaproteobacteria_Pseudomonadales_Pseudomonadaceae_Pseudomonas_uncultured_bacterium	12
	D2000019_Bacteria_Proteobacteria_Gammaproteobacteria_Pseudomonadales_Moraxellaceae_Acinetobacter_Acinetobacter___ursingii_DSM_16037_=_CIP_107286	13
	OTU001217_Bacteria_Proteobacteria_Gammaproteobacteria_Xanthomonadales_Xanthomonadaceae_Stenotrophomonas_Stenotrophomonas_rhizophila	14
	OTU003918_Bacteria_Proteobacteria_Gammaproteobacteria_Enterobacteriales_Enterobacteriaceae_Pantoea_Pantoea_gaviniae	15
